# Supplementary material for: Identification of Small Open Reading Frame-encoded Proteins in the Human Genome
Source: Genomics Proteomics Bioinformatics. 2025 Feb 7;23(1):qzaf004. doi: 10.1093/gpbjnl/qzaf004 (PMC12236067; doi:10.1093/gpbjnl/qzaf004)
Supplement: qzaf004_Supplementary_Data [file qzaf004_supplementary_data.zip]

Archive with 20 entries (20 files):
- CandidateSEPDatabase.fasta
- Table S8.xlsx
- Figure S1.jpg
- Figure S8.jpg
- Figure S4.jpg
- Supplementary material captions.docx
- Figure S5.jpg
- Table S5.xlsx
- Figure S3.jpg
- Table S7.xlsx
- Table S3.xlsx
- Figure S6.jpg
- File S1.docx
- Table S4.xlsx
- Figure S2.jpg
- Figure S7.jpg
- Table S2.xlsx
- Table S1.xlsx
- Table S9.xlsx
- Table S6.xlsx
