# Supplementary material for: Identification of Small Open Reading Frame-encoded Proteins in the Human Genome
Source: Genomics Proteomics Bioinformatics. 2025 Feb 7;23(1):qzaf004. doi: 10.1093/gpbjnl/qzaf004 (PMC12236067; doi:10.1093/gpbjnl/qzaf004)
Supplement: qzaf004_Supplementary_Data [file qzaf004_supplementary_data.zip › Table S8.xlsx]

## Sheet: Supplementary table 8
Table S8 Examples of lncRNAs with known function for which we identified protein coding evidence
lncRNA	Function	Candidate	Evidence	OpenProt ID	OpenProt evidence	Literature evidence	Remarks
NUTM2A-AS1	• Oncogene in breast cancer (PMID35959349), lung adenocarcinoma (PMID: 34630705), gastric cancer (PMID: 33089970) and hepatocellular carcinoma (PMID: 36242728)	HG_206871	Ribo-seq	IP_190818	Ribo-seq	PMID33510483	-
LINC00667	• Overexpressed in non-small cell lung cancer and promotes proliferation, migration, and angiogenesis (PMID: 32281700)	HG_165367	Ribo-seq	IP_266981	Ribo-seq	PMID31155234	-
OTUD6B-AS1	• Tumor suppressor role in colorectal cancer (PMID33686892;PMID33574932), thyroid carcinoma (PMID:32256450) and renal cell carcinoma • Oncogene in hepatocellular carcinoma (PMID32682012)	HG_150755	Ribo-seq	IP_571290	Ribo-seq	PMID31155234	-
GAS5	• Its knockdown promotes reverse-transportation of cholesterol and inhibits intracellular lipid accumulation thereby preventing the progression of atherosclerosis (PMID: 31830648) • tumor suppressor in esophageal squamous cell carcinoma (PMID: 30368517), prostate cancer (PMID28396462) and cervical cancer (PMID: 28472815) • GAS5 inhibition reduces the cerebral injury induced by hypothermic circula…	HG_136482	Ribo-seq	-	-	-	Alternate ORF with either Ribo-seq or proteomic evidence is reported in OpenProt
CASC15	• Act as a tumor suppressor in neuroblastoma (PMID 26100672) • Overexpression promotes proliferation in gastric cancer (PMID: 29272000) • Promotes proliferation, migration and invasion and epithelial to mesenchymal (EMT) transition in hepatocellular carcinoma (PMID: 31401158) • Its overexpression facilitates proliferation and invasion in melanoma cells. Knockdown of CASC15 reduces tumor growth by…	HG_205022	Proteomics	-	-	-	Alternate ORF with either Ribo-seq or proteomic evidence is reported in OpenProt
KTN1-AS1	• Promotes cell proliferation, migration, invasion and EMT transition in HNSCC by targeting miR-153-3p (PMID: 32267161) • Promotes proliferation in hepatocellular carcinoma (HCC) and its knockdown resulted in decreased cell proliferation, tumor growth and colony formation and increased apoptosis (PMID: 30551364). • Highly expressed in NSCLC promotes proliferation, migration, invasion and EMT prog…	HG_196439	Ribo-seq	-	-	-	Alternate ORF with either Ribo-seq or proteomic evidence is reported in OpenProt
LINP1	• Regulates PI3K/AKT signaling and its overexpression leads to cell proliferation, migration and invasion in endometrial cancer (EC) (PMID: 31486482) • Promotes the malignant phenotype of AML cells and stimulates glucose metabolism through HNF4α/AMPK/WNT5A signaling pathway (PMID: 31325181 • Negatively regulated by ER signaling and contributes tamoxifen resistance in breast cancer cells (PMID: 31…	HG_118505	Ribo-seq	IP_3424681	Ribo-seq	-	-
MSC-AS1	• Modulates cell proliferation and migration through miR-3924/WNT5A/β-catenin axis in kidney renal cell carcinoma (PMID: 31916281). • Promotes nasopharyngeal carcinoma progression by regulating miR-524-5p/nuclear receptor subfamily 4 group A member 2 (NR4A2) (PMID: 32368184)	HG_150012	Ribo-seq	-	-	-	Alternate ORF with either Ribo-seq or proteomic evidence is reported in OpenProt
SNHG1	• Promotes neuroinflammation in Parkinson’s Disease by regulating miR-7/NLRP3 pathway (PMID: 30031125) • Promotes IL-1β-induced osteoarthritis by hindering miR-16 mediated p38 MAPK and NF-k signaling pathway (PMID: 31383786) • Oncogene in various cancers such as lung cancer (PMID28415044),prostate cancer (PMID 28400279), gastric cancer (PMID30391432), neuroblastoma (PMID30516047, glioma (PMID 311…	HG_154295	Ribo-seq	-	-	-	Alternate ORF with either Ribo-seq or proteomic evidence is reported in OpenProt
SNHG12	• Elevates angiogenesis after the Ischemic Stroke through miR-150/VEGF pathway (PMID: 30193860). • Contributes to multi-drug resistance by inhibiting MAPK/Slug pathway in NSCLC (PMID: 29137407). • Promotes proliferation, migration and invasion in breast cancer (PMID 32269676), prostate cancer (PMID30945357), colorectal cancer (PMID: 30945357), papillary thyroid cancer (PMID:29630517) and osteosar…	HG_466360	Ribo-seq	IP_080598	Ribo-seq,Proteomics	-	-
LUCAT1	• Contributes to smooth muscle cells (SMCs) proliferation and apoptosis by targeting miR-199a-5p (PMID31769911) • Promotes tumorigenesis, proliferation, invasion and metastasis in TNBC (PMID: 31399501), gastric cancer (PMID31545227) and colorectal cancer (PMID30690837)	HG_192891	Ribo-seq	IP_3421170	Ribo-seq	-	-
MALAT1	• Induces autophagy thereby protecting the brain microvascular endothelial cell injury induced by ischemia-reperfusion (PMID28433650). • Promotes osteoblast differentiation of aortic valve interstitial cells by positive regulation of SMAD4 via sponging miR-204 (PMID: 28522163) • Promotes myocardial infarction by regulating the levels of microRNA (miR)-145 (PMID:32010261) • Oncogene in various can…	HG_177911	Ribo-seq	IP_775409	Proteomics	-	-
LINC00665	• Plays oncogenic role in NSCLC (PMID32403047), lung adenocarcinoma (PMID 30692511), breast cancer (PMID 31907362) and gastric cancer (PMID 31736127)	HG_211508	Ribo-seq	IP_281065	Ribo-seq	-	-
EIF3J-DT	• Plays important role in progression of hepatocellular carcinoma (PMID 31421822) and colorectal cancer (PMID31709617)	HG_110611	Ribo-seq	-	-	-	Alternate ORF with either Ribo-seq or proteomic evidence is reported in OpenProt
LINP1	• Oncogene in endometrial cancer (PMID31486482), AML (PMID31325181), breast cancer (PMID27111890, PMID: 29293402) and cervical cancer (PMID32348690)	HG_118505	Ribo-seq	IP_3424681	Ribo-seq	-	-
JPX	• Act as a molecular switch for X chromosome inactivation and functions as Xist activator (PMID: 2102986) •Oncogene in NSCLC (PMID 31253987), lung cancer (PMID 31941509) and ovarian cancer (PMID 30556851) • Tumor suppressor in HCC (PMID 27776968)	HG_211847	Ribo-seq	-	-	-	Alternate ORF with either Ribo-seq or proteomic evidence is reported in OpenProt
SNHG16	• Oncogenic role in colorectal cancer (PMID27396952), esophageal cancer (PMID29416674), papillary thyroid cancer (PMID30705598) and neuroblastoma (PMID32021273) • Tumor suppressor in HCC (PMID30573973)	HG_166965	Ribo-seq	-	-	-	Alternate ORF with either Ribo-seq or proteomic evidence is reported in OpenProt
SNHG15	• Prevents osteoarthritis (PMID: 32247266, PMID: 32643707) • Negative regulator of inflammation in stroke-induced immunosuppression (PMID 34980176). • Its silencing improves neurological function and decreases neuron loss following the ischemic stroke by promoting cell viability and decreasing apoptosis (PMID: 32862188). •Oncogene in prostate cancer (PMID: 30981837), breast cancer (PMID 29217194)…	HG_166120	Ribo-seq	-	-	-	Alternate ORF with either Ribo-seq or proteomic evidence is reported in OpenProt
SNHG17	• Associated with type 2 diabetes mellitus (PMID:31509021) • Its repression promotes mitophagy and reduces podocyte apoptosis in diabetic nephropathy (PMID 32627655) • Promotes tumorigenesis in prostate cancer (PMID: 32351538), tongue squamous cell carcinoma ( PMID: 32089063), colorectal cancer (PMID 28933484), glioma (PMID: 32009853), gastric cancer (PMID: 30256413) and breast cancer (PMID 32042…	HG_122040	Ribo-seq	-	-	-	Alternate ORF with either Ribo-seq or proteomic evidence is reported in OpenProt
SNHG6	• Reduces the production of universal methyl donor S-adenosylmethionine leading to genome-wide hypomethylation (PMID 29844127) • Promotes atherosclerosis by reducing the levels of oxidized low-density lipoprotein-induced endothelial cells (PMID 31921409) • Oncogene in hepatocellular carcinoma (PMID27530352), ovarian clear cell carcinoma (PMID31119871), bladder cancer (PMID 30168179), gastric canc…	HG_149888	Ribo-seq	-	-	-	-
CRNDE	• Its expression elevates in LPS-induced kidney cells leading to inflammatory and apoptotic responses. Downregulation of CRNDE reduces the LPS-induced injury, indicating its role in sepsis-associated acute kidney injury (PMID: 32399391) • Oncogene in hepatocellular carcinoma (PMID: 31099050), papillary thyroid cancer (PMID: 29299168), oral squamous cell carcinoma (PMID: 30867767), cervical cancer…	HG_206477	Ribo-seq	-	-	-	Alternate ORF with either Ribo-seq or proteomic evidence is reported in OpenProt
LINC00665	• Upregulated in lung cancer tissues with acquired gefitinib resistance and restores sensitivity upon knockdown thereby suppressing cell proliferation and promoting apoptosis (PMID: 3088948) • Oncogene in lung adenocarcinoma (PMID: 30692511), breast cancer (PMID: 31907362;PMID: 3227142), prostate cancer (PMID: 32273723) and gastric cancer (PMID: 31736127)	HG_211508	Ribo-seq	IP_281065	Ribo-seq	-	-
ANXA2P3	• Overexpressed in patients with biliary atresia and associated with liver injury (characterised by aberrant cell proliferation and dysregulated cell cycle progression). Its knockdown reduces liver cell proliferation, cell cycle arrest in G1 phase and increase apoptosis of liver cells thereby protecting them from injury. (PMID: 30569159)	HG_114866	Proteomics	-	-	-	Alternate ORF with either Ribo-seq or proteomic evidence is reported in OpenProt
FGD5-AS1	• Oncogene in colorectal cancer (PMID: 31332696), non-small cell carcinoma (PMID: 31919528), pancreatic cancer (PMID: 33794727) and gastric cancer (PMID:35848483)	HG_217162	Ribo-seq	-	-	-	Alternate ORF with either Ribo-seq or proteomic evidence is reported in OpenProt
LIFR-AS1	• Tumor suppressor in serious ovarian carcinoma (PMID: 35778954) and NSCLC (PMID: 32489316) • Oncogene in gastric cancer (PMID:33407453)and pancreatic cancer (PMID: 34658294)	HG_142672	Proteomics	-	-	-	Alternate ORF with either Ribo-seq or proteomic evidence is reported in OpenProt
MSNP1	• Associated with autism spectrum disorder (PMID: 27417655,PIMD22491950)	HG_884	Proteomics	IP_603683	Proteomics	-	-
THUMPD3-AS1	• Tumor suppressor in gastric cancer (PMID: 36017917) • Oncogene in NSCLC (PMID: 31819483)and CRC (PMID: 35538197)	HG_150094	Ribo-seq	-	-	-	Alternate ORF with either Ribo-seq or proteomic evidence is reported in OpenProt
TP73-AS1	• Oncogene in osteosarcoma (PMID: 29864904), pancreatic cancer (PMID:30643007), esophageal squamous cell carcinoma (PMID: 26799587), breast cancer (PMID: 28639399), NSCLC (PMID31749884), clear cell renal cell carcinoma (ccRCC) and cervical cancer (PMID: 31663517)	HG_192340	Ribo-seq	-	-	-	Alternate ORF with either Ribo-seq or proteomic evidence is reported in OpenProt
VPS9D1-AS1	• Oncogene in NSCLC (PMID31902794), prostrate cancer (PMID: 31918265)	HG_159312	Ribo-seq	-	-	-	Alternate ORF with either Ribo-seq or proteomic evidence is reported in OpenProt
ZNF674-AS1	• Tumor suppressor in hepatic carcinoma cells (PMID: 35874626), thyroid cancer (PMID: 34990740) and lung cancer (PMID: 35116709)	HG_175097	Ribo-seq	-	-	-	Alternate ORF with either Ribo-seq or proteomic evidence is reported in OpenProt
PVT1	• Oncogene in ovarian cancer (PMID: 30197791), NSCLC (PMID: 25400777), breast cancer (PMID28882595), osteosarcoma (PMID: 31699956), HCC (PMID30008615), cervical cancer (PMID: 28276314) and nasopharyngeal carcinoma	HG_211027	Ribo-seq	-	-	-	Alternate ORF with either Ribo-seq or proteomic evidence is reported in OpenProt
