# Supplementary material for: Identification of Small Open Reading Frame-encoded Proteins in the Human Genome
Source: Genomics Proteomics Bioinformatics. 2025 Feb 7;23(1):qzaf004. doi: 10.1093/gpbjnl/qzaf004 (PMC12236067; doi:10.1093/gpbjnl/qzaf004)
Supplement: qzaf004_Supplementary_Data [file qzaf004_supplementary_data.zip › Table S7.xlsx]

## Sheet: Supplementary table 7.1
Table S7 List of GWAS studies and GWAS loci mapped to sORF regions
Table S7A Datasets used for region based mapping analysis
Note: GWAS, genome-wide association studies; FTP, file transfer protocol; PGC, psychiatric genomics consortium.
PMID	Date	Journal	Source	Dataset label	Study	Accession	FTP
30617256	2019-07-01	Nat Genet	GWAS ATLAS	Alzheimer	Genome-wide meta-analysis identifies new loci and functional pathways influencing Alzheimer's disease risk	-	https://ctg.cncr.nl/documents/p1651/AD_sumstats_Jansenetal.txt.gz
30804558	19/04/2019	Nat Genet	GWAS ATLAS	Autism	Identification of common genetic risk variants for autism spectrum disorder	-	https://figshare.com/articles/dataset/asd2019/14671989/iPSYCH-PGC_ASD_Nov2017.gz
29906448	14/06/2019	Cell	GWAS ATLAS	BipolarDisorder	Genomic Dissection of Bipolar Disorder and Schizophrenia, Including 28 Subphenotypes	-	https://figshare.com/articles/dataset/cdg2018-bip-scz/14672019/BDvsCONT.sumstats.gz
29059683	2017-10-23	Nature	GWAS Catalog	BreastCancer	Association analysis identifies 65 new breast cancer risk loci.	GCST004988	http://ftp.ebi.ac.uk/pub/databases/gwas/summary_statistics/GCST004001-GCST005000/GCST004988/harmonised/29059683-GCST004988-EFO_0000305-build37.f.tsv.gz
32887889	2020-09-04	Nat Commun	GWAS Catalog	CervicalCarcinoma	Pan-cancer study detects genetic risk variants and shared genetic basis in two large cohorts	GCST90011816	http://ftp.ebi.ac.uk/pub/databases/gwas/summary_statistics/GCST90011001-GCST90012000/GCST90011816/GCST90011816_buildGRCh37.tsv.gz
31152163	2019-05-31	Nat Genet	GWAS Catalog	ChronicKidneyDisease	A catalog of genetic loci associated with kidney function from analyses of a million individuals.	GCST008064	http://ftp.ebi.ac.uk/pub/databases/gwas/summary_statistics/GCST008001-GCST009000/GCST008064/CKD_overall_ALL_JW_20180223_nstud30.dbgap.txt.gz
30718901	2019-04-02	Nat Neurosci	GWAS ATLAS	Depression	Genome-wide meta-analysis of depression identifies 102 independent variants and highlights the importance of the prefrontal brain regions	-	https://datashare.is.ed.ac.uk/bitstream/handle/10283/3203/PGC_UKB_depression_genome-wide.txt
30093612	2018-08-09	Nat Commun	GWAS Catalog	EndometrialCancer	Identification of nine new susceptibility loci for endometrial cancer.	GCST006464	http://ftp.ebi.ac.uk/pub/databases/gwas/summary_statistics/GCST006001-GCST007000/GCST006464/GCST006464_GRCh37.tsv.gz
34737426	2021-11-04	Nat Genet	GWAS Catalog	ParkinsonsMother	A generalized linear mixed model association tool for biobank-scale data.	GCST90042681	http://ftp.ebi.ac.uk/pub/databases/gwas/summary_statistics/GCST90042001-GCST90043000/GCST90042681/GCST90042681_buildGRCh37.tsv.gz
34737426	2021-11-04	Nat Genet	GWAS Catalog	ParkinsonsFather	A generalized linear mixed model association tool for biobank-scale data.	GCST90042668	http://ftp.ebi.ac.uk/pub/databases/gwas/summary_statistics/GCST90042001-GCST90043000/GCST90042668/GCST90042668_buildGRCh37.tsv.gz
30804565	25/02/2019	Nat Genet	GWAS ATLAS	Insomnia	Genome-wide analysis of insomnia in 1,331,010 individuals identifies new risk loci and functional pathways	-	https://ctg.cncr.nl/documents/p1651/Insomnia_sumstats_Jansenetal.txt.gz
32887889	2020-09-04	Nat Commun	GWAS Catalog	Melanoma	Pan-cancer study detects genetic risk variants and shared genetic basis in two large cohorts.	GCST90011809	http://ftp.ebi.ac.uk/pub/databases/gwas/summary_statistics/GCST90011001-GCST90012000/GCST90011809/GCST90011809_buildGRCh37.tsv.gz
29892016	2018-06-11	Nat Genet	GWAS Catalog	ProstateCancer	Association analyses of more than 140,000 men identify 63 new prostate cancer susceptibility loci.	GCST006085	http://ftp.ebi.ac.uk/pub/databases/gwas/summary_statistics/GCST006001-GCST007000/GCST006085/harmonised/29892016-GCST006085-EFO_0001663-build37.f.tsv.gz
29906448	14/06/2019	Cell	GWAS ATLAS	Schizophrenia	Genomic Dissection of Bipolar Disorder and Schizophrenia, Including 28 Subphenotypes	-	https://figshare.com/articles/dataset/cdg2018-bip-scz/14672019/sczvscont-sumstat.gz
30478444	2018-11-26	Nat Genet	PGC	ADHD	Discovery of the first genome-wide significant risk loci for attention deficit/hyperactivity disorder	-	https://doi.org/10.6084/m9.figshare.14671965
31308545	2019-07-15	Nat Genet	PGC	Anorexia	Genome-wide association study identifies eight risk loci and implicates metabo-psychiatric origins for anorexia nervosa	-	https://doi.org/10.6084/m9.figshare.14671980
31427789	2020-06-02	Nat Genet	GWAS ATLAS	BasalCellCarcinoma	12890 cases,47802 control	-	https://atlas.ctglab.nl/ukb2_sumstats/40011_8090_logistic.EUR.sumstats.MACfilt.txt.gz
30124842	2018-10-15	Hum Mol Genet	GIANT consortium	BMI	Meta-analysis of genome-wide association studies for height and body mass index in ∼700000 individuals of European ancestry	-	https://portals.broadinstitute.org/collaboration/giant/images/c/c8/Meta-analysis_Locke_et_al%2BUKBiobank_2018_UPDATED.txt.gz
30224653	2018-09-17	Nat Genet	-	DiastolicBloodPressure	Genetic analysis of over 1 million people identifies 535 new loci associated with blood pressure traits	-	-
31564434	2019-10-03	Am J Hum Genet	-	HearingDifficulty	GWAS Identifies 44 Independent Associated Genomic Loci for Self-Reported Adult Hearing Difficulty in UK Biobank	-	-
31919418	2020-01-09	Nat Commun	Cardiovascular Disease Knowledge Portal	HeartFailure	Genome-wide association and Mendelian randomisation analysis provide insights into the pathogenesis of heart failure	-	https://personal.broadinstitute.org/ryank/HERMES_Jan2019_HeartFailure_summary_data.txt.zip
29942086	2018-06-25	Nat Genet	-	Intelligence	Genome-wide association meta-analysis in 269,867 individuals identifies new genetic and functional links to intelligence	-	https://ctg.cncr.nl/documents/p1651/SavageJansen_IntMeta_sumstats.zip
29942085	2018-06-25	Nat Genet	-	Neuroticism	Meta-analysis of genome-wide association studies for neuroticism in 449,484 individuals identifies novel genetic loci and pathways	-	https://ctg.cncr.nl/documents/p1651/sumstats_neuroticism_ctg_format.txt.gz
30224653	2018-09-17	Nat Genet	-	PulsePressure	Genetic analysis of over 1 million people identifies 535 new loci associated with blood pressure traits	-	-
30224653	2018-09-17	Nat Genet	-	SystolicBloodPressure	Genetic analysis of over 1 million people identifies 535 new loci associated with blood pressure traits	-	-
30054458	2018-07-27	Nat Commun	-	T2Diabetes	Genome-wide association analyses identify 143 risk variants and putative regulatory mechanisms for type 2 diabetes	-	http://cnsgenomics.com/data/t2d/Xue_et_al_T2D_META_Nat_Commun_2018.gz
31174203	2019-09-15	Hum Mol Genet.	-	KeratinocyteCancer	Combined analysis of keratinocyte cancers identifies novel genome-wide loci	-	-

## Sheet: Supplementary table 7.2
Table S7B Datasets used for SNP based mapping analysis
Note: SNP,single nucleotide polymorphism; ADHD,Attention Deficit Hyperactivity Disorder; CAD, Coronary Artery Disease; COPD,Chronic Obstructive Pulmonary Disease; GERD,Gastroesophageal Reflux Disease; IBD,Inflammatory Bowel Disease; MDD, Major Depressive Disorder; PCOS,Polycystic Ovary Syndrome; SLE,Systemic Lupus Erythematosus; UTI, Urinary Tract Infection; VTE,Venous Thromboembolism.
Disease/Trait	Main trait	Pubmed ID	Sample size
Attention deficit hyperactivity disorder	ADHD	PMID30818988	14,154 European ancestry male cases, 17,948 European ancestry male controls
Attention deficit hyperactivity disorder or cannabis use	ADHD	PMID30818988	18,345 European ancestry ADHD cases, 14,374 European ancestry cannabis use cases, 50,410 European ancestry controls
Attention deficit hyperactivity disorder or caudate nucleus volume (pleiotropy)	ADHD	PMID30818988	19,099 European ancestry ADHD cases, 1,084 ADHD cases, 34,194 European ancestry controls, 997 controls, 11,772 European ancestry individuals
Attention deficit hyperactivity disorder or intracranial volume (pleiotropy)	ADHD	PMID30818988	19,099 European ancestry ADHD cases, 1,084 ADHD cases, 34,194 European ancestry controls, 997 controls, 24,024 European ancestry individuals
Allergic disease (asthma, hay fever or eczema)	allergy	PMID29083406	180,129 European ancestry cases, 180,709 European ancestry controls
Allergic disease (asthma, hay fever or eczema)	allergy	PMID29083406	106,772 European ancestry cases, 239,773 European ancestry controls
Allergy	allergy	PMID29083406	66,973 European ancestry cases, 113,768 European ancestry controls
Hay fever and/or eczema	allergy	PMID29083406	84,034 European ancestry cases, 239,773 European ancestry controls
Alzheimer's disease (late onset)	alzheimer's disease	PMID30617256	24,087 European ancestry cases, 55,058 European ancestry controls
Late-onset Alzheimer's disease	alzheimer's disease	PMID30617256	90,338 cases, 1,036,225 controls
Alzheimer's disease or family history of Alzheimer's disease	alzheimer's disease	PMID30617256	24,087 European ancestry late-onset Alzheimer's disease cases, 47,793 European ancestry individuals with family history of Alzheimer's disease, 383,378 European ancestry controls
Alzheimer's disease	alzheimer's disease	PMID30617256	13,100 European ancestry cases, 13,220 European ancestry controls, 1,472 African American cases, 3,511 African American controls, 951 Japanese ancestry cases, 894 Japanese ancestry controls, 51 Israeli-Arab ancestry cases, 64 Israeli-Arab ancestry controls
Alzheimer's disease (late onset)	alzheimer's disease	PMID30617256	17,008 European ancestry cases, 37,154 European ancestry controls
Alzheimer's disease or family history of Alzheimer's disease	alzheimer's disease	PMID30617256	up to 42,034 British ancestry individuals with parental history of Alzheimer's disease, at least 272,244 British ancestry individuals with no parental history of Alzheimer's disease, 25,580 Alzheimer's disease cases, 48,466 controls
Angina pectoris	angina pectoris	PMID34594039	30,025 European ancestry cases, 440,906 European ancestry controls, 14,007 East Asian ancestry cases, 145,158 East Asian ancestry controls
Angina pectoris	angina pectoris	PMID34594039	14,007 East Asian ancestry cases, 145,158 East Asian ancestry controls
Arrhythmia	arrhythmia	PMID32514122	17,861 Japanese ancestry cases, 194,592 Japanese ancestry controls
Gout	arthritis	PMID31578528	13,179 European, African American and unknown ancestry cases, 750,634 European, African American and unknown ancestry controls
Asthma	asthma	PMID32296059	28,399 European ancestry cases, 128,843 European ancestry controls
Asthma	asthma	PMID32296059	64,538 European ancestry cases, 239,321 European ancestry controls
Asthma	asthma	PMID32296059	84,492 European ancestry cases, 2,149 African American cases, 606 Hispanic cases, 1,239 Japanese ancestry cases, 437,036 European ancestry controls, 6,055 African American controls, 792 Hispanic controls, 3,976 Japanese ancestry controls
Asthma	asthma	PMID32296059	56,167 White-British ancestry cases, 352,255 White-British ancestry controls
Asthma	asthma	PMID32296059	38,369 European ancestry cases, 411,131 European ancestry controls, 13,015 East Asian ancestry cases, 162,933 East Asian ancestry controls
Asthma	asthma	PMID32296059	46,802 European ancestry cases, 347,481 European ancestry controls
Asthma	asthma	PMID32296059	41,926 European ancestry cases, 239,773 European ancestry controls
Asthma	asthma	PMID32296059	40,544 European ancestry cases, 300,671 European ancestry controls
Asthma (adult onset)	asthma	PMID32296059	26,582 European ancestry cases, 300,671 European ancestry controls
Asthma (adult onset)	asthma	PMID32296059	21,564 British ancestry cases, 318,237 British ancestry controls
Asthma (adult onset)	asthma	PMID32296059	33,418 European ancestry cases, 393,186 European ancestry controls
Atopic asthma	asthma	PMID32296059	23,982 European ancestry cases, 393,169 European ancestry controls
Nonatopic asthma	asthma	PMID32296059	28,862 European ancestry cases, 422,048 European ancestry controls
Nonatopic asthma and/or waist-to-hip ratio adjusted for BMI	asthma	PMID32296059	28,862 European ancestry cases, 422,048 European ancestry controls, 6,780 European ancestry individuals
Pediatric asthma	asthma	PMID32296059	27,712 European ancestry cases, 411,131 European ancestry controls, 547 East Asian ancestry cases, 161,803 East Asian ancestry controls
Adult asthma	asthma	PMID32296059	16,274 European ancestry cases, 38,269 European ancestry controls
Asthma	asthma	PMID32296059	19,954 European ancestry cases, 107,715 European ancestry controls, 2,149 African ancestry cases, 6,055 African ancestry controls, 1,239 Japanese ancestry cases, 3,976 Japanese ancestry controls, 606 Latino cases, 792 Latino controls
Asthma	asthma	PMID32296059	19,954 European ancestry cases, 107,715 European ancestry controls
Asthma	asthma	PMID32296059	13,015 East Asian ancestry cases, 162,933 East Asian ancestry controls
Asthma	asthma	PMID32296059	16,247 European ancestry cases, 346,486 European ancestry controls, 52,942 cases, 355,713 controls
Asthma (childhood onset)	asthma	PMID32296059	13,435 European ancestry cases, 393,186 European ancestry controls
Asthma (childhood onset)	asthma	PMID32296059	13,962 European ancestry cases, 300,671 European ancestry controls
Asthma or allergic disease (pleiotropy)	asthma	PMID32296059	14,085 European asthma cases, 25,685 European ancestry allergic diseases cases, 76,768 European ancestry controls
Refractive astigmatism	astigmatism	PMID30306274	70,505 European ancestry cases, 17,500 European ancestry controls
Atrial fibrillation	atrial fibrillation	PMID30061737	60,620 European ancestry cases, 970,216 European ancestry controls
Atrial fibrillation	atrial fibrillation	PMID30061737	55,114 European ancestry cases, 482,295 European ancestry controls, 8,180 Japanese ancestry cases, 28,612 Japanese ancestry controls, 1,307 African American ancestry cases, 7,660 African American ancestry controls, 845 Hispanic cases, 4,177 Hispanic controls
Atrial fibrillation/atrial flutter	atrial fibrillation	PMID30061737	29,212 European ancestry cases, 400,539 European ancestry controls, 4,150 East Asian ancestry cases, 155,540 East Asian ancestry controls
Atrial fibrillation	atrial fibrillation	PMID30061737	15,979 European ancestry cases, 102,776 European ancestry controls, 641 African American cases, 5,234 African American controls, 837 Japanese ancestry cases, 3,293 Japanese controls, 277 Hispanic cases, 3,081 Hispanic controls,197 Brazilian ancestry cases, 758 Brazilian ancestry controls.
Atrial fibrillation	atrial fibrillation	PMID30061737	15,979 European ancestry cases, 102,776 European ancestry controls, 641 African American cases, 5,234 African American controls, 837 Japanese ancestry cases, 3,293 Japanese controls, 277 Hispanic cases, 3,081 Hispanic controls,197 Brazilian ancestry cases, 758 Brazilian ancestry controls.
Atrial fibrillation	atrial fibrillation	PMID30061737	15,979 European ancestry cases, 102,776 European ancestry controls.
Basal cell carcinoma	basal cell carcinoma	PMID31174203	31,787 European ancestry cases, 619,351 European ancestry controls
Bipolar disorder	bipolar disorder	PMID34002096	41,917 European ancestry cases, 371,549 European ancestry controls
Bipolar disorder	bipolar disorder	PMID34002096	20,352 European ancestry cases, 31,358 European ancestry controls
Bipolar I disorder	bipolar disorder	PMID34002096	25,060 European ancestry cases, 449,978 European ancestry controls
Bipolar disorder (MTAG)	bipolar disorder	PMID34002096	at least 20,352 European ancestry cases, at least 31,358 European ancestry controls
Breast cancer	breast cancer	PMID29059683	46,785 European ancestry cases, 42,892 European ancestry controls
Breast cancer	breast cancer	PMID29059683	76,192 European ancestry cases, 63,082 European ancestry controls
Breast cancer	breast cancer	PMID29059683	24,206 East Asian ancestry cases, 24,775 East Asian ancestry controls, 122,977 European ancestry cases, 105,974 European ancestry controls
Breast cancer	breast cancer	PMID29059683	133,384 European ancestry cases, 113,789 European ancestry controls
Breast cancer	breast cancer	PMID29059683	10,052 European ancestry cases, 12,575 European ancestry controls
Breast cancer	breast cancer	PMID29059683	15,748 European ancestry cases, 18,084 European ancestry controls
Breast cancer	breast cancer	PMID29059683	17,389 European ancestry cases, 240,341 European ancestry controls, 6,325 East Asian ancestry cases, 73,225 East Asian ancestry controls
Breast cancer	breast cancer	PMID29059683	17,881 European ancestry cases, 410,350 European ancestry controls
Breast cancer	breast cancer	PMID29059683	14,135 European ancestry ER- cases, 58,126 European ancestry controls, 7,784 European ancestry BRCA1 carrrier cases, 7,782 European ancestry BRCA1 carrrier controls
Breast cancer	breast cancer	PMID29059683	10,682 White British ancestry cases, 138,504 White British ancestry controls
Breast cancer (estrogen-receptor negative)	breast cancer	PMID29058716	14,135 European ancestry cases, 58,126 European ancestry controls
Coronary artery disease	CAD	PMID33020668	25,892 Japanese ancestry cases, 95,342 European ancestry cases, 142,336 Japanese ancestry controls, 385,488 European ancestry controls
Coronary artery disease	CAD	PMID33020668	34,541 cases, 261,984 controls
Coronary artery disease	CAD	PMID33020668	88,192 cases, 162,544 controls
Coronary artery disease	CAD	PMID33020668	31,355 European ancestry cases, 377,103 European ancestry controls
Coronary artery disease	CAD	PMID33020668	25,892 Japanese ancestry cases, 142,336 Japanese ancestry controls
Coronary artery disease	CAD	PMID33020668	42,096 European ancestry cases, 361 African American cases, 758 Hispanic American cases, 12,658 South Asian ancestry cases, 1,802 Lebanese ancestry cases, 3,614 East Asian ancestry cases, 99,121 European ancestry controls, 2,778 African American controls, 3,337 Hispanic American controls, 12,899 South Asian ancestry controls, 466 Lebanese ancestry controls, 7,709 East Asian ancestry controls
Coronary artery disease	CAD	PMID33020668	15,302 Japanese ancestry cases, 76,014 European and East Asian ancestry cases, 36,140 Japanese ancestry controls, 264,785 European and East Asian ancestry controls
Coronary artery disease (myocardial infarction, percutaneous transluminal coronary angioplasty, coronary artery bypass grafting, angina or chromic ischemic heart disease)	CAD	PMID33020668	18,467 European and unknown ancestry cases, 45,264 European and unknown ancestry controls
Coronary artery disease	CAD	PMID33020668	up to 122,733 cases, up to 424,528 controls
Carpal tunnel syndrome	carpal tunnel syndrome	PMID34594039	18,855 European ancestry cases, 461,346 European ancestry controls, 192 East Asian ancestry cases, 178,534 East Asian ancestry controls
Carpal tunnel syndrome	carpal tunnel syndrome	PMID34594039	12,312 European ancestry cases, 389,344 European ancestry controls
Cataracts	cataracts	PMID34127677	28,092 non-Hispanic White ancestry cases, 50,487 non-Hispanic White ancestry controls, 31,852 European ancestry cases, 428,084 European ancestry controls
Cataracts	cataracts	PMID34127677	39,519 European ancestry cases, 452,358 European ancestry controls, 38,194 East Asian ancestry cases, 140,532 East Asian ancestry controls
Celiac disease	celiac disease	PMID30572963	11,489 European ancestry cases, 22,308 European ancestry controls
Chronic heart failure	chronic heart failure	PMID34594039	14,262 European ancestry cases, 471,898 European ancestry controls, 10,540 East Asian ancestry cases, 168,186 East Asian ancestry controls
Chronic kidney disease	chronic kidney disease	PMID31152163	64,164 European and unknown ancestry cases, 561,055 European and unknown ancestry controls
Chronic kidney disease	chronic kidney disease	PMID31152163	12,385 European ancestry cases, 104,780 European ancestry controls
Colorectal cancer	colorectal cancer	PMID31089142	31,197 European ancestry cases, 61,770 European ancestry controls
Colorectal cancer	colorectal cancer	PMID31089142	36,948 European ancestry cases, 30,864 European ancestry controls
Colorectal cancer	colorectal cancer	PMID31089142	23,572 East Asian ancestry cases, 48,700 East Asian ancestry controls
Colorectal cancer	colorectal cancer	PMID31089142	12,696 European ancestry colorectal tumor cases, 15,113 European ancestry controls
Colorectal cancer	colorectal cancer	PMID31089142	18,299 European ancestry cases, 19,656 European ancestry controls
Colorectal cancer or advanced adenoma	colorectal cancer	PMID30510241	55,105 European ancestry cases, 3,026 East Asian ancestry cases, 65,079 European ancestry controls, 2,268 East Asian ancestry controls
Chronic obstructive pulmonary disease	COPD	PMID33106845	35,735 cases, 222,076 controls
Chronic obstructive pulmonary disease x current smoker interaction (2df)	COPD	PMID33106845	21,077 European ancestry cases, 179,689 European ancestry controls
Chronic obstructive pulmonary disease x current smoker interaction (main effect)	COPD	PMID33106845	21,077 European ancestry cases, 179,689 European ancestry controls
Chronic obstructive pulmonary disease in non-current smokers	COPD	PMID33106845	16,488 European ancestry cases, 169,688 European ancestry controls
Chronic obstructive pulmonary disease or resting heart rate (pleiotropy)	COPD	PMID33106845	12,550 European and unknown ancestry chronic obstructive pulmonary disease cases, 46,368 European and unknown ancestry controls, 458,969 European ancestry individuals
Chronic obstructive pulmonary disease	COPD	PMID33106845	up to 31,465 European ancestry cases, up to 203,688 European ancestry controls, up to 1,413 African ancestry cases, up to 6,080 African ancestry controls, up to 287 East Asian ancestry cases, up to 7,484 East Asian ancestry controls, up to 61 Hispanic cases, up to 613 Hispanic controls
Crohn's disease	crohn's disease	PMID28067908	12,194 European and unknown ancestry cases, 28,072 European and unknown ancestry controls
Crohn's disease	crohn's disease	PMID28067908	Up to 12,924 European ancestry cases, up to 21,442 European ancestry controls
Cutaneous malignant melanoma	cutaneous melanoma	PMID32341527	36,760 European ancestry cases, 375,188 European ancestry controls
Nevus count or cutaneous melanoma	cutaneous melanoma	PMID32341527	36,760 European ancestry cutaneous melanoma cases, 375,188 European ancestry controls, 12,930 European ancestry individuals, 52,847 individuals
Nevus count or cutaneous melanoma	cutaneous melanoma	PMID32341527	52,506 European ancestry individuals, 12,874 European ancestry cases, 23,203 European ancestry controls
Dentures	dentures	PMID31235808	77,714 European ancestry cases, 383,317 European ancestry controls
Depression	depression	PMID29700475	135,458 European ancestry cases, 344,901 European ancestry controls
Depression	depression	PMID29700475	118,811 European ancestry cases, 327,427 European ancestry controls, 127,552 cases, 233,763 controls
Atopic dermatitis	dermatitis	PMID34454985	22,474 European ancestry cases, 774,187 European ancestry controls
Atopic dermatitis	dermatitis	PMID34454985	18,900 European ancestry cases, 1,472 Japanese ancestry cases, 422 African American cases, 300 Latino cases, 305 cases, 84,166 European ancestry controls, 7,966 Japanese ancestry controls, 844 African American controls, 1,592 Latino controls, 896 controls
Eczema	eczema	PMID34785669	20,016 European ancestry cases, 380,433 European ancestry controls
Gastric cancer	gastric cancer	PMID33002439	10,254 Han Chinese ancestry cases, 10,914 Han Chinese ancestry controls
Gastroesophageal reflux disease	GERD	PMID34187846	80,265 European and unknown ancestry cases, 305,011 European and unknown ancestry controls
Gastroesophageal reflux disease	GERD	PMID34187846	129,080 European ancestry cases, 473,524 European ancestry controls
Glaucoma	glaucoma	PMID29891935	10,411 European ancestry cases, 474,568 European ancestry controls, 8,448 East Asian ancestry cases, 168,903 East Asian ancestry controls
Glaucoma (primary open-angle)	glaucoma	PMID29891935	10,523 European ancestry cases, 203,579 European ancestry controls, 411 Hispanic cases, 4,778 Hispanic controls, 463 East Asian ancestry cases, 4,907 East Asian ancestry controls, 298 African American cases, 1,549 African American controls, 204 South Asian ancestry cases, 4,916 South Asian ancestry controls, 272 African British cases, 4,831 African British controls, 144 mixed ancestry cases, 3,42…
Glaucoma (primary open-angle)	glaucoma	PMID29891935	16,677 European ancestry cases, 199,580 European ancestry controls
Glaucoma (primary open-angle)	glaucoma	PMID33627673	23,963 European ancestry cases, 306,942 European ancestry controls, 6,935 East Asian ancestry cases, 39,588 East Asian ancestry controls, 3,281 Sub-Saharan African ancestry cases, 2,791 Sub-Saharan African ancestry controls
Haemorrhoidal disease	haemorrhoidal disease	PMID33888516	218,920 European ancestry cases, 725,213 European ancestry controls
Headache	headache	PMID29397368	74,461 British ancestry cases, 149,321 British ancestry controls
Age-related hearing impairment	hearing impairment	PMID34108613	121,934 European ancestry cases, 591,699 European ancestry controls
Hearing loss, difficulty in hearing	hearing loss	PMID34594039	14,654 European ancestry cases, 474,839 European ancestry controls, 3,400 East Asian ancestry cases, 175,326 East Asian ancestry controls
Inguinal hernia	hernia	PMID34594039	16,725 European ancestry cases, 428,356 European ancestry controls, 1,664 East Asian ancestry cases, 177,062 East Asian ancestry controls
Essential hypertension (time to event)	hypertension	PMID33893285	76,566 British ancestry cases, 206,305 British ancestry controls
Hypertension	hypertension	PMID33893285	22,566 Japanese ancestry cases, 28,226 Japanese ancestry controls
Hypertension	hypertension	PMID33893285	28,391 European ancestry cases, 28,246 European ancestry controls
Hypertension	hypertension	PMID33893285	up to 83,330 European ancestry cases, up to 73,760 European ancestry controls, up to 9,322 South Asian ancestry cases, up to 16,861 South Asian ancestry controls
Hypothyroidism	hypothyroidism	PMID34594039	30,155 European ancestry cases, 379,986 European ancestry controls, 1,114 East Asian ancestry cases, 172,656 East Asian ancestry controls
Hypothyroidism	hypothyroidism	PMID34594039	17,558 European ancestry cases, 117,083 European ancestry controls
Inflammatory bowel disease	IBD	PMID28067908	25,042 European and unknown ancestry cases, 34,915 European and unknown ancestry controls
Inflammatory bowel disease	IBD	PMID28067908	12,924 European ancestry cases, 21,442 European ancestry controls
Ischemic stroke	ischemic stroke	PMID29531354	34,217 European ancestry cases, 406,111 European ancestry controls, 17,369 East Asian ancestry cases, 28,195 East Asian ancestry controls, 2,437 South Asian ancestry cases, 6,707 South Asian ancestry controls, 5,541 African American cases, 15,146 African American controls, 222 Asian ancestry cases, 333 Asian ancestry controls, 555 Latin American cases, 692 Latin American controls
Keratinocyte cancer (MTAG)	keratinocyte cancer	PMID31174203	at least 18,538 European ancestry cases, at least 340,302 European ancestry controls
Major depressive disorder	MDD	PMID34634379	340,591 European ancestry cases, 813,676 European ancestry controls
Major depressive disorder or stress-related disorder	MDD	PMID34634379	16,823 European ancestry cases, 25,632 European ancestry controls, 12,665 European ancestry cases, 19,225 European ancestry controls
Major depressive disorder (MTAG)	MDD	PMID34634379	at least 170,756 European ancestry cases, at least 329,443 European ancestry controls
Microalbuminuria	microalbuminuria	PMID31511532	51,861 European, African American, East Asian, South Asian or Hispanic ancestry cases, 297,093 European, African American, East Asian, South Asian or Hispanic ancestry controls
Migraine	migraine	PMID27182965	53,109 European ancestry cases, 230,876 European ancestry controls
Migraine and/or diastolic blood pressure	migraine	PMID27182965	757,601 European ancestry individuals with blood pressure measurements, 59,674 European ancestry migraine cases, 316,078 European ancestry controls
Migraine and/or systolic blood pressure	migraine	PMID27182965	757,601 European ancestry individuals with blood pressure measurements, 59,674 European ancestry migraine cases, 316,078 European ancestry controls
Migraine with aura and/or diastolic blood pressure	migraine	PMID27182965	757,601 European ancestry individuals with blood pressure measurements, up to 59,674 European ancestry migraine cases, 316,078 European ancestry controls
Migraine with aura and/or systolic blood pressure	migraine	PMID27182965	757,601 European ancestry individuals with blood pressure measurements, up to 59,674 European ancestry migraine cases, 316,078 European ancestry controls
Mood instability	mood instability	PMID31168069	157,039 European ancestry cases, 206,666 European ancestry controls
Multiple sclerosis	multiple sclerosis	PMID31604244	14,498 European ancestry cases, 24,091 European ancestry controls
Multiple sclerosis	multiple sclerosis	PMID31604244	14,802 European and unknown ancestry cases, 26,703 European and unknown ancestry controls
Myocardial infarction	myocardial infarction	PMID34594039	20,917 European ancestry cases, 440,906 European ancestry controls, 14,992 East Asian ancestry cases, 146,214 East Asian ancestry controls
Myocardial infarction	myocardial infarction	PMID34594039	27,509 European ancestry cases, 130 African American cases, 278 Hispanic American cases, 10,257 South Asian ancestry cases, 288 Lebanese ancestry cases, 1,687 East Asian ancestry cases, 99,121 European ancestry controls, 2,778 African American controls, 3,337 Hispanic American controls, 12,899 South Asian ancestry controls, 466 Lebanese ancestry controls, 7,709 East Asian ancestry controls
Myocardial infarction	myocardial infarction	PMID34594039	14,825 European ancestry cases, 44,000 European and unknown ancestry cases, 2,680 cases, 380,970 European ancestry controls, 123,504 European and unknown ancestry controls, 73,242 controls
Myocardial infarction	myocardial infarction	PMID34594039	14,992 East Asian ancestry cases, 146,214 East Asian ancestry controls
Myocardial infarction	myocardial infarction	PMID34594039	14,825 European ancestry cases, 2,680 cases, 380,970 European ancestry controls, 73,242 controls
Myopia	myopia	PMID27182965	106,086 European ancestry cases, 85,757 European ancestry controls
Obesity	obesity	PMID23563607	93,015 European ancestry overweight individuals, 32,858 European ancestry class I obese individuals, 9,889 European ancestry class II obese individuals, 2,896 European ancestry class III obese individuals, up to 65,840 European ancestry controls
Knee osteoarthritis	osteoarthritis	PMID34450027	24,955 European ancestry cases, 378,169 European ancestry controls
Knee osteoarthritis	osteoarthritis	PMID34450027	61,588 European ancestry cases, 330,161 European ancestry controls, 899 Japanese ancestry cases, 3,396 Japanese ancestry controls
Osteoarthritis (with total hip replacement)	osteoarthritis	PMID34450027	23,021 European ancestry cases, 296,016 European ancestry controls
Osteoarthritis of the hand	osteoarthritis	PMID34450027	20,901 European ancestry cases, 282,881 European ancestry controls
Thumb osteoarthritis	osteoarthritis	PMID34450027	10,536 European ancestry cases, 236,919 European ancestry controls
Parkinson's disease	parkinson's disease	PMID28892059	20,184 European ancestry cases, 397,324 European ancestry controls
Parkinson's disease	parkinson's disease	PMID28892059	20,184 European ancestry cases, 397,324 European ancestry controls
Parkinson's disease	parkinson's disease	PMID28892059	13,708 European ancestry cases, 95,282 European ancestry controls
Parkinson's disease or first degree relation to individual with Parkinson's disease	parkinson's disease	PMID28892059	15,056 European ancestry cases, 18,618 European ancestry proxy cases, 449,056 European ancestry controls
Polycystic ovary syndrome	PCOS	PMID30566500	10,074 European ancestry cases, 103,164 European ancestry controls
Pneumonia	pneumonia	PMID34340725	24,760 European ancestry cases, 525,615 European ancestry controls
Prostate cancer	prostate cancer	PMID33398198	34,379 European ancestry cases, 33,164 European ancestry controls, 5,327 African ancestry cases, 5,136 African ancestry controls, 2,563 Japanese ancestry cases, 4,391 Japanese ancestry controls, 1,034 Latino cases, 1,046 Latino controls
Prostate cancer	prostate cancer	PMID33398198	85,554 European ancestry cases, 10,368 African ancestry cases, 8,611 East Asian ancestry cases, 2,714 Hispanic cases, 91,972 European ancestry controls, 10,986 African ancestry controls, 18,809 East Asian ancestry controls, 5,239 Hispanic controls
Prostate cancer	prostate cancer	PMID33398198	79,148 European ancestry cases, 61,106 European ancestry controls
Prostate cancer	prostate cancer	PMID33398198	85,554 European ancestry cases, 91,972 European ancestry controls
Prostate cancer	prostate cancer	PMID33398198	11,085 European ancestry cases, 11,463 European ancestry controls
Prostate cancer	prostate cancer	PMID33398198	14,113 European ancestry cases, 194,140 European ancestry controls
Psoriasis	psoriasis	PMID23143594	10,588 European ancestry cases, 22,806 European ancestry controls
Psoriasis or type 2 diabetes (trans-disease meta-analysis)	psoriasis	PMID23143594	11,024 European ancestry psoriasis cases, 74,124 European ancestry diabetes cases, 840,342 European ancestry controls
Psoriasis or type 2 diabetes (trans-disease meta-analysis)(opposite effect)	psoriasis	PMID23143594	11,024 European ancestry psoriasis cases, 74,124 European ancestry diabetes cases, 840,342 European ancestry controls
Rheumatoid arthritis	rheumatoid arthritis	PMID33310728	14,361 European ancestry cases, 43,923 European ancestry controls, 8,267 East Asian ancestry cases, 244,741 East Asian ancestry controls
Rheumatoid arthritis	rheumatoid arthritis	PMID33310728	15,523 European ancestry cases, 22,308 European ancestry controls
Rheumatoid arthritis	rheumatoid arthritis	PMID33310728	up to 14,361 European ancestry cases, up to 42,923 European ancestry controls, up to 4,873 East Asian ancestry cases, up to 17,642 East Asian ancestry controls
Rheumatoid arthritis	rheumatoid arthritis	PMID33310728	up to 13,838 European ancestry cases, up to 33,742 European ancestry controls
Schizophrenia	schizophrenia	PMID31740837	32,405 European ancestry cases, 42,221 European ancestry controls, 1,235 European ancestry cases and 1,235 European ancestry controls from 1235 parent-offspring trios, 1,836 East Asian ancestry cases, 3,383 East Asian ancestry controls
Schizophrenia	schizophrenia	PMID31740837	40,675 European ancestry cases, 64,643 European ancestry controls
Schizophrenia	schizophrenia	PMID31740837	22,778 East Asian ancestry cases, 35,362 East Asian ancestry controls, 33,640 European ancestry cases, 43,456 European ancestry controls
Schizophrenia	schizophrenia	PMID31740837	22,778 East Asian ancestry cases, 35,362 East Asian ancestry controls
Schizophrenia	schizophrenia	PMID31740837	14,023 East Asian ancestry cases, 33,640 European ancestry cases, 31,505 East Asian ancestry controls, 43,456 European ancestry controls
Schizophrenia (MTAG)	schizophrenia	PMID31740837	at least 33,640 European ancestry cases, at least 43,456 European ancestry controls
Skin cancer	skin cancer	PMID34290314	25,928 European ancestry cases, 466,275 European ancestry controls, 154 East Asian ancestry cases, 178,572 East Asian ancestry controls
Non-melanoma skin cancer	skin cancer	PMID34290314	18,944 White British ancestry cases, 255,886 White British ancestry controls
Stable angina pectoris	angina pectoris	PMID34594039	17,894 European ancestry cases, 325,132 European ancestry controls, 18,833 East Asian ancestry cases, 146,214 East Asian ancestry controls
Stable angina pectoris	angina pectoris	PMID34594039	18,833 East Asian ancestry cases, 146,214 East Asian ancestry controls
Stroke	stroke	PMID29531354	40,585 European ancestry cases, 406,111 European ancestry controls, 17,369 East Asian ancestry cases, 28,195 East Asian ancestry controls, 2,437 South Asian ancestry cases, 6,707 South Asian ancestry controls, 5,541 African American cases, 15,154 African American controls, 365 Asian ancestry cases, 333 Asian ancestry controls, 865 Latin American cases, 692 Latin American controls
Stroke (ischemic)	stroke	PMID29531354	12,389 European ancestry cases, 62,004 European ancestry controls
Systemic lupus erythematosus	SLE	PMID33272962	13,377 East Asian ancestry cases, 194,993 East Asian ancestry controls
Autoimmune thyroid disease	thyroiditis	PMID32581359	30,234 European ancestry cases, 724,172 European ancestry controls
Type 1 diabetes	type 1 diabetes	PMID34012112	20,065 European ancestry cases, 33,065 European ancestry controls, 1,045 other-admixed ancestry cases, 1,103 other-admixed ancestry controls, 1,043 African ancestry cases, 3,206 African ancestry controls
Type 1 diabetes	type 1 diabetes	PMID34012112	18,942 European ancestry cases, 501,638 European ancestry controls
Type 2 diabetes	type 2 diabetes	PMID30718926	148,726 European ancestry cases, 24,646 African American cases, 8,616 Hispanic cases, 46,511 Asian ancestry cases, 965,732 European ancestry controls, 31,446 African American controls, 11,829 Hispanic controls, 169,776 Asian ancestry controls
Type 2 diabetes	type 2 diabetes	PMID30718926	148,726 European ancestry cases, 965,732 European ancestry controls
Type 2 diabetes	type 2 diabetes	PMID30718926	45,383 East Asian ancestry cases, 132,032 East Asian ancestry controls
Type 2 diabetes	type 2 diabetes	PMID30718926	74,124 European ancestry cases, 824,006 European ancestry controls
Type 2 diabetes	type 2 diabetes	PMID30718926	77,418 East Asian cases, 356,122 East Asian controls
Type 2 diabetes	type 2 diabetes	PMID30718926	38,841 European ancestry cases, 451,248 European ancestry controls, 45,383 East Asian ancestry cases, 132,032 East Asian ancestry controls
Type 2 diabetes	type 2 diabetes	PMID30718926	61,714 European ancestry cases, 1,178 Pakistani ancestry cases, 593,952 European ancestry controls, 2,472 Pakistani ancestry controls
Type 2 diabetes	type 2 diabetes	PMID30718926	48,286 European ancestry cases, 250,671 European ancestry controls, 33,126 African American, East Asian, Hispanic/Latino or South Asian cases, 120,161 African American, East Asian, Hispanic/Latino or South Asian controls
Type 2 diabetes	type 2 diabetes	PMID30718926	36,614 Japanese ancestry cases, 155,150 Japanese ancestry controls
Type 2 diabetes	type 2 diabetes	PMID30718926	40,250 Japanese ancestry cases, 170,615 Japanese ancestry controls
Type 2 diabetes	type 2 diabetes	PMID30718926	46,511 Asian ancestry cases, 169,776 Asian ancestry controls
Type 2 diabetes (adjusted for BMI)	type 2 diabetes	PMID30718926	50,409 European ancestry cases, 523,897 European ancestry controls
Type 2 diabetes	type 2 diabetes	PMID30718926	15,463 Japanese ancestry cases, 26,183 Japanese ancestry controls
Type 2 diabetes	type 2 diabetes	PMID30718926	up to 26,676 European ancestry cases, up to 132,532 European ancestry controls
Type 2 diabetes	type 2 diabetes	PMID30718926	up to 48,286 European ancestry cases, up to 250,671 European ancestry controls
Ulcerative colitis	ulcerative colitis	PMID28067908	12,366 European and unknown ancestry cases, 33,609 European and unknown ancestry controls
Ulcerative colitis	ulcerative colitis	PMID28067908	Up to 12,924 European ancestry cases, up to 21,442 European ancestry controls
Urinary tract infection frequency	UTI	PMID28928442	35,000 European ancestry cases, 33,478 European ancestry controls
Uterine fibroids	uterine fibroids	PMID31649266	20,406 European ancestry cases, 223,918 European ancestry controls
Uterine fibroids	uterine fibroids	PMID31649266	16,595 European ancestry cases, 523,330 European ancestry controls
Varicose veins	varicose veins	PMID34594039	22,037 European ancestry cases, 437,665 European ancestry controls, 474 East Asian ancestry cases, 178,252 East Asian ancestry controls
Varicose veins	varicose veins	PMID34594039	10,861 British ancestry cases, 397,594 British ancestry controls
Venous thromboembolism	VTE	PMID31420334	29,435 European ancestry cases, 157,769 European ancestry controls
Venous thromboembolism	VTE	PMID31420334	23,151 European ancestry cases, 553,439 European ancestry controls, 2,261 African American cases, 49,400 African American controls, 654 Hispanic cases, 21,214 Hispanic controls
Venous thromboembolism	VTE	PMID31420334	29,435 European ancestry cases, 799 African American cases, 157,769 European ancestry controls, 14,353 African American controls
Vitamin D insufficiency	vitamin D insufficiency	PMID34308111	35,079 European ancestry cases, 140,898 European ancestry controls

## Sheet: Supplementary table 7.3
Table S7C GWAS loci mapped within the predicted sORF region
PID	Evidence	Confidence	Biotype	Genomic coordinates	SNP	SNP position	Risk allele	Trait	Pubmed ID
HG_217016	Ribo-seq	Low	Intergenic-lncRNA	chr2:111469928-111495012	rs138308793	111493181	A	asthma	PMID32296059
HG_427322	Ribo-seq	Low	Antisense-lncRNA	chr3:4900481-4980258	rs7428218	4974209	C	thyroiditis	PMID32581359
HG_254480	Ribo-seq	Low	Intergenic-lncRNA	chr4:1250262-1251131	rs79407053	1250430	G	type 2 diabetes	PMID30718926
HG_141407	Ribo-seq	Low	Antisense-lncRNA	chr10:102450309-102455371	rs3929747	102454510	?	schizophrenia	PMID31740837
HG_369470	Ribo-seq	Low	Pseudogene	chr1:150050507-150067178	rs140505938	150059494	T	schizophrenia	PMID25056061
HG_369470	Ribo-seq	Low	Pseudogene	chr1:150050507-150067178	rs140505938	150059494	?	schizophrenia	PMID29483656
HG_50564	Ribo-seq	Low	5'UTR	chr3:24297324-24494803	rs73041705	24421744	T	atrial fibrillation	PMID30061737
HG_50564	Ribo-seq	Low	5'UTR	chr3:24297324-24494803	rs73032363	24431375	A	atrial fibrillation	PMID29892015
HG_50564	Ribo-seq	Low	5'UTR	chr3:24297324-24494803	rs73041705	24421744	C	atrial fibrillation	PMID34594039
HG_86828	Ribo-seq	High	3'UTR-CDS_overlap	chr13:112878294-112882036	rs1765871	112879337	A	basal cell carcinoma	PMID31174203
HG_86828	Ribo-seq	High	3'UTR-CDS_overlap	chr13:112878294-112882036	rs1278768	112881635	C	cutaneous melanoma	PMID32341527
HG_86828	Ribo-seq	High	3'UTR-CDS_overlap	chr13:112878294-112882036	rs9577174	112880593	T	cutaneous melanoma	PMID32341527
HG_86828	Ribo-seq	High	3'UTR-CDS_overlap	chr13:112878294-112882036	rs1765871	112879337	A	keratinocyte cancer	PMID31174203
HG_35955	Ribo-seq	Low	5'UTR	chr2:202912286-202917915	rs149163995	202912503	?	migraine	PMID27182965
HG_59828	Ribo-seq	High	3'UTR-CDS_overlap	chr20:58895663-58903568	rs11477757	58902123	TC	type 2 diabetes	PMID32499647
HG_158765	Ribo-seq	Low	Pseudogene	chr15:84538536-84570760	rs12902973	84562751	G	schizophrenia	PMID30285260
HG_402161	Proteomics	Low	Intergenic-lncRNA	chr17:81386802-81387602	rs57067187	81387532	T	dentures	PMID31235808
HG_77550	Ribo-seq	High	5'UTR-CDS_overlap	chr1:169800906-169827106	rs12122803	169825364	?	VTE	PMID31420334
HG_243719	Proteomics	Low	Antisense-lncRNA	chr19:36027025-36045914	rs3810449	36040011	?	schizophrenia	PMID31740837
HG_1232	Ribo-seq	Low	5'UTR-CDS_overlap	chr11:10627753-10652222	rs11042902	10634076	T	asthma	PMID32296059
HG_1232	Ribo-seq	Low	5'UTR-CDS_overlap	chr11:10627753-10652222	rs11042902	10634076	T	asthma	PMID34103634
HG_1232	Ribo-seq	Low	5'UTR-CDS_overlap	chr11:10627753-10652222	rs7936275	10639293	T	asthma	PMID31619474
HG_1232	Ribo-seq	Low	5'UTR-CDS_overlap	chr11:10627753-10652222	rs7936275	10639293	?	asthma	PMID31669095
HG_1232	Ribo-seq	Low	5'UTR-CDS_overlap	chr11:10627753-10652222	rs2052690	10642486	?	asthma	PMID30929738
HG_1232	Ribo-seq	Low	5'UTR-CDS_overlap	chr11:10627753-10652222	rs4909945	10652192	C	headache	PMID29397368
HG_1232	Ribo-seq	Low	5'UTR-CDS_overlap	chr11:10627753-10652222	rs2052692	10646094	?	migraine	PMID32632093
HG_112643	Proteomics	Low	Intergenic-lncRNA	chr16:88090677-88100715	rs11117364	88098593	G	type 2 diabetes	PMID32541925
HG_93435	Ribo-seq	High	5'UTR	chr12:123973488-123988061	rs7978610	123984025	G	type 2 diabetes	PMID30297969
HG_240940	Ribo-seq	Low	Antisense-lncRNA	chr17:47622084-47649727	rs11079784	47624914	C	multiple sclerosis	PMID31604244
HG_195605	Ribo-seq	Low	Antisense-lncRNA	chr8:71963013-72052807	rs10111413	71979513	A	SLE	PMID33272962
HG_130246	Ribo-seq	Low	Antisense-lncRNA	chr3:4898780-4979979	rs7428218	4974209	C	thyroiditis	PMID32581359
HG_112320	Proteomics	Low	Antisense-lncRNA	chr20:62642041-62643113	rs34885433	62642608	A	type 2 diabetes	PMID34594039
HG_215933	Proteomics	Low	Intergenic-lncRNA	chr4:1251515-1265448	rs7656416	1260747	C	type 2 diabetes	PMID32499647
HG_215933	Proteomics	Low	Intergenic-lncRNA	chr4:1251515-1265448	rs72501962	1252250	T	type 2 diabetes	PMID34594039
HG_192830	Proteomics	Low	Intergenic-lncRNA	chr8:9326145-9400654	rs898797	9372179	T	dentures	PMID31235808
HG_192830	Proteomics	Low	Intergenic-lncRNA	chr8:9326145-9400654	rs11774915	9331252	T	type 2 diabetes	PMID30054458
HG_88487	Ribo-seq	High	5'UTR-CDS_overlap	chr4:155759032-155774985	rs3796562	155764503	?	CAD	PMID33020668
HG_333318	Proteomics	Low	Intergenic-lncRNA	chr4:1781474-1783835	rs56337234	1782676	C	type 2 diabetes	PMID32541925
HG_333318	Proteomics	Low	Intergenic-lncRNA	chr4:1781474-1783835	rs56337234	1782676	C	type 2 diabetes	PMID30297969
HG_333318	Proteomics	Low	Intergenic-lncRNA	chr4:1781474-1783835	rs6831006	1782878	G	type 2 diabetes	PMID32499647
HG_333318	Proteomics	Low	Intergenic-lncRNA	chr4:1781474-1783835	rs56337234	1782676	C	type 2 diabetes	PMID30718926
HG_333318	Proteomics	Low	Intergenic-lncRNA	chr4:1781474-1783835	rs56337234	1782676	T	type 2 diabetes	PMID32514122
HG_197422	Proteomics	Low	Pseudogene	chr2:144668018-145113255	rs67969609	145002786	G	atrial fibrillation	PMID30061737
HG_197422	Proteomics	Low	Pseudogene	chr2:144668018-145113255	rs34372836	145082714	?	CAD	PMID33020668
HG_197422	Proteomics	Low	Pseudogene	chr2:144668018-145113255	rs7604735	145082088	T	CAD	PMID29212778
HG_197422	Proteomics	Low	Pseudogene	chr2:144668018-145113255	rs2252641	145043894	T	CAD	PMID29212778
HG_197422	Proteomics	Low	Pseudogene	chr2:144668018-145113255	rs7423637	145060497	?	haemorrhoidal disease	PMID33888516
HG_197422	Proteomics	Low	Pseudogene	chr2:144668018-145113255	rs12151653	144969089	C	type 2 diabetes	PMID32541925
HG_90990	Ribo-seq	Low	5'UTR	chr11:8811281-8871344	rs10743091	8811812	T	myocardial infarction	PMID34594039
HG_419547	Proteomics	Low	Antisense-lncRNA	chr20:58884795-58885163	rs76602912	58884813	C	varicose veins	PMID34594039
HG_108841	Ribo-seq	High	5'UTR-CDS_overlap	chr7:151595452-151814563	rs73728279	151714408	T	chronic kidney disease	PMID31152163
HG_108841	Ribo-seq	High	5'UTR-CDS_overlap	chr7:151595452-151814563	rs7805747	151710715	A	chronic kidney disease	PMID26831199
HG_108841	Ribo-seq	High	5'UTR-CDS_overlap	chr7:151595452-151814563	rs62478245	151808612	T	glaucoma	PMID29891935
HG_108841	Ribo-seq	High	5'UTR-CDS_overlap	chr7:151595452-151814563	rs56012466	151709702	A	hypertension	PMID33893285
HG_104284	Ribo-seq	High	3'UTR-CDS_overlap	chr4:155717268-155730205	rs72689147	155718736	T	angina pectoris	PMID34594039
HG_104284	Ribo-seq	High	3'UTR-CDS_overlap	chr4:155717268-155730205	rs13139571	155724361	A	CAD	PMID30104761
HG_104284	Ribo-seq	High	3'UTR-CDS_overlap	chr4:155717268-155730205	rs72689147	155718736	G	CAD	PMID26343387
HG_104284	Ribo-seq	High	3'UTR-CDS_overlap	chr4:155717268-155730205	rs2306556	155717421	A	CAD	PMID28714975
HG_104284	Ribo-seq	High	3'UTR-CDS_overlap	chr4:155717268-155730205	rs72689147	155718736	G	myocardial infarction	PMID26343387
HG_104284	Ribo-seq	High	3'UTR-CDS_overlap	chr4:155717268-155730205	rs72689147	155718736	G	myocardial infarction	PMID33532862
HG_104284	Ribo-seq	High	3'UTR-CDS_overlap	chr4:155717268-155730205	rs2306556	155717421	G	angina pectoris	PMID34594039
HG_200077	Ribo-seq	Low	Intergenic-lncRNA	chr16:72427261-72555294	rs12596294	72553194	?	ADHD	PMID30818988
HG_20130	Ribo-seq	Low	5'UTR	chr11:79297491-79440797	rs12289486	79381483	C	bipolar disorder	PMID34002096
HG_73058	Ribo-seq|Proteomics	Low	5'UTR	chr7:2958520-3043893	rs112119265	3022995	G	asthma	PMID34103634
HG_68534	Ribo-seq|Proteomics	High	3'UTR-CDS_overlap	chr22:35327298-35347727	rs138788	35333728	A	ulcerative colitis	PMID28067908
HG_17311	Ribo-seq	Low	5'UTR	chr14:88005163-88010649	rs8005161	88006251	?	crohn's disease	PMID28067908
HG_17311	Ribo-seq	Low	5'UTR	chr14:88005163-88010649	rs8005161	88006251	?	IBD	PMID28067908
HG_17311	Ribo-seq	Low	5'UTR	chr14:88005163-88010649	rs8005161	88006251	T	IBD	PMID23128233
HG_17311	Ribo-seq	Low	5'UTR	chr14:88005163-88010649	rs8005172	88006268	T	parkinson's disease	PMID28892059
HG_17311	Ribo-seq	Low	5'UTR	chr14:88005163-88010649	rs8005172	88006268	T	parkinson's disease	PMID32201043
HG_91264	Ribo-seq	Low	5'UTR	chr11:8811281-8831926	rs10743091	8811812	T	myocardial infarction	PMID34594039
HG_92964	Ribo-seq	High	5'UTR-CDS_overlap	chr12:57107293-57111285	rs167769	57109992	T	asthma	PMID32296059
HG_92964	Ribo-seq	High	5'UTR-CDS_overlap	chr12:57107293-57111285	rs167769	57109992	T	asthma	PMID29273806
HG_417924	Proteomics	Low	Antisense-lncRNA	chr20:50930480-50933768	rs73909841	50932270	T	prostate cancer	PMID33398198
HG_93148	Ribo-seq	Low	5'UTR-CDS_overlap	chr7:20331435-20367063	rs10486391	20336395	A	allergy	PMID29083406
HG_93148	Ribo-seq	Low	5'UTR-CDS_overlap	chr7:20331435-20367063	rs10486391	20336395	?	asthma	PMID31669095
HG_93148	Ribo-seq	Low	5'UTR-CDS_overlap	chr7:20331435-20367063	rs73086541	20336480	C	asthma	PMID31669095
HG_93148	Ribo-seq	Low	5'UTR-CDS_overlap	chr7:20331435-20367063	rs10262599	20345190	?	asthma	PMID31669095
HG_93148	Ribo-seq	Low	5'UTR-CDS_overlap	chr7:20331435-20367063	rs7805218	20339178	A	type 1 diabetes	PMID34012112
HG_241748	Proteomics	Low	Antisense-lncRNA	chr17:80355174-80415119	rs112735431	80385145	A	angina pectoris	PMID34594039
HG_241748	Proteomics	Low	Antisense-lncRNA	chr17:80355174-80415119	rs112735431	80385145	?	CAD	PMID33020668
HG_93964	Ribo-seq	Low	5'UTR-CDS_overlap	chr12:122960283-122979163	rs4148856	122966218	C	type 2 diabetes	PMID30297969
HG_251190	Proteomics	Low	Antisense-lncRNA	chr22:29441895-29480319	rs185004002	29457633	T	breast cancer	PMID29059683
HG_227501	Ribo-seq	Low	Antisense-lncRNA	chr1:155198587-155200827	rs199935580	155200601	A	carpal tunnel syndrome	PMID34594039
HG_227501	Ribo-seq	Low	Antisense-lncRNA	chr1:155198587-155200827	rs7366775	155199139	A	gastric cancer	PMID33002439
HG_78147	Ribo-seq	High	5'UTR	chr16:240238-254380	rs55857387	250389	C	type 2 diabetes	PMID32541925
HG_78147	Ribo-seq	High	5'UTR	chr16:240238-254380	rs6600191	245796	T	type 2 diabetes	PMID30297969
HG_78147	Ribo-seq	High	5'UTR	chr16:240238-254380	rs9940149	250642	A	type 2 diabetes	PMID30054458
HG_306552	Proteomics	Low	Intergenic-lncRNA	chr18:27813431-27897041	rs36194942	27821241	A	breast cancer	PMID29058716
HG_15607	Ribo-seq	High	5'UTR-CDS_overlap	chr17:42348530-42388559	rs113366589	42364598	?	asthma	PMID31669095
HG_15607	Ribo-seq	High	5'UTR-CDS_overlap	chr17:42348530-42388559	rs12942547	42375526	?	crohn's disease	PMID28067908
HG_15607	Ribo-seq	High	5'UTR-CDS_overlap	chr17:42348530-42388559	rs12942547	42375526	?	IBD	PMID28067908
HG_15607	Ribo-seq	High	5'UTR-CDS_overlap	chr17:42348530-42388559	rs12942547	42375526	A	IBD	PMID23128233
HG_15607	Ribo-seq	High	5'UTR-CDS_overlap	chr17:42348530-42388559	rs4796791	42378745	A	multiple sclerosis	PMID24076602
HG_15607	Ribo-seq	High	5'UTR-CDS_overlap	chr17:42348530-42388559	rs1026916	42377817	A	multiple sclerosis	PMID31604244
HG_15607	Ribo-seq	High	5'UTR-CDS_overlap	chr17:42348530-42388559	rs12942547	42375526	?	ulcerative colitis	PMID28067908
HG_71685	Ribo-seq	High	5'UTR	chr3:52969230-53046065	rs2581817	53037781	?	arthritis	PMID31578528
HG_71685	Ribo-seq	High	5'UTR	chr3:52969230-53046065	rs9847710	53028645	T	haemorrhoidal disease	PMID33888516
HG_71685	Ribo-seq	High	5'UTR	chr3:52969230-53046065	rs9847710	53028645	C	ulcerative colitis	PMID23128233
HG_40623	Ribo-seq	Low	5'UTR	chr3:99931027-100114327	rs9833888	100004736	T	breast cancer	PMID29059683
HG_40623	Ribo-seq	Low	5'UTR	chr3:99931027-100114327	rs9837602	100105841	A	breast cancer	PMID29059683
HG_40623	Ribo-seq	Low	5'UTR	chr3:99931027-100114327	rs9833888	100004736	T	breast cancer	PMID32139696
HG_165347	Ribo-seq	High	Intergenic-lncRNA	chr4:1250262-1250534	rs79407053	1250430	G	type 2 diabetes	PMID30718926
HG_1022	Ribo-seq	High	Antisense-lncRNA	chr11:61783557-61785840	rs174535	61783884	T	asthma	PMID30929738
HG_94985	Ribo-seq	High	5'UTR	chr1:203797149-203797415	rs4951011	203797203	G	breast cancer	PMID32139696
HG_203306	Ribo-seq	Low	Pseudogene	chr18:39207997-39800161	rs62099069	39303773	T	depression	PMID29700475
HG_107082	Ribo-seq	High	5'UTR	chr1:27558737-27604175	rs113716316	27602129	G	myocardial infarction	PMID33532862
HG_97618	Ribo-seq	High	5'UTR	chr16:57619760-57650269	rs11863709	57620664	C	prostate cancer	PMID33398198
HG_97618	Ribo-seq	High	5'UTR	chr16:57619760-57650269	rs11863709	57620664	C	prostate cancer	PMID29892016
HG_240667	Proteomics	Low	Antisense-lncRNA	chr17:39760178-39762937	rs3764354	39760570	?	asthma	PMID31669095
HG_81765	Proteomics	Low	3'UTR	chr6:30185370-30185624	rs2106072	30185586	A	COPD	PMID33106845
HG_117333	Proteomics	Low	Pseudogene	chr22:24262385-24263528	rs180803	24262890	G	CAD	PMID26343387
HG_117333	Proteomics	Low	Pseudogene	chr22:24262385-24263528	rs180803	24262890	G	CAD	PMID28714975
HG_117333	Proteomics	Low	Pseudogene	chr22:24262385-24263528	rs180803	24262890	G	myocardial infarction	PMID26343387
HG_117333	Proteomics	Low	Pseudogene	chr22:24262385-24263528	rs180803	24262890	G	myocardial infarction	PMID33532862
HG_73520	Ribo-seq	High	5'UTR-CDS_overlap	chr18:79396225-79433703	rs8096658	79396537	G	chronic kidney disease	PMID31152163
HG_73520	Ribo-seq	High	5'UTR-CDS_overlap	chr18:79396225-79433703	rs11875260	79419239	G	hypothyroidism	PMID34594039
HG_95508	Proteomics	Low	5'UTR	chr14:41701441-41766880	rs4904738	41710529	C	depression	PMID29700475
HG_46836	Ribo-seq	Low	5'UTR	chr1:10705538-10796648	rs284277	10730740	C	atrial fibrillation	PMID30061737
HG_46836	Ribo-seq	Low	5'UTR	chr1:10705538-10796648	rs880315	10736809	C	atrial fibrillation	PMID29892015
HG_46836	Ribo-seq	Low	5'UTR	chr1:10705538-10796648	rs2073017	10762751	C	cataracts	PMID34127677
HG_46836	Ribo-seq	Low	5'UTR	chr1:10705538-10796648	rs2073017	10762751	C	cataracts	PMID34594039
HG_46836	Ribo-seq	Low	5'UTR	chr1:10705538-10796648	rs880315	10736809	T	hypertension	PMID30487518
HG_46836	Ribo-seq	Low	5'UTR	chr1:10705538-10796648	rs880315	10736809	?	ischemic stroke	PMID29531354
HG_46836	Ribo-seq	Low	5'UTR	chr1:10705538-10796648	rs34071855	10738432	G	microalbuminuria	PMID31511532
HG_46836	Ribo-seq	Low	5'UTR	chr1:10705538-10796648	rs880315	10736809	?	stroke	PMID29531354
HG_46836	Ribo-seq	Low	5'UTR	chr1:10705538-10796648	rs11121615	10765520	T	varicose veins	PMID34594039
HG_46836	Ribo-seq	Low	5'UTR	chr1:10705538-10796648	rs11121615	10765520	T	varicose veins	PMID30998689
HG_189689	Ribo-seq	Low	Intergenic-lncRNA	chr5:160438598-160485472	rs2910162	160482338	G	allergy	PMID29083406
HG_189689	Ribo-seq	Low	Intergenic-lncRNA	chr5:160438598-160485472	rs2961920	160484499	A	allergy	PMID31361310
HG_189689	Ribo-seq	Low	Intergenic-lncRNA	chr5:160438598-160485472	rs2961920	160484499	C	asthma	PMID31361310
HG_189689	Ribo-seq	Low	Intergenic-lncRNA	chr5:160438598-160485472	rs2431697	160452971	T	SLE	PMID33272962
HG_1274	Ribo-seq	Low	5'UTR-CDS_overlap	chr2:165239615-165296099	rs17183814	165295879	G	bipolar disorder	PMID34002096
HG_1274	Ribo-seq	Low	5'UTR-CDS_overlap	chr2:165239615-165296099	rs17183814	165295879	G	bipolar disorder	PMID31043756
HG_1274	Ribo-seq	Low	5'UTR-CDS_overlap	chr2:165239615-165296099	rs353116	165277122	C	parkinson's disease	PMID28892059
HG_142845	Ribo-seq	High	Intergenic-lncRNA	chr5:127966904-128062490	rs6860245	128032306	C	varicose veins	PMID34594039
HG_77127	Ribo-seq	Low	5'UTR	chr2:200306303-200306542	rs10931898	200306468	G	atrial fibrillation	PMID34594039
HG_28533	Ribo-seq	Low	5'UTR-CDS_overlap	chr12:54017296-54053920	rs12422600	54035601	G	type 2 diabetes	PMID32541925
HG_17653	Ribo-seq	High	5'UTR	chr16:72960170-73047966	rs2359171	73019123	A	arrhythmia	PMID32514122
HG_17653	Ribo-seq	High	5'UTR	chr16:72960170-73047966	rs2359171	73019123	A	atrial fibrillation	PMID30061737
HG_17653	Ribo-seq	High	5'UTR	chr16:72960170-73047966	rs876727	73033862	T	atrial fibrillation	PMID30061737
HG_17653	Ribo-seq	High	5'UTR	chr16:72960170-73047966	rs2359171	73019123	A	atrial fibrillation	PMID29892015
HG_17653	Ribo-seq	High	5'UTR	chr16:72960170-73047966	rs2359171	73019123	A	atrial fibrillation	PMID34594039
HG_17653	Ribo-seq	High	5'UTR	chr16:72960170-73047966	rs2106261	73017721	T	atrial fibrillation	PMID28416818
HG_17653	Ribo-seq	High	5'UTR	chr16:72960170-73047966	rs67329386	73014468	T	chronic heart failure	PMID34594039
HG_17653	Ribo-seq	High	5'UTR	chr16:72960170-73047966	rs879324	73034779	A	stroke	PMID23041239
HG_398598	Proteomics	Low	Intergenic-lncRNA	chr17:12222830-12393334	rs750065349	12290127	GC	asthma	PMID32296059
HG_398598	Proteomics	Low	Intergenic-lncRNA	chr17:12222830-12393334	rs12453693	12288022	T	hernia	PMID34594039
HG_98912	Ribo-seq	Low	5'UTR	chr17:40061913-40074378	rs61554907	40064179	G	bipolar disorder	PMID34002096
HG_98912	Ribo-seq	Low	5'UTR	chr17:40061913-40074378	rs62065216	40062520	A	COPD	PMID30804561
HG_248938	Ribo-seq	High	Antisense-lncRNA	chr20:35002428-35092781	rs62213709	35054593	?	skin cancer	PMID34290314
HG_248938	Ribo-seq	High	Antisense-lncRNA	chr20:35002428-35092781	rs76223987	35030669	?	VTE	PMID31420334
HG_200800	Proteomics	Low	Pseudogene	chr8:80288849-80402815	rs7824394	80380364	A	allergy	PMID29083406
HG_200800	Proteomics	Low	Pseudogene	chr8:80288849-80402815	rs6473228	80387531	G	allergy	PMID31361310
HG_200800	Proteomics	Low	Pseudogene	chr8:80288849-80402815	rs7824394	80380364	?	allergy	PMID27182965
HG_200800	Proteomics	Low	Pseudogene	chr8:80288849-80402815	rs4739736	80365134	A	allergy	PMID31361310
HG_200800	Proteomics	Low	Pseudogene	chr8:80288849-80402815	rs10957978	80372904	?	asthma	PMID27182965
HG_200800	Proteomics	Low	Pseudogene	chr8:80288849-80402815	rs4739738	80379410	G	asthma	PMID32296059
HG_200800	Proteomics	Low	Pseudogene	chr8:80288849-80402815	rs4739738	80379410	A	asthma	PMID34103634
HG_200800	Proteomics	Low	Pseudogene	chr8:80288849-80402815	rs13263709	80374940	C	asthma	PMID34594039
HG_200800	Proteomics	Low	Pseudogene	chr8:80288849-80402815	rs13263709	80374940	T	asthma	PMID31619474
HG_200800	Proteomics	Low	Pseudogene	chr8:80288849-80402815	rs13263709	80374940	T	asthma	PMID31361310
HG_200800	Proteomics	Low	Pseudogene	chr8:80288849-80402815	rs2221641	80382467	C	asthma	PMID30929738
HG_200800	Proteomics	Low	Pseudogene	chr8:80288849-80402815	rs35204956	80389778	T	asthma	PMID30929738
HG_200800	Proteomics	Low	Pseudogene	chr8:80288849-80402815	rs35204956	80389778	?	asthma	PMID30929738
HG_200800	Proteomics	Low	Pseudogene	chr8:80288849-80402815	rs2001628	80390804	?	asthma	PMID31669095
HG_200800	Proteomics	Low	Pseudogene	chr8:80288849-80402815	rs13263709	80374940	?	asthma	PMID31669095
HG_200800	Proteomics	Low	Pseudogene	chr8:80288849-80402815	rs12543811	80366650	G	asthma	PMID29273806
HG_200800	Proteomics	Low	Pseudogene	chr8:80288849-80402815	rs10957979	80377552	G	asthma	PMID29273806
HG_200800	Proteomics	Low	Pseudogene	chr8:80288849-80402815	rs10957979	80377552	A	asthma	PMID31959851
HG_200800	Proteomics	Low	Pseudogene	chr8:80288849-80402815	rs4739738	80379410	?	asthma	PMID31669095
HG_200800	Proteomics	Low	Pseudogene	chr8:80288849-80402815	rs2221641	80382467	?	asthma	PMID30929738
HG_200800	Proteomics	Low	Pseudogene	chr8:80288849-80402815	rs2136016	80388446	?	asthma	PMID29785011
HG_200800	Proteomics	Low	Pseudogene	chr8:80288849-80402815	rs11786685	80363600	a	dermatitis	PMID34454985
HG_200800	Proteomics	Low	Pseudogene	chr8:80288849-80402815	rs6473227	80373657	A	dermatitis	PMID26482879
HG_200800	Proteomics	Low	Pseudogene	chr8:80288849-80402815	rs6473227	80373657	C	dermatitis	PMID26482879
HG_200800	Proteomics	Low	Pseudogene	chr8:80288849-80402815	rs6473226	80373524	C	eczema	PMID34785669
HG_78146	Ribo-seq	High	5'UTR	chr16:249601-254411	rs55857387	250389	C	type 2 diabetes	PMID32541925
HG_78146	Ribo-seq	High	5'UTR	chr16:249601-254411	rs9940149	250642	A	type 2 diabetes	PMID30054458
HG_91963	Ribo-seq	Low	5'UTR	chr11:125184217-125235109	rs138466039	125184897	T	prostate cancer	PMID33398198
HG_91963	Ribo-seq	Low	5'UTR	chr11:125184217-125235109	rs138466039	125184897	T	prostate cancer	PMID29892016
HG_203118	Proteomics	Low	Intergenic-lncRNA	chr20:52234902-52452419	rs4809906	52417142	G	type 2 diabetes	PMID32541925
HG_203118	Proteomics	Low	Intergenic-lncRNA	chr20:52234902-52452419	rs2426439	52383088	C	type 2 diabetes	PMID32541925
HG_88848	Ribo-seq	High	5'UTR	chr3:141324351-141368745	rs9866391	141357242	?	myopia	PMID27182965
HG_80093	Proteomics	Low	5'UTR-CDS_overlap	chr17:77376187-77402074	rs1656794	77390827	G	type 2 diabetes	PMID32541925
HG_401560	Ribo-seq	Low	Antisense-lncRNA	chr17:47622084-47649235	rs11079784	47624914	C	multiple sclerosis	PMID31604244
HG_93603	Ribo-seq	High	5'UTR	chr11:72781216-72792966	rs3862791	72789957	T	type 2 diabetes	PMID34594039
HG_259916	Ribo-seq	Low	Intergenic-lncRNA	chr6:6711691-6744993	rs1294421	6742916	G	hernia	PMID34594039
HG_164633	Ribo-seq	Low	Intergenic-lncRNA	chr17:72404716-72422905	rs11652463	72408954	C	breast cancer	PMID32424353
HG_164633	Ribo-seq	Low	Intergenic-lncRNA	chr17:72404716-72422905	rs983318	72417112	A	colorectal cancer	PMID30510241
HG_104628	Ribo-seq	High	3'UTR-CDS_overlap	chr15:50465113-50471775	rs4380013	50467231	A	osteoarthritis	PMID34450027
HG_298880	Proteomics	Low	Antisense-lncRNA	chr15:60644164-60647791	rs8033609	60646617	C	type 2 diabetes	PMID32541925
HG_83969	Ribo-seq	High	5'UTR	chr3:99638538-99744988	rs11298677	99682866	T	breast cancer	PMID29059683
HG_98883	Ribo-seq	High	5'UTR	chr17:81395489-81399605	rs11657730	81398689	?	hypertension	PMID32589924
HG_108330	Ribo-seq	High	5'UTR-CDS_overlap	chr4:147486067-147532558	rs6841473	147486500	T	angina pectoris	PMID34594039
HG_108330	Ribo-seq	High	5'UTR-CDS_overlap	chr4:147486067-147532558	rs6841473	147486500	?	CAD	PMID33020668
HG_108330	Ribo-seq	High	5'UTR-CDS_overlap	chr4:147486067-147532558	rs17612742	147493499	C	myocardial infarction	PMID34594039
HG_108330	Ribo-seq	High	5'UTR-CDS_overlap	chr4:147486067-147532558	rs78049276	147506351	C	angina pectoris	PMID34594039
HG_85210	Ribo-seq	Low	5'UTR	chr7:74209964-74214912	rs372942110	74214690	T	SLE	PMID33272962
HG_98381	Ribo-seq	Low	5'UTR-CDS_overlap	chr17:39139722-39154368	rs140907835	39140376	?	asthma	PMID31669095
HG_84172	Ribo-seq	Low	5'UTR	chr7:37342736-37448948	rs60600003	37342861	G	celiac disease	PMID30572963
HG_84172	Ribo-seq	Low	5'UTR	chr7:37342736-37448948	rs60600003	37342861	C	multiple sclerosis	PMID24076602
HG_84172	Ribo-seq	Low	5'UTR	chr7:37342736-37448948	rs60600003	37342861	G	multiple sclerosis	PMID31604244
HG_84172	Ribo-seq	Low	5'UTR	chr7:37342736-37448948	rs2700987	37346633	A	psoriasis	PMID23143594
HG_84172	Ribo-seq	Low	5'UTR	chr7:37342736-37448948	rs202157095	37370337	TGAAAAGG	thyroiditis	PMID32581359
HG_72933	Ribo-seq	Low	5'UTR	chr3:24337314-24494803	rs73041705	24421744	T	atrial fibrillation	PMID30061737
HG_72933	Ribo-seq	Low	5'UTR	chr3:24337314-24494803	rs73032363	24431375	A	atrial fibrillation	PMID29892015
HG_72933	Ribo-seq	Low	5'UTR	chr3:24337314-24494803	rs73041705	24421744	C	atrial fibrillation	PMID34594039
HG_88352	Ribo-seq	High	5'UTR-CDS_overlap	chr4:155759141-155772734	rs3796562	155764503	?	CAD	PMID33020668
HG_230827	Ribo-seq	Low	Antisense-lncRNA	chr10:102438424-102455371	rs3929747	102454510	?	schizophrenia	PMID31740837
HG_1234	Ribo-seq	Low	3'UTR-CDS_overlap	chr8:25844612-25858071	rs4410916	25848843	G	hernia	PMID34594039
HG_56441	Ribo-seq	Low	5'UTR	chr6:142836994-142946099	rs13190880	142901633	T	asthma	PMID32296059
HG_56441	Ribo-seq	Low	5'UTR	chr6:142836994-142946099	rs972119	142849835	G	type 2 diabetes	PMID34594039
HG_150012	Ribo-seq	High	Antisense-lncRNA	chr8:71963013-72002266	rs10111413	71979513	A	SLE	PMID33272962
HG_104586	Ribo-seq	High	5'UTR-CDS_overlap	chr17:39777972-39791466	rs10445308	39781794	T	asthma	PMID34594039
HG_190681	Proteomics	Low	Antisense-lncRNA	chr6:32365837-32390261	rs6930777	32383789	?	skin cancer	PMID34290314
HG_190681	Proteomics	Low	Antisense-lncRNA	chr6:32365837-32390261	rs146003878	32389462	A	SLE	PMID33272962
HG_104528	Ribo-seq	High	5'UTR-CDS_overlap	chr4:184783977-184788670	rs60780116	184787653	T	type 2 diabetes	PMID28566273
HG_198454	Proteomics	Low	Antisense-lncRNA	chr20:34760345-34807269	rs4911442	34767243	?	skin cancer	PMID34290314
HG_309968	Ribo-seq	High	Antisense-lncRNA	chr19:41362907-41363519	rs2241714	41363487	T	CAD	PMID32469254
HG_104465	Ribo-seq	High	5'UTR-CDS_overlap	chr14:35292349-35292549	rs1048990	35292469	G	allergy	PMID29083406
HG_88963	Ribo-seq	High	5'UTR	chr4:155666963-155696782	rs13131930	155693032	T	CAD	PMID29212778
HG_53147	Ribo-seq|Proteomics	High	3'UTR-CDS_overlap	chr15:74034517-74043172	rs9479	74036235	G	type 2 diabetes	PMID32541925
HG_53147	Ribo-seq|Proteomics	High	3'UTR-CDS_overlap	chr15:74034517-74043172	rs12917449	74039318	C	type 2 diabetes	PMID32541925
HG_86495	Ribo-seq	Low	5'UTR	chr3:52969180-53046578	rs2581817	53037781	?	arthritis	PMID31578528
HG_86495	Ribo-seq	Low	5'UTR	chr3:52969180-53046578	rs9847710	53028645	T	haemorrhoidal disease	PMID33888516
HG_86495	Ribo-seq	Low	5'UTR	chr3:52969180-53046578	rs9847710	53028645	C	ulcerative colitis	PMID23128233
HG_456751	Proteomics	Low	Antisense-lncRNA	chr8:78327557-78630379	rs28703878	78504987	G	multiple sclerosis	PMID31604244
HG_122555	Proteomics	Low	Intergenic-lncRNA	chr2:16392271-16432643	rs11680058	16393401	G	type 2 diabetes	PMID32541925
HG_122555	Proteomics	Low	Intergenic-lncRNA	chr2:16392271-16432643	rs11680058	16393401	A	type 2 diabetes	PMID30297969
HG_122555	Proteomics	Low	Intergenic-lncRNA	chr2:16392271-16432643	rs11680058	16393401	A	type 2 diabetes	PMID34594039
HG_89858	Ribo-seq	High	5'UTR	chr6:111720058-111858367	rs7757969	111810829	C	schizophrenia	PMID30285260
HG_89858	Ribo-seq	High	5'UTR	chr6:111720058-111858367	rs7758816	111777693	T	thyroiditis	PMID32581359
HG_89453	Ribo-seq|Proteomics	High	5'UTR	chr4:105147722-105190470	rs62331150	105147856	T	breast cancer	PMID29059683
HG_89453	Ribo-seq|Proteomics	High	5'UTR	chr4:105147722-105190470	rs9790517	105163621	T	breast cancer	PMID29059683
HG_89453	Ribo-seq|Proteomics	High	5'UTR	chr4:105147722-105190470	rs9790517	105163621	T	breast cancer	PMID32139696
HG_89453	Ribo-seq|Proteomics	High	5'UTR	chr4:105147722-105190470	rs9790517	105163621	T	breast cancer	PMID23535729
HG_89453	Ribo-seq|Proteomics	High	5'UTR	chr4:105147722-105190470	rs9790517	105163621	T	breast cancer	PMID25751625
HG_99535	Ribo-seq	High	5'UTR-CDS_overlap	chr17:69502310-69516868	rs2716212	69507512	A	osteoarthritis	PMID34450027
HG_91611	Ribo-seq	Low	5'UTR	chr11:7514044-7548454	rs61890184	7526356	A	prostate cancer	PMID33398198
HG_93370	Ribo-seq	High	5'UTR-CDS_overlap	chr12:8950184-8995149	rs7301381	8971336	C	type 1 diabetes	PMID34012112
HG_156979	Proteomics	Low	Intergenic-lncRNA	chr14:100779760-100829089	rs112324411	100792247	C	type 2 diabetes	PMID32541925
HG_156979	Proteomics	Low	Intergenic-lncRNA	chr14:100779760-100829089	rs73347525	100788835	G	type 2 diabetes	PMID32541925
HG_156979	Proteomics	Low	Intergenic-lncRNA	chr14:100779760-100829089	rs73347525	100788835	G	type 2 diabetes	PMID34594039
HG_156979	Proteomics	Low	Intergenic-lncRNA	chr14:100779760-100829089	rs73347525	100788835	A	type 2 diabetes	PMID32499647
HG_89605	Ribo-seq	High	5'UTR	chr5:103259110-103275915	rs434294	103263925	G	hypothyroidism	PMID34594039
HG_89605	Ribo-seq	High	5'UTR	chr5:103259110-103275915	rs403214	103268000	A	rheumatoid arthritis	PMID33310728
HG_89605	Ribo-seq	High	5'UTR	chr5:103259110-103275915	rs2561477	103273223	G	rheumatoid arthritis	PMID24390342
HG_89605	Ribo-seq	High	5'UTR	chr5:103259110-103275915	rs2561477	103273223	?	rheumatoid arthritis	PMID23143596
HG_87897	Ribo-seq	High	5'UTR	chr6:42030151-42048646	rs67289879	42039665	T	IBD	PMID28067908
HG_205652	Proteomics	Low	Antisense-lncRNA	chr7:103446667-103512949	rs148099564	103498418	?	UTI	PMID28928442
HG_168245	Ribo-seq	Low	Antisense-lncRNA	chr2:178523577-178597630	rs2288327	178546938	G	atrial fibrillation	PMID30061737
HG_168245	Ribo-seq	Low	Antisense-lncRNA	chr2:178523577-178597630	rs2288327	178546938	G	atrial fibrillation	PMID29892015
HG_168245	Ribo-seq	Low	Antisense-lncRNA	chr2:178523577-178597630	rs35504893	178556567	T	atrial fibrillation	PMID29892015
HG_168245	Ribo-seq	Low	Antisense-lncRNA	chr2:178523577-178597630	rs890578	178549906	A	atrial fibrillation	PMID34594039
HG_442054	Proteomics	Low	Intergenic-lncRNA	chr6:28318036-28318215	rs13190888	28318208	?	MDD	PMID34634379
HG_86825	Ribo-seq	Low	5'UTR	chr6:111720058-111813996	rs7757969	111810829	C	schizophrenia	PMID30285260
HG_86825	Ribo-seq	Low	5'UTR	chr6:111720058-111813996	rs7758816	111777693	T	thyroiditis	PMID32581359
HG_81052	Ribo-seq	High	5'UTR	chr4:725179-731059	rs73221116	726892	G	type 2 diabetes	PMID32541925
HG_241336	Proteomics	Low	Intergenic-lncRNA	chr17:72034271-72037398	rs8079939	72036826	T	varicose veins	PMID34594039
HG_142254	Ribo-seq	High	Intergenic-lncRNA	chr5:127956819-128061217	rs6860245	128032306	C	varicose veins	PMID34594039
HG_140859	Ribo-seq	High	Pseudogene	chr13:50082451-50390264	rs3116590	50234741	G	allergy	PMID31361310
HG_140859	Ribo-seq	High	Pseudogene	chr13:50082451-50390264	rs9591325	50237084	T	multiple sclerosis	PMID31604244
HG_140859	Ribo-seq	High	Pseudogene	chr13:50082451-50390264	rs9568402	50387821	T	multiple sclerosis	PMID31604244
HG_140859	Ribo-seq	High	Pseudogene	chr13:50082451-50390264	rs9591325	50237084	T	psoriasis	PMID33385400
HG_140859	Ribo-seq	High	Pseudogene	chr13:50082451-50390264	rs74899623	50220092	G	psoriasis	PMID33385400
HG_89313	Ribo-seq	Low	5'UTR	chr4:155667854-155696850	rs13131930	155693032	T	CAD	PMID29212778
HG_96832	Ribo-seq	High	5'UTR	chr16:65004964-65121975	rs17431820	65094555	?	COPD	PMID30940143
HG_96832	Ribo-seq	High	5'UTR	chr16:65004964-65121975	rs12447201	65033540	T	glaucoma	PMID33627673
HG_84214	Ribo-seq	Low	5'UTR	chr3:24228966-24494803	rs73041705	24421744	T	atrial fibrillation	PMID30061737
HG_84214	Ribo-seq	Low	5'UTR	chr3:24228966-24494803	rs73032363	24431375	A	atrial fibrillation	PMID29892015
HG_84214	Ribo-seq	Low	5'UTR	chr3:24228966-24494803	rs73041705	24421744	C	atrial fibrillation	PMID34594039
HG_145758	Ribo-seq	Low	Intergenic-lncRNA	chr5:127966875-128077066	rs6860245	128032306	C	varicose veins	PMID34594039
HG_99760	Ribo-seq	High	5'UTR-CDS_overlap	chr19:10631318-10631670	rs2288904	10631494	G	multiple sclerosis	PMID24076602
HG_99760	Ribo-seq	High	5'UTR-CDS_overlap	chr19:10631318-10631670	rs2288904	10631494	G	VTE	PMID31676865
HG_105370	Ribo-seq	High	5'UTR	chr5:88823888-88883740	rs3047819	88879383	T	ADHD	PMID29325848
HG_91304	Ribo-seq	Low	5'UTR	chr11:36301035-36393983	rs10501149	36354471	G	allergy	PMID31361310
HG_91304	Ribo-seq	Low	5'UTR	chr11:36301035-36393983	rs7108441	36330231	A	asthma	PMID32296059
HG_91304	Ribo-seq	Low	5'UTR	chr11:36301035-36393983	rs7130870	36322652	C	asthma	PMID32296059
HG_91304	Ribo-seq	Low	5'UTR	chr11:36301035-36393983	rs7130870	36322652	C	asthma	PMID31619474
HG_91304	Ribo-seq	Low	5'UTR	chr11:36301035-36393983	rs7108441	36330231	G	asthma	PMID31361310
HG_91304	Ribo-seq	Low	5'UTR	chr11:36301035-36393983	rs10836538	36343703	G	asthma	PMID30929738
HG_91304	Ribo-seq	Low	5'UTR	chr11:36301035-36393983	rs10836538	36343703	?	asthma	PMID31669095
HG_91304	Ribo-seq	Low	5'UTR	chr11:36301035-36393983	rs10836538	36343703	?	asthma	PMID30929738
HG_91304	Ribo-seq	Low	5'UTR	chr11:36301035-36393983	rs10836538	36343703	T	eczema	PMID34785669
HG_42216	Ribo-seq	High	5'UTR	chr11:72781216-72792966	rs3862791	72789957	T	type 2 diabetes	PMID34594039
HG_80676	Ribo-seq	Low	5'UTR	chr20:53583134-53608876	rs2766678	53591817	G	allergy	PMID29083406
HG_80123	Ribo-seq	Low	5'UTR-CDS_overlap	chr12:32502238-32564206	rs5006548	32539299	T	hypertension	PMID30487518
HG_78409	Proteomics	Low	3'UTR	chr6:33088173-33088340	rs3128967	33088320	T	allergy	PMID31361310
HG_135465	Proteomics	Low	Antisense-lncRNA	chr5:56900336-56910263	rs832540	56903375	A	CAD	PMID29212778
HG_96148	Ribo-seq	Low	5'UTR-CDS_overlap	chr15:58014226-58420082	rs11071366	58042046	A	osteoarthritis	PMID34450027
HG_96148	Ribo-seq	Low	5'UTR-CDS_overlap	chr15:58014226-58420082	rs11858759	58384622	G	type 2 diabetes	PMID32541925
HG_96148	Ribo-seq	Low	5'UTR-CDS_overlap	chr15:58014226-58420082	rs1532085	58391167	A	vitamin D insufficiency	PMID34308111
HG_7791	Ribo-seq	High	5'UTR	chr1:27558871-27603548	rs113716316	27602129	G	myocardial infarction	PMID33532862
HG_80045	Ribo-seq	High	5'UTR	chr3:107526338-107641850	rs150221903	107576704	?	mood instability	PMID31168069
HG_1166	Ribo-seq	High	3'UTR-CDS_overlap	chr20:58840844-58899952	rs76602912	58884813	C	varicose veins	PMID34594039
HG_77783	Ribo-seq	High	5'UTR-CDS_overlap	chr6:41937376-42048646	rs67289879	42039665	T	IBD	PMID28067908
HG_67006	Ribo-seq	Low	5'UTR	chr13:36879852-36920256	rs12427600	36886511	C	colorectal cancer	PMID31089142
HG_1512	Proteomics	Low	3'UTR	chr12:12917711-12917872	rs1056927	12917818	G	cutaneous melanoma	PMID32341527
HG_445324	Proteomics	Low	Pseudogene	chr6:28449175-28477344	rs138024639	28468238	T	breast cancer	PMID29059683
HG_88952	Ribo-seq	High	5'UTR	chr5:103259739-103275915	rs434294	103263925	G	hypothyroidism	PMID34594039
HG_88952	Ribo-seq	High	5'UTR	chr5:103259739-103275915	rs403214	103268000	A	rheumatoid arthritis	PMID33310728
HG_88952	Ribo-seq	High	5'UTR	chr5:103259739-103275915	rs2561477	103273223	G	rheumatoid arthritis	PMID24390342
HG_88952	Ribo-seq	High	5'UTR	chr5:103259739-103275915	rs2561477	103273223	?	rheumatoid arthritis	PMID23143596
HG_98490	Ribo-seq	High	5'UTR-CDS_overlap	chr1:165768200-165797788	rs2790052	165769226	C	glaucoma	PMID34594039
HG_98490	Ribo-seq	High	5'UTR-CDS_overlap	chr1:165768200-165797788	rs2814471	165770361	C	glaucoma	PMID29891935
HG_98490	Ribo-seq	High	5'UTR-CDS_overlap	chr1:165768200-165797788	rs2790049	165774286	A	glaucoma	PMID33627673
HG_98490	Ribo-seq	High	5'UTR-CDS_overlap	chr1:165768200-165797788	rs2790053	165768467	C	glaucoma	PMID33627673
HG_78590	Ribo-seq	High	5'UTR	chr16:248373-254411	rs55857387	250389	C	type 2 diabetes	PMID32541925
HG_78590	Ribo-seq	High	5'UTR	chr16:248373-254411	rs9940149	250642	A	type 2 diabetes	PMID30054458
HG_90211	Ribo-seq	High	5'UTR-CDS_overlap	chr8:22608041-22614108	rs13271626	22610247	?	haemorrhoidal disease	PMID33888516
HG_104376	Ribo-seq	High	5'UTR-CDS_overlap	chr1:35609396-35631507	rs574384	35622060	A	type 1 diabetes	PMID34012112
HG_17666	Ribo-seq	Low	5'UTR	chr16:65053872-65121975	rs17431820	65094555	?	COPD	PMID30940143
HG_350062	Ribo-seq	Low	Intergenic-lncRNA	chr7:130944859-130984102	rs4593472	130982362	C	breast cancer	PMID29059683
HG_350062	Ribo-seq	Low	Intergenic-lncRNA	chr7:130944859-130984102	rs4593472	130982362	T	breast cancer	PMID32139696
HG_350062	Ribo-seq	Low	Intergenic-lncRNA	chr7:130944859-130984102	rs4593472	130982362	C	breast cancer	PMID25751625
HG_109212	Ribo-seq	High	5'UTR-CDS_overlap	chr1:120029955-120069461	rs150157076	120044057	?	breast cancer	PMID32424353
HG_107892	Proteomics	Low	5'UTR	chr6:28593569-28597794	rs34119086	28594471	T	breast cancer	PMID29059683
HG_107892	Proteomics	Low	5'UTR	chr6:28593569-28597794	rs115031589	28594812	G	schizophrenia	PMID30285260
HG_89511	Proteomics	Low	5'UTR-CDS_overlap	chr4:1241520-1249798	rs730831	1246511	G	type 2 diabetes	PMID32541925
HG_89511	Proteomics	Low	5'UTR-CDS_overlap	chr4:1241520-1249798	rs730831	1246511	G	type 2 diabetes	PMID34594039
HG_89511	Proteomics	Low	5'UTR-CDS_overlap	chr4:1241520-1249798	rs730831	1246511	G	type 2 diabetes	PMID32514122
HG_89511	Proteomics	Low	5'UTR-CDS_overlap	chr4:1241520-1249798	rs3755934	1242295	C	type 2 diabetes	PMID32541925
HG_89511	Proteomics	Low	5'UTR-CDS_overlap	chr4:1241520-1249798	rs73069940	1242714	C	type 2 diabetes	PMID26818947
HG_166248	Ribo-seq	Low	Antisense-lncRNA	chr17:45255181-45267224	rs4247364	45259320	G	asthma	PMID32296059
HG_166248	Ribo-seq	Low	Antisense-lncRNA	chr17:45255181-45267224	rs7224548	45259769	G	asthma	PMID32296059
HG_166248	Ribo-seq	Low	Antisense-lncRNA	chr17:45255181-45267224	rs4247364	45259320	C	asthma	PMID34103634
HG_166248	Ribo-seq	Low	Antisense-lncRNA	chr17:45255181-45267224	rs4247364	45259320	G	asthma	PMID31619474
HG_166248	Ribo-seq	Low	Antisense-lncRNA	chr17:45255181-45267224	rs4247364	45259320	G	asthma	PMID31361310
HG_166248	Ribo-seq	Low	Antisense-lncRNA	chr17:45255181-45267224	rs7224548	45259769	?	asthma	PMID31669095
HG_166248	Ribo-seq	Low	Antisense-lncRNA	chr17:45255181-45267224	rs4247364	45259320	G	asthma	PMID31959851
HG_30933	Ribo-seq	Low	5'UTR	chr4:38798879-38804340	rs5743604	38799664	A	allergy	PMID31361310
HG_30933	Ribo-seq	Low	5'UTR	chr4:38798879-38804340	rs5743597	38800725	?	asthma	PMID31669095
HG_78252	Ribo-seq	Low	5'UTR	chr21:41370553-41376889	rs408825	41371569	T	cutaneous melanoma	PMID32341527
HG_78252	Ribo-seq	Low	5'UTR	chr21:41370553-41376889	rs443099	41371400	G	cutaneous melanoma	PMID32341527
HG_78252	Ribo-seq	Low	5'UTR	chr21:41370553-41376889	rs416981	41373487	?	cutaneous melanoma	PMID30429480
HG_107586	Ribo-seq	High	5'UTR-CDS_overlap	chr7:94629751-94644661	rs1357318	94638550	?	schizophrenia	PMID31740837
HG_92543	Ribo-seq	High	5'UTR	chr11:13277025-13349967	rs7926712	13281538	?	CAD	PMID33020668
HG_92543	Ribo-seq	High	5'UTR	chr11:13277025-13349967	rs7926712	13281538	A	CAD	PMID29212778
HG_92543	Ribo-seq	High	5'UTR	chr11:13277025-13349967	rs10766076	13319163	T	type 2 diabetes	PMID32541925
HG_90493	Ribo-seq	High	5'UTR	chr8:27322493-27397566	rs28834970	27337604	C	alzheimer's disease	PMID30617256
HG_90493	Ribo-seq	High	5'UTR	chr8:27322493-27397566	rs28834970	27337604	C	alzheimer's disease	PMID24162737
HG_90493	Ribo-seq	High	5'UTR	chr8:27322493-27397566	rs28834970	27337604	?	alzheimer's disease	PMID29777097
HG_19916	Ribo-seq	Low	5'UTR	chr9:106863233-106923371	rs4743034	106870072	A	atrial fibrillation	PMID29892015
HG_1258	Ribo-seq	High	5'UTR-CDS_overlap	chr20:51523586-51542499	rs3787184	51541298	A	allergy	PMID29083406
HG_1258	Ribo-seq	High	5'UTR-CDS_overlap	chr20:51523586-51542499	rs6021268	51524602	T	allergy	PMID31361310
HG_1258	Ribo-seq	High	5'UTR-CDS_overlap	chr20:51523586-51542499	rs6126249	51526084	G	asthma	PMID32296059
HG_1258	Ribo-seq	High	5'UTR-CDS_overlap	chr20:51523586-51542499	rs6021276	51538847	C	type 2 diabetes	PMID32541925
HG_1258	Ribo-seq	High	5'UTR-CDS_overlap	chr20:51523586-51542499	rs2235856	51541934	A	type 2 diabetes	PMID34594039
HG_1258	Ribo-seq	High	5'UTR-CDS_overlap	chr20:51523586-51542499	rs6021276	51538847	T	type 2 diabetes	PMID32499647
HG_1258	Ribo-seq	High	5'UTR-CDS_overlap	chr20:51523586-51542499	rs6021276	51538847	T	type 2 diabetes	PMID30718926
HG_1258	Ribo-seq	High	5'UTR-CDS_overlap	chr20:51523586-51542499	rs6021276	51538847	C	type 2 diabetes	PMID32514122
HG_1258	Ribo-seq	High	5'UTR-CDS_overlap	chr20:51523586-51542499	rs12625547	51538108	G	varicose veins	PMID34594039
HG_1258	Ribo-seq	High	5'UTR-CDS_overlap	chr20:51523586-51542499	rs12625547	51538108	G	varicose veins	PMID30998689
HG_45707	Proteomics	Low	5'UTR	chr1:65793138-65913271	rs2801578	65866972	?	schizophrenia	PMID31740837
HG_108575	Ribo-seq	High	5'UTR-CDS_overlap	chr3:71493447-71581616	rs62244881	71519926	?	schizophrenia	PMID31740837
HG_108575	Ribo-seq	High	5'UTR-CDS_overlap	chr3:71493447-71581616	rs111242991	71526907	T	skin cancer	PMID34594039
HG_86450	Ribo-seq	Low	5'UTR	chr3:52969205-53043219	rs2581817	53037781	?	arthritis	PMID31578528
HG_86450	Ribo-seq	Low	5'UTR	chr3:52969205-53043219	rs9847710	53028645	T	haemorrhoidal disease	PMID33888516
HG_86450	Ribo-seq	Low	5'UTR	chr3:52969205-53043219	rs9847710	53028645	C	ulcerative colitis	PMID23128233
HG_7419	Ribo-seq|Proteomics	High	5'UTR	chr6:16657890-16754050	rs719316	16672529	T	multiple sclerosis	PMID31604244
HG_189377	Ribo-seq	Low	Intergenic-lncRNA	chr8:127169083-127218909	rs2456449	127180736	G	multiple sclerosis	PMID24076602
HG_189377	Ribo-seq	Low	Intergenic-lncRNA	chr8:127169083-127218909	rs2445610	127184843	A	thyroiditis	PMID32581359
HG_91566	Ribo-seq	High	5'UTR-CDS_overlap	chr15:78937427-78949500	rs2289702	78944951	T	basal cell carcinoma	PMID31174203
HG_55308	Ribo-seq	High	5'UTR-CDS_overlap	chr1:227728657-227758999	rs11588850	227739541	A	osteoarthritis	PMID34450027
HG_23455	Proteomics	Low	3'UTR	chr19:46620496-46620627	rs1126510	46620526	G	ulcerative colitis	PMID23128233
HG_80092	Proteomics	Low	5'UTR-CDS_overlap	chr17:77376270-77402061	rs1656794	77390827	G	type 2 diabetes	PMID32541925
HG_96728	Ribo-seq	Low	5'UTR	chr16:65053898-65121975	rs17431820	65094555	?	COPD	PMID30940143
HG_55971	Ribo-seq	High	5'UTR-CDS_overlap	chr1:203796509-203801613	rs4951011	203797203	G	breast cancer	PMID32139696
HG_30987	Ribo-seq	Low	5'UTR	chr20:41269047-41300060	rs6102343	41295639	A	CAD	PMID29212778
HG_30987	Ribo-seq	Low	5'UTR	chr20:41269047-41300060	rs6102343	41295639	A	myocardial infarction	PMID33532862
HG_1186	Ribo-seq	High	5'UTR-CDS_overlap	chr22:31212409-31258406	rs4820955	31226553	A	multiple sclerosis	PMID31604244
HG_38042	Ribo-seq	High	5'UTR	chr3:107526338-107645903	rs150221903	107576704	?	mood instability	PMID31168069
HG_92514	Ribo-seq	High	5'UTR-CDS_overlap	chr11:128694218-128758130	rs684150	128724266	T	SLE	PMID33272962
HG_92514	Ribo-seq	High	5'UTR-CDS_overlap	chr11:128694218-128758130	rs605093	128734337	T	type 1 diabetes	PMID34127860
HG_92514	Ribo-seq	High	5'UTR-CDS_overlap	chr11:128694218-128758130	rs607703	128734279	T	type 1 diabetes	PMID34012112
HG_72190	Ribo-seq	High	5'UTR-CDS_overlap	chr8:115623696-115668610	rs13277568	115667320	A	breast cancer	PMID32424353
HG_72190	Ribo-seq	High	5'UTR-CDS_overlap	chr8:115623696-115668610	rs2737226	115627247	C	type 2 diabetes	PMID32541925
HG_200860	Proteomics	Low	Antisense-lncRNA	chr10:126459050-126459175	rs139123090	126459169	A	hearing impairment	PMID34108613
HG_1482	Ribo-seq	High	5'UTR	chr6:142775082-142836971	rs9373363	142828906	A	GERD	PMID34187846
HG_85266	Ribo-seq	High	5'UTR-CDS_overlap	chr3:180868826-180935196	rs34796896	180905467	?	schizophrenia	PMID29483656
HG_85266	Ribo-seq	High	5'UTR-CDS_overlap	chr3:180868826-180935196	rs34796896	180905467	G	schizophrenia	PMID30285260
HG_399514	Ribo-seq	Low	Antisense-lncRNA	chr17:58324583-58337525	rs2632516	58331728	C	alzheimer's disease	PMID30617256
HG_399514	Ribo-seq	Low	Antisense-lncRNA	chr17:58324583-58337525	rs2632516	58331728	?	alzheimer's disease	PMID34493870
HG_399514	Ribo-seq	Low	Antisense-lncRNA	chr17:58324583-58337525	rs2632516	58331728	?	alzheimer's disease	PMID28183528
HG_399514	Ribo-seq	Low	Antisense-lncRNA	chr17:58324583-58337525	rs2632516	58331728	G	alzheimer's disease	PMID28183528
HG_20519	Ribo-seq	High	5'UTR	chr12:122960283-122966366	rs4148856	122966218	C	type 2 diabetes	PMID30297969
HG_140586	Ribo-seq	Low	Pseudogene	chr3:117672244-117997248	rs6783233	117791137	T	depression	PMID30718901
HG_140586	Ribo-seq	Low	Pseudogene	chr3:117672244-117997248	rs66511648	117796672	?	MDD	PMID34045744
HG_140586	Ribo-seq	Low	Pseudogene	chr3:117672244-117997248	rs66511648	117796672	T	MDD	PMID33479212
HG_83814	Ribo-seq	High	5'UTR-CDS_overlap	chr5:111755786-111997398	rs6882649	111882089	T	breast cancer	PMID29059683
HG_83814	Ribo-seq	High	5'UTR-CDS_overlap	chr5:111755786-111997398	rs6882649	111882089	T	breast cancer	PMID32139696
HG_154862	Ribo-seq	High	Antisense-lncRNA	chr12:50112278-50165121	rs7302981	50144032	A	hypertension	PMID27618447
HG_92009	Ribo-seq	High	5'UTR	chr10:125111016-125158676	rs10901863	125123701	T	hearing impairment	PMID34108613
HG_92009	Ribo-seq	High	5'UTR	chr10:125111016-125158676	rs10901863	125123701	T	hearing loss	PMID34594039
HG_77866	Ribo-seq	High	5'UTR-CDS_overlap	chr5:132559295-132575823	rs2244012	132565533	?	asthma	PMID27182965
HG_94503	Ribo-seq	High	5'UTR-CDS_overlap	chr19:44954695-44962072	rs204907	44958739	G	alzheimer's disease	PMID30617256
HG_94503	Ribo-seq	High	5'UTR-CDS_overlap	chr19:44954695-44962072	rs116949436	44960129	A	alzheimer's disease	PMID30617256
HG_94503	Ribo-seq	High	5'UTR-CDS_overlap	chr19:44954695-44962072	rs576651896	44960141	G	alzheimer's disease	PMID30617256
HG_83435	Ribo-seq	Low	5'UTR	chr7:37342736-37448948	rs60600003	37342861	G	celiac disease	PMID30572963
HG_83435	Ribo-seq	Low	5'UTR	chr7:37342736-37448948	rs60600003	37342861	C	multiple sclerosis	PMID24076602
HG_83435	Ribo-seq	Low	5'UTR	chr7:37342736-37448948	rs60600003	37342861	G	multiple sclerosis	PMID31604244
HG_83435	Ribo-seq	Low	5'UTR	chr7:37342736-37448948	rs2700987	37346633	A	psoriasis	PMID23143594
HG_83435	Ribo-seq	Low	5'UTR	chr7:37342736-37448948	rs202157095	37370337	TGAAAAGG	thyroiditis	PMID32581359
HG_39233	Ribo-seq	High	5'UTR	chr3:196639768-196654535	rs80064395	196645675	C	allergy	PMID29083406
HG_39233	Ribo-seq	High	5'UTR	chr3:196639768-196654535	rs4916533	196646711	C	allergy	PMID31361310
HG_39233	Ribo-seq	High	5'UTR	chr3:196639768-196654535	rs7636495	196641065	G	asthma	PMID32296059
HG_39233	Ribo-seq	High	5'UTR	chr3:196639768-196654535	rs112669193	196650180	?	asthma	PMID31669095
HG_39233	Ribo-seq	High	5'UTR	chr3:196639768-196654535	rs4916533	196646711	?	asthma	PMID29785011
HG_96544	Ribo-seq	High	5'UTR-CDS_overlap	chr15:45376734-45396952	rs1145077	45391597	T	chronic kidney disease	PMID31152163
HG_87320	Ribo-seq	Low	5'UTR-CDS_overlap	chr3:152335125-152396177	rs7633673	152366454	G	type 2 diabetes	PMID32541925
HG_87320	Ribo-seq	Low	5'UTR-CDS_overlap	chr3:152335125-152396177	rs13065698	152368744	A	type 2 diabetes	PMID30297969
HG_87320	Ribo-seq	Low	5'UTR-CDS_overlap	chr3:152335125-152396177	rs4472028	152335461	T	type 2 diabetes	PMID30054458
HG_96524	Ribo-seq	High	5'UTR-CDS_overlap	chr15:78439828-78462984	rs2009746	78461760	A	pneumonia	PMID34340725
HG_102533	Ribo-seq	High	5'UTR-CDS_overlap	chr11:1870608-1880146	rs1973765	1877434	C	breast cancer	PMID29059683
HG_102533	Ribo-seq	High	5'UTR-CDS_overlap	chr11:1870608-1880146	rs4980386	1874478	A	breast cancer	PMID34594039
HG_102533	Ribo-seq	High	5'UTR-CDS_overlap	chr11:1870608-1880146	rs4980389	1871355	A	hypertension	PMID30487518
HG_102533	Ribo-seq	High	5'UTR-CDS_overlap	chr11:1870608-1880146	rs1973765	1877434	T	hypertension	PMID30487518
HG_96015	Ribo-seq	Low	5'UTR-CDS_overlap	chr14:80916507-80939464	rs2114702	80938791	A	hypothyroidism	PMID34594039
HG_89633	Ribo-seq	Low	5'UTR	chr4:38798854-38804371	rs5743604	38799664	A	allergy	PMID31361310
HG_89633	Ribo-seq	Low	5'UTR	chr4:38798854-38804371	rs5743597	38800725	?	asthma	PMID31669095
HG_208106	Proteomics	Low	Intergenic-lncRNA	chr17:49252651-49286232	rs12949836	49271490	G	angina pectoris	PMID34594039
HG_208106	Proteomics	Low	Intergenic-lncRNA	chr17:49252651-49286232	rs2011767	49262935	T	CAD	PMID30104761
HG_208106	Proteomics	Low	Intergenic-lncRNA	chr17:49252651-49286232	rs34338189	49263299	T	myocardial infarction	PMID33532862
HG_208106	Proteomics	Low	Intergenic-lncRNA	chr17:49252651-49286232	rs11650494	49267824	A	prostate cancer	PMID29892016
HG_208106	Proteomics	Low	Intergenic-lncRNA	chr17:49252651-49286232	rs11650494	49267824	A	prostate cancer	PMID23535732
HG_105635	Ribo-seq	Low	5'UTR-CDS_overlap	chr5:132419893-132556351	rs3749833	132463934	C	allergy	PMID29083406
HG_105635	Ribo-seq	Low	5'UTR-CDS_overlap	chr5:132419893-132556351	rs13165038	132477658	C	allergy	PMID31361310
HG_105635	Ribo-seq	Low	5'UTR-CDS_overlap	chr5:132419893-132556351	rs1023518	132458080	T	asthma	PMID31619474
HG_105635	Ribo-seq	Low	5'UTR-CDS_overlap	chr5:132419893-132556351	rs4705959	132530099	T	asthma	PMID31619474
HG_105635	Ribo-seq	Low	5'UTR-CDS_overlap	chr5:132419893-132556351	rs1986009	132552294	?	asthma	PMID31361310
HG_105635	Ribo-seq	Low	5'UTR-CDS_overlap	chr5:132419893-132556351	rs6866614	132451445	G	asthma	PMID30929738
HG_105635	Ribo-seq	Low	5'UTR-CDS_overlap	chr5:132419893-132556351	rs3749833	132463934	C	asthma	PMID30929738
HG_105635	Ribo-seq	Low	5'UTR-CDS_overlap	chr5:132419893-132556351	rs6866614	132451445	?	asthma	PMID30929738
HG_105635	Ribo-seq	Low	5'UTR-CDS_overlap	chr5:132419893-132556351	rs17622378	132442760	A	asthma	PMID31036433
HG_105635	Ribo-seq	Low	5'UTR-CDS_overlap	chr5:132419893-132556351	rs3749833	132463934	?	asthma	PMID31669095
HG_105635	Ribo-seq	Low	5'UTR-CDS_overlap	chr5:132419893-132556351	rs1023518	132458080	?	asthma	PMID31669095
HG_105635	Ribo-seq	Low	5'UTR-CDS_overlap	chr5:132419893-132556351	rs2057656	132473613	?	asthma	PMID31669095
HG_105635	Ribo-seq	Low	5'UTR-CDS_overlap	chr5:132419893-132556351	rs13164856	132477512	?	asthma	PMID31669095
HG_105635	Ribo-seq	Low	5'UTR-CDS_overlap	chr5:132419893-132556351	rs12652920	132549548	?	asthma	PMID31669095
HG_105635	Ribo-seq	Low	5'UTR-CDS_overlap	chr5:132419893-132556351	rs6894249	132461855	G	asthma	PMID29273806
HG_105635	Ribo-seq	Low	5'UTR-CDS_overlap	chr5:132419893-132556351	rs3749833	132463934	C	asthma	PMID31959851
HG_105635	Ribo-seq	Low	5'UTR-CDS_overlap	chr5:132419893-132556351	rs7713065	132452642	?	asthma	PMID31669095
HG_105635	Ribo-seq	Low	5'UTR-CDS_overlap	chr5:132419893-132556351	rs3749833	132463934	?	asthma	PMID30929738
HG_105635	Ribo-seq	Low	5'UTR-CDS_overlap	chr5:132419893-132556351	rs2548992	132472976	?	asthma	PMID29785011
HG_105635	Ribo-seq	Low	5'UTR-CDS_overlap	chr5:132419893-132556351	rs59041913	132452443	T	COPD	PMID33106845
HG_105635	Ribo-seq	Low	5'UTR-CDS_overlap	chr5:132419893-132556351	rs2188962	132435113	?	crohn's disease	PMID28067908
HG_105635	Ribo-seq	Low	5'UTR-CDS_overlap	chr5:132419893-132556351	rs2188962	132435113	?	IBD	PMID28067908
HG_105635	Ribo-seq	Low	5'UTR-CDS_overlap	chr5:132419893-132556351	rs2188962	132435113	T	IBD	PMID23128233
HG_105635	Ribo-seq	Low	5'UTR-CDS_overlap	chr5:132419893-132556351	rs13164856	132477512	T	PCOS	PMID30566500
HG_105635	Ribo-seq	Low	5'UTR-CDS_overlap	chr5:132419893-132556351	rs2549002	132493886	A	SLE	PMID33272962
HG_105635	Ribo-seq	Low	5'UTR-CDS_overlap	chr5:132419893-132556351	rs766751473	132431072	T	type 1 diabetes	PMID34012112
HG_95365	Ribo-seq	High	5'UTR-CDS_overlap	chr12:55973972-55986947	rs11171710	55974294	A	GERD	PMID31527586
HG_95365	Ribo-seq	High	5'UTR-CDS_overlap	chr12:55973972-55986947	rs11171710	55974294	A	hypothyroidism	PMID34594039
HG_48208	Ribo-seq	High	5'UTR-CDS_overlap	chr1:65420725-65565561	rs10889560	65524195	C	type 2 diabetes	PMID32541925
HG_88302	Ribo-seq	Low	5'UTR-CDS_overlap	chr4:175781227-175812227	rs7673823	175804069	?	schizophrenia	PMID31740837
HG_88302	Ribo-seq	Low	5'UTR-CDS_overlap	chr4:175781227-175812227	rs13142920	175807463	?	schizophrenia	PMID31740837
HG_96082	Ribo-seq	Low	5'UTR-CDS_overlap	chr15:58014226-58138495	rs11071366	58042046	A	osteoarthritis	PMID34450027
HG_65985	Ribo-seq	Low	5'UTR	chr16:89431283-89490305	rs74836424	89440922	?	skin cancer	PMID34290314
HG_75849	Ribo-seq	High	5'UTR-CDS_overlap	chr11:1868942-1880146	rs1973765	1877434	C	breast cancer	PMID29059683
HG_75849	Ribo-seq	High	5'UTR-CDS_overlap	chr11:1868942-1880146	rs4980386	1874478	A	breast cancer	PMID34594039
HG_75849	Ribo-seq	High	5'UTR-CDS_overlap	chr11:1868942-1880146	rs4980389	1871355	A	hypertension	PMID30487518
HG_75849	Ribo-seq	High	5'UTR-CDS_overlap	chr11:1868942-1880146	rs1973765	1877434	T	hypertension	PMID30487518
HG_143147	Ribo-seq	Low	Pseudogene	chr5:88541000-88671062	rs4916723	88558577	C	ADHD	PMID30610198
HG_143147	Ribo-seq	Low	Pseudogene	chr5:88541000-88671062	rs12653396	88551455	A	ADHD	PMID30818988
HG_143147	Ribo-seq	Low	Pseudogene	chr5:88541000-88671062	rs10067451	88646688	?	hypertension	PMID32589924
HG_143147	Ribo-seq	Low	Pseudogene	chr5:88541000-88671062	rs13162708	88647527	T	type 2 diabetes	PMID34594039
HG_143147	Ribo-seq	Low	Pseudogene	chr5:88541000-88671062	rs7721099	88640561	C	type 2 diabetes	PMID32514122
HG_143147	Ribo-seq	Low	Pseudogene	chr5:88541000-88671062	rs13163173	88647802	?	type 2 diabetes	PMID32514122
HG_86902	Ribo-seq	Low	5'UTR	chr14:22815371-22823047	rs17122772	22819726	G	type 2 diabetes	PMID30297969
HG_81658	Ribo-seq	High	5'UTR-CDS_overlap	chr7:6446091-6484057	rs7797644	6446436	T	CAD	PMID29212778
HG_80287	Ribo-seq	High	3'UTR-CDS_overlap	chr2:11160733-11177825	rs3951242	11166852	A	uterine fibroids	PMID31649266
HG_75766	Ribo-seq	High	5'UTR-CDS_overlap	chr21:33403544-33410872	rs2284553	33404389	?	crohn's disease	PMID28067908
HG_75766	Ribo-seq	High	5'UTR-CDS_overlap	chr21:33403544-33410872	rs2284553	33404389	G	crohn's disease	PMID23128233
HG_75766	Ribo-seq	High	5'UTR-CDS_overlap	chr21:33403544-33410872	rs2284553	33404389	?	IBD	PMID28067908
HG_336249	Proteomics	Low	Intergenic-lncRNA	chr5:38689684-38716156	rs4869589	38707769	?	VTE	PMID31420334
HG_336249	Proteomics	Low	Intergenic-lncRNA	chr5:38689684-38716156	rs16867574	38708452	C	VTE	PMID31676865
HG_336249	Proteomics	Low	Intergenic-lncRNA	chr5:38689684-38716156	rs4869589	38707769	T	VTE	PMID31420334
HG_56440	Ribo-seq	High	5'UTR	chr6:142783551-142836971	rs9373363	142828906	A	GERD	PMID34187846
HG_27484	Ribo-seq	High	5'UTR	chr16:89418328-89490305	rs74836424	89440922	?	skin cancer	PMID34290314
HG_76428	Ribo-seq	High	5'UTR-CDS_overlap	chr2:85539968-85541151	rs2028900	85540612	T	CAD	PMID30104761
HG_76428	Ribo-seq	High	5'UTR-CDS_overlap	chr2:85539968-85541151	rs2028900	85540612	C	prostate cancer	PMID33398198
HG_76428	Ribo-seq	High	5'UTR-CDS_overlap	chr2:85539968-85541151	rs2028900	85540612	T	angina pectoris	PMID34594039
HG_100831	Ribo-seq	High	5'UTR-CDS_overlap	chr19:47130986-47150260	rs11083862	47135282	A	multiple sclerosis	PMID31604244
HG_205022	Proteomics	High	Intergenic-lncRNA	chr6:22083647-22110773	rs10946507	22100138	G	astigmatism	PMID30306274
HG_222537	Proteomics	Low	Intergenic-lncRNA	chr6:22654663-22717777	rs16886790	22710271	T	cutaneous melanoma	PMID32341527
HG_81646	Ribo-seq	Low	5'UTR	chr21:41372955-41376889	rs416981	41373487	?	cutaneous melanoma	PMID30429480
HG_89170	Ribo-seq	High	5'UTR-CDS_overlap	chr5:304220-413368	rs116095464	344994	C	breast cancer	PMID29059683
HG_89170	Ribo-seq	High	5'UTR-CDS_overlap	chr5:304220-413368	rs116095464	344994	T	breast cancer	PMID32139696
HG_88407	Ribo-seq	High	5'UTR-CDS_overlap	chr5:75705773-75712937	rs2307111	75707853	T	obesity	PMID23563607
HG_88407	Ribo-seq	High	5'UTR-CDS_overlap	chr5:75705773-75712937	rs2307111	75707853	T	type 2 diabetes	PMID30297969
HG_88407	Ribo-seq	High	5'UTR-CDS_overlap	chr5:75705773-75712937	rs2307111	75707853	C	type 2 diabetes	PMID30054458
HG_88407	Ribo-seq	High	5'UTR-CDS_overlap	chr5:75705773-75712937	rs2307111	75707853	T	type 2 diabetes	PMID29632382
HG_95536	Ribo-seq	Low	5'UTR-CDS_overlap	chr14:32494343-32535620	rs11156751	32521231	C	atrial fibrillation	PMID30061737
HG_95536	Ribo-seq	Low	5'UTR-CDS_overlap	chr14:32494343-32535620	rs2145587	32512278	A	atrial fibrillation	PMID29892015
HG_103696	Ribo-seq	High	5'UTR-CDS_overlap	chr22:40412873-40552297	rs6001930	40480230	C	breast cancer	PMID25751625
HG_103696	Ribo-seq	High	5'UTR-CDS_overlap	chr22:40412873-40552297	rs6001930	40480230	C	breast cancer	PMID29059683
HG_103696	Ribo-seq	High	5'UTR-CDS_overlap	chr22:40412873-40552297	rs66987842	40508704	C	breast cancer	PMID29059683
HG_103696	Ribo-seq	High	5'UTR-CDS_overlap	chr22:40412873-40552297	rs6001930	40480230	T	breast cancer	PMID32139696
HG_103696	Ribo-seq	High	5'UTR-CDS_overlap	chr22:40412873-40552297	rs6001930	40480230	C	breast cancer	PMID23535729
HG_103696	Ribo-seq	High	5'UTR-CDS_overlap	chr22:40412873-40552297	rs6001932	40481631	?	breast cancer	PMID34290314
HG_103696	Ribo-seq	High	5'UTR-CDS_overlap	chr22:40412873-40552297	rs6001930	40480230	C	breast cancer	PMID29058716
HG_103696	Ribo-seq	High	5'UTR-CDS_overlap	chr22:40412873-40552297	rs6001960	40547028	?	CAD	PMID33020668
HG_103696	Ribo-seq	High	5'UTR-CDS_overlap	chr22:40412873-40552297	rs6001960	40547028	A	CAD	PMID29212778
HG_103696	Ribo-seq	High	5'UTR-CDS_overlap	chr22:40412873-40552297	rs729982	40414942	C	uterine fibroids	PMID30194396
HG_87213	Ribo-seq	Low	5'UTR-CDS_overlap	chr14:103563303-103587288	rs12887734	103580497	T	bipolar disorder	PMID33479212
HG_87213	Ribo-seq	Low	5'UTR-CDS_overlap	chr14:103563303-103587288	rs12887734	103580497	T	schizophrenia	PMID25056061
HG_87213	Ribo-seq	Low	5'UTR-CDS_overlap	chr14:103563303-103587288	rs12887734	103580497	T	schizophrenia	PMID30285260
HG_87213	Ribo-seq	Low	5'UTR-CDS_overlap	chr14:103563303-103587288	rs12887734	103580497	T	schizophrenia	PMID33479212
HG_91650	Ribo-seq	Low	5'UTR	chr8:38348210-38381679	rs10156310	38351611	?	schizophrenia	PMID29483656
HG_1201	Ribo-seq	High	5'UTR-CDS_overlap	chr12:57289022-57295475	rs61937595	57289173	?	schizophrenia	PMID29483656
HG_1201	Ribo-seq	High	5'UTR-CDS_overlap	chr12:57289022-57295475	rs61937595	57289173	?	schizophrenia	PMID31740837
HG_16215	Proteomics	Low	5'UTR	chr6:154289723-154356730	rs7770794	154306689	A	asthma	PMID34103634
HG_16215	Proteomics	Low	5'UTR	chr6:154289723-154356730	rs7770794	154306689	?	asthma	PMID31669095
HG_80606	Ribo-seq	High	5'UTR-CDS_overlap	chr17:77288182-77402061	rs1656794	77390827	G	type 2 diabetes	PMID32541925
HG_62620	Ribo-seq	High	5'UTR	chr6:35259754-35281060	rs10484578	35278542	A	SLE	PMID33272962
HG_93358	Ribo-seq	Low	5'UTR-CDS_overlap	chr17:59878307-59892761	rs1292053	59886176	G	IBD	PMID23128233
HG_108302	Ribo-seq	High	5'UTR-CDS_overlap	chr1:19484606-19622142	rs10917477	19534612	G	hypothyroidism	PMID34594039
HG_108302	Ribo-seq	High	5'UTR-CDS_overlap	chr1:19484606-19622142	rs12138950	19512621	?	hypothyroidism	PMID27182965
HG_84246	Ribo-seq	High	5'UTR-CDS_overlap	chr3:8501939-8537235	rs1873944	8511401	C	varicose veins	PMID34594039
HG_88519	Ribo-seq	Low	5'UTR-CDS_overlap	chr6:166538732-166627511	rs10455979	166581772	C	bipolar disorder	PMID34002096
HG_88519	Ribo-seq	Low	5'UTR-CDS_overlap	chr6:166538732-166627511	rs10455979	166581772	G	bipolar disorder	PMID31043756
HG_8901	Ribo-seq	High	5'UTR-CDS_overlap	chr19:18340682-18355953	rs66978877	18344847	T	hypertension	PMID30487518
HG_93081	Ribo-seq	High	5'UTR-CDS_overlap	chr2:65056478-65071499	rs2540949	65057097	A	atrial fibrillation	PMID30061737
HG_93081	Ribo-seq	High	5'UTR-CDS_overlap	chr2:65056478-65071499	rs2540949	65057097	A	atrial fibrillation	PMID29892015
HG_93081	Ribo-seq	High	5'UTR-CDS_overlap	chr2:65056478-65071499	rs74181299	65056838	C	atrial fibrillation	PMID34594039
HG_93081	Ribo-seq	High	5'UTR-CDS_overlap	chr2:65056478-65071499	rs2540949	65057097	A	atrial fibrillation	PMID28416818
HG_93081	Ribo-seq	High	5'UTR-CDS_overlap	chr2:65056478-65071499	rs2540949	65057097	T	type 2 diabetes	PMID32541925
HG_93081	Ribo-seq	High	5'UTR-CDS_overlap	chr2:65056478-65071499	rs2249105	65060762	A	type 2 diabetes	PMID30297969
HG_93081	Ribo-seq	High	5'UTR-CDS_overlap	chr2:65056478-65071499	rs7572857	65069664	G	type 2 diabetes	PMID29632382

## Sheet: Supplementary table 7.4
Table S7D sORF regions associated with various traits
PID	Evidence	Confidence	Biotype	Genomic coordinates	ADHD	Alzheimer	Anorexia	Autism	BasalCellCarcinoma	BipolarDisorder	BMI	BreastCancer	CervicalCarcinoma	ChronicKidneyDisease	Depression	DiastolicBloodPressure	EndometrialCancer	HearingDifficulty	HeartFailure	Insomnia	Intelligence	Melanoma	Neuroticism	ParkinsonsFather	ParkinsonsMother	ProstateCancer	PulsePressure	Schizophrenia	SystolicBloodPressure	T2Diabetes	KeratinocyteCancer
HG_91153	Ribo-seq	High	5'UTR-CDS_overlap	chr1:1319451-1324608	0	0	0	0	0	0	0	0	0	0	0	0	0	0	0	0	0	0	0	0	0	0	2.04376e-10	0	0	0	0
HG_225172	Ribo-seq	High	Intergenic-lncRNA	chr1:1399634-1400287	0	0	0	0	0	0	0	0	0	0	0	0	0	0	0	0	0	0	0	0	0	0	1.23307e-12	0	3.11846e-07	0	0
HG_66177	Ribo-seq	Low	5'UTR	chr1:1765412-1780052	0	0	0	0	0	0	5.26389e-12	0	0	0	0	1.04159e-12	0	0	0	0	0	0	0	0	0	0	7.51779e-17	0	1.10198e-23	0	0
HG_81246	Ribo-seq	High	5'UTR	chr1:1825466-1839677	0	0	0	0	0	0	9.0518e-10	0	0	0	0	8.02578e-09	0	0	0	0	0	0	0	0	0	0	2.31096e-16	0	1.26915e-22	0	0
HG_87490	Ribo-seq	High	5'UTR-CDS_overlap	chr1:2075267-2135340	0	0	0	0	0	0	0	0	0	0	0	0	0	0	0	0	0	0	0	0	0	0	0	0	1.2978e-07	0	0
HG_85606	Ribo-seq|Proteomics	High	5'UTR-CDS_overlap	chr1:2133897-2135340	0	0	0	0	0	0	0	0	0	0	0	0	0	0	0	0	0	0	0	0	0	0	0	0	4.65647e-07	0	0
HG_65622	Ribo-seq	High	5'UTR	chr1:6254978-6260964	0	0	0	0	0	0	0	0	0	0	0	0	0	0	0	0	0	0	0	0	0	0	6.83183e-07	0	0	0	0
HG_46836	Ribo-seq	Low	5'UTR	chr1:10705538-10796648	0	0	0	0	0	0	3.34089e-08	0	0	0	0	1.58319e-22	0	0	0	0	0	0	0	0	0	0	4.51017e-12	0	4.9478e-26	0	0
HG_64597	Proteomics	Low	3'UTR-CDS_overlap	chr1:11787221-11787436	0	0	0	0	0	0	0	0	0	0	0	1.63695e-07	0	0	0	0	0	0	0	0	0	0	0	0	7.93537e-08	0	0
HG_103451	Ribo-seq	High	5'UTR-CDS_overlap	chr1:15536692-15544401	0	0	0	0	0	0	0	0	0	0	0	0	0	0	0	0	0	0	0	0	0	0	9.45238e-13	0	1.76201e-13	0	0
HG_111129	Proteomics	Low	Intergenic-lncRNA	chr1:15835818-15835991	0	0	0	0	0	0	0	0	0	0	0	0	0	0	0	0	0	0	0	0	0	0	0	0	5.10547e-07	0	0
HG_92956	Ribo-seq	Low	5'UTR-CDS_overlap	chr1:15947085-15973122	0	0	0	0	0	0	0	0	0	0	0	1.6676e-10	0	0	0	0	0	0	0	0	0	0	0	0	1.20225e-10	0	0
HG_273424	Proteomics	Low	Antisense-lncRNA	chr1:16014241-16014402	0	0	0	0	0	0	0	0	0	0	0	2.05535e-12	0	0	0	0	0	0	0	0	0	0	0	0	1.55568e-12	0	0
HG_28002	Ribo-seq	High	5'UTR	chr1:23094267-23109024	0	0	0	0	0	0	1.25485e-08	0	0	0	0	0	0	0	0	0	0	0	0	0	0	0	1.46935e-07	0	0	0	0
HG_80686	Ribo-seq	High	3'UTR-CDS_overlap	chr1:26886029-26888980	0	0	0	0	0	0	0	0	0	0	0	3.49038e-09	0	0	0	0	0	0	0	0	0	0	0	0	2.78761e-08	0	0
HG_107050	Ribo-seq	High	5'UTR	chr1:27552918-27558378	0	0	0	0	0	0	0	0	0	0	0	0	0	0	0	0	0	0	0	0	0	0	0	0	1.53069e-07	0	0
HG_140516	Ribo-seq	Low	Intergenic-lncRNA	chr1:28578576-28580587	0	0	0	0	0	0	0	0	0	0	0	0	0	0	0	0	0	0	0	0	0	0	2.52123e-07	0	1.01453e-07	0	0
HG_61640	Ribo-seq	High	5'UTR	chr1:37857675-37859588	0	0	0	0	0	0	0	0	0	0	0	0	0	0	0	0	0	0	0	0	0	0	6.15486e-11	0	0	0	0
HG_77188	Ribo-seq	High	5'UTR-CDS_overlap	chr1:42380935-42399488	0	0	0	0	0	0	0	0	0	0	0	0	0	0	0	0	0	0	0	0	0	0	4.01597e-10	0	0	0	0
HG_277623	Proteomics	Low	Antisense-lncRNA	chr1:43666867-43673805	1.17317e-10	0	0	0	0	0	0	0	0	0	0	1.04149e-07	0	0	0	0	3.89459e-07	0	0	0	0	0	0	0	0	0	0
HG_86213	Ribo-seq	High	3'UTR-CDS_overlap	chr1:44221504-44241922	0	0	0	0	0	0	0	0	0	0	0	0	0	0	0	0	0	0	2.70164e-07	0	0	0	0	0	0	0	0
HG_60008	Ribo-seq	Low	5'UTR	chr1:57291122-57423989	0	0	0	0	0	0	0	0	0	0	0	0	0	0	0	6.26016e-07	0	0	0	0	0	0	0	0	0	0	0
HG_48208	Ribo-seq	High	5'UTR-CDS_overlap	chr1:65420725-65565561	0	0	0	0	0	0	1.44055e-07	0	0	0	0	0	0	0	0	0	0	0	0	0	0	0	0	0	0	0	0
HG_45707	Proteomics	Low	5'UTR	chr1:65793138-65913271	0	0	0	0	0	0	6.95836e-09	0	0	0	0	0	0	0	0	0	0	0	0	0	0	0	0	0	0	0	0
HG_364611	Proteomics	Low	Intergenic-lncRNA	chr1:95743514-95759675	0	0	0	0	0	0	7.95511e-10	0	0	0	0	0	0	0	0	0	1.21888e-12	0	0	0	0	0	0	0	0	0	0
HG_365139	Ribo-seq	Low	Intergenic-lncRNA	chr1:119147040-119178690	0	0	0	0	0	0	4.5489e-07	0	0	0	0	0	0	0	0	0	0	0	0	0	0	0	0	0	0	0	0
HG_365255	Ribo-seq	Low	Intergenic-lncRNA	chr1:150629910-150632860	0	0	0	0	0	0	0	0	0	0	0	0	0	0	0	0	0	0	0	0	0	0	1.45133e-09	0	0	0	0
HG_365251	Ribo-seq	Low	Intergenic-lncRNA	chr1:150629910-150634884	0	0	0	0	0	0	0	0	0	0	0	0	0	0	0	0	0	0	0	0	0	0	1.38406e-07	0	0	0	0
HG_82083	Ribo-seq	High	5'UTR	chr1:151059511-151067165	0	0	0	0	0	0	8.61763e-11	0	0	0	0	0	0	0	0	0	0	0	0	0	0	0	0	0	0	0	2.87599e-07
HG_227501	Ribo-seq	Low	Antisense-lncRNA	chr1:155198587-155200827	0	0	0	0	0	0	0	2.95086e-08	0	0	0	0	0	0	0	0	0	0	0	0	0	0	0	0	0	0	0
HG_93831	Ribo-seq	High	5'UTR-CDS_overlap	chr1:155205250-155207876	0	0	0	0	0	0	0	1.77811e-07	0	0	0	0	0	0	0	0	0	0	0	0	0	0	0	0	0	0	0
HG_85617	Ribo-seq|Proteomics	High	5'UTR-CDS_overlap	chr1:155688091-155689145	0	0	0	0	0	0	0	3.94728e-08	0	0	0	0	0	0	0	0	0	0	0	0	0	0	0	0	0	0	0
HG_204578	Proteomics	Low	Intergenic-lncRNA	chr1:177356986-177437474	0	0	0	0	0	0	9.24572e-09	0	0	0	0	0	0	0	0	0	0	0	0	0	0	0	0	0	0	0	0
HG_55971	Ribo-seq	High	5'UTR-CDS_overlap	chr1:203796509-203801613	0	0	0	0	0	0	0	1.55385e-09	0	0	0	0	0	0	0	0	0	0	0	0	0	0	0	0	0	0	0
HG_94985	Ribo-seq	High	5'UTR	chr1:203797149-203797415	0	0	0	0	0	0	0	4.79933e-08	0	0	0	0	0	0	0	0	0	0	0	0	0	0	0	0	0	0	0
HG_94981	Ribo-seq	High	3'UTR-CDS_overlap	chr1:203818613-203828356	0	0	0	0	0	0	0	7.11659e-11	0	0	0	0	0	0	0	0	0	0	0	0	0	0	0	0	0	0	0
HG_55921	Proteomics	Low	3'UTR	chr1:204617310-204617714	0	0	0	0	0	0	0	0	0	0	0	0	0	0	0	0	0	0	0	0	0	5.47585e-07	0	0	0	0	0
HG_93003	Ribo-seq	Low	5'UTR-CDS_overlap	chr1:209938251-209953087	0	0	0	0	0	0	2.07941e-07	0	0	0	0	0	0	0	0	0	0	0	0	0	0	0	0	0	0	0	0
HG_55726	Ribo-seq	Low	5'UTR-CDS_overlap	chr1:209938251-210013683	0	0	0	0	0	0	1.19184e-09	0	0	0	0	0	0	0	0	0	0	0	0	0	0	0	3.19427e-07	0	1.2857e-07	0	0
HG_279038	Proteomics	Low	Intergenic-lncRNA	chr1:217166919-217167749	0	0	0	0	0	0	0	0	0	0	0	3.23919e-07	0	0	0	0	0	0	0	0	0	0	0	0	3.13052e-07	0	0
HG_55312	Ribo-seq	High	5'UTR-CDS_overlap	chr1:227129181-227139635	0	0	0	0	0	0	0	0	0	0	0	1.96773e-12	0	0	0	0	0	0	0	0	0	0	0	0	0	0	0
HG_55310	Ribo-seq|Proteomics	High	5'UTR-CDS_overlap	chr1:227193829-227199615	0	0	0	0	0	0	0	0	0	0	0	5.29849e-13	0	0	0	0	0	0	0	0	0	0	0	0	0	0	0
HG_276494	Proteomics	Low	Intergenic-lncRNA	chr1:227958665-227958808	0	0	0	0	0	0	0	0	0	0	0	7.81043e-13	0	0	0	0	0	0	0	0	0	0	4.81978e-08	0	4.16089e-15	0	0
HG_128970	Proteomics	Low	Intergenic-lncRNA	chr10:2501852-2566564	0	0	0	0	0	0	6.6772e-10	0	0	0	0	0	0	0	0	0	0	0	0	0	0	0	0	0	0	0	0
HG_80330	Ribo-seq	High	3'UTR-CDS_overlap	chr10:28595754-28608254	0	0	0	0	0	0	0	0	0	0	0	2.3193e-08	0	0	0	0	0	0	0	0	0	0	0	0	0	0	0
HG_63738	Proteomics	Low	5'UTR-CDS_overlap	chr10:30850269-30877003	0	0	0	0	0	0	0	0	0	0	0	0	0	0	0	0	0	0	0	0	0	0	6.39398e-11	0	0	0	0
HG_372371	Proteomics	Low	Antisense-lncRNA	chr10:63474490-63474762	0	0	0	0	0	0	0	0	0	0	0	2.08793e-13	0	0	0	0	0	0	0	0	0	0	0	0	2.20913e-13	0	0
HG_80992	Ribo-seq	High	5'UTR	chr10:73576290-73625953	0	0	0	0	0	0	0	0	0	0	0	0	0	0	0	0	0	0	0	0	0	0	0	0	1.15048e-07	0	0
HG_230155	Ribo-seq	High	Intergenic-lncRNA	chr10:73743174-73744280	0	0	0	0	0	0	0	0	0	0	0	8.2144e-12	0	0	0	0	0	0	0	0	0	0	1.32164e-12	0	2.39253e-19	0	0
HG_86181	Ribo-seq	High	5'UTR-CDS_overlap	chr10:74151279-74174452	0	0	0	0	0	0	3.188e-07	0	0	0	0	0	0	3.73442e-07	0	0	0	0	0	0	0	0	4.67382e-11	0	4.75799e-09	0	0
HG_109521	Ribo-seq	High	5'UTR-CDS_overlap	chr10:74176873-74242942	0	0	0	0	0	0	4.97129e-08	0	0	0	0	0	0	2.13151e-08	0	0	0	0	0	0	0	0	1.40986e-09	0	3.07836e-09	0	0
HG_186717	Proteomics	Low	Antisense-lncRNA	chr10:85577887-85579598	0	0	0	0	0	0	1.11652e-13	0	0	0	0	0	0	0	0	0	0	0	0	0	0	0	0	0	0	0	0
HG_49631	Proteomics	Low	3'UTR	chr10:100829126-100829578	0	0	0	0	0	0	0	0	0	0	0	0	0	0	0	0	0	0	0	0	0	0	0	0	5.84453e-07	0	0
HG_230827	Ribo-seq	Low	Antisense-lncRNA	chr10:102438424-102455371	0	0	0	0	0	0	0	0	0	0	0	1.56176e-07	0	0	0	0	0	0	0	0	0	0	4.77797e-08	0	0	0	0
HG_141407	Ribo-seq	Low	Antisense-lncRNA	chr10:102450309-102455371	0	0	0	0	0	0	0	0	0	0	0	8.66479e-10	0	0	0	0	0	0	0	0	0	0	1.97575e-07	0	0	0	0
HG_58305	Proteomics	Low	5'UTR	chr10:110227713-110227805	0	0	0	0	0	0	0	0	0	0	0	2.17864e-07	0	0	0	0	0	0	0	0	0	0	0	0	0	0	0
HG_282022	Proteomics	Low	Intergenic-lncRNA	chr10:121682870-121683262	0	0	0	0	0	0	0	1.26242e-09	0	0	0	0	0	0	0	0	0	0	0	0	0	0	0	0	0	0	0
HG_92009	Ribo-seq	High	5'UTR	chr10:125111016-125158676	0	0	0	0	0	0	0	0	0	0	0	0	0	7.94323e-10	0	0	0	0	0	0	0	0	0	0	0	0	0
HG_30558	Proteomics	Low	3'UTR	chr11:1461878-1462012	0	0	0	0	0	0	0	0	0	0	0	3.34109e-08	0	0	0	0	0	0	0	0	0	0	0	0	0	0	0
HG_75849	Ribo-seq	High	5'UTR-CDS_overlap	chr11:1868942-1880146	0	0	0	0	0	0	0	1.04338e-36	0	0	0	2.76987e-56	0	0	0	0	0	0	0	0	0	0	8.29865e-53	0	1.76056e-83	0	0
HG_102533	Ribo-seq	High	5'UTR-CDS_overlap	chr11:1870608-1880146	0	0	0	0	0	0	0	3.78087e-37	0	0	0	3.88028e-56	0	0	0	0	0	0	0	0	0	0	4.03809e-52	0	1.53866e-82	0	0
HG_75975	Proteomics	Low	5'UTR	chr11:1870686-1871072	0	0	0	0	0	0	0	1.91818e-09	0	0	0	0	0	0	0	0	0	0	0	0	0	0	0	0	0	0	0
HG_378059	Proteomics	Low	Antisense-lncRNA	chr11:1982111-1982545	0	0	0	0	0	0	0	5.51881e-08	0	0	0	0	0	0	0	0	0	0	0	0	0	0	8.83097e-10	0	4.15265e-10	0	0
HG_284527	Proteomics	Low	Intergenic-lncRNA	chr11:1984756-1985400	0	0	0	0	0	0	0	0	0	0	0	1.81658e-12	0	0	0	0	0	0	0	0	0	0	1.65956e-18	0	2.76164e-23	0	0
HG_223797	Proteomics	Low	Intergenic-lncRNA	chr11:2207634-2207774	0	0	0	0	0	0	0	0	0	0	0	0	0	0	0	0	0	0	0	0	0	2.89429e-52	0	0	0	0	0
HG_91188	Ribo-seq	Low	5'UTR	chr11:8475034-8565721	0	0	0	0	0	0	1.04919e-20	0	0	0	0	0	0	0	0	0	0	0	0	0	0	0	0	0	0	0	0
HG_91264	Ribo-seq	Low	5'UTR	chr11:8811281-8831926	0	0	0	0	0	0	0	0	0	0	0	4.63834e-07	0	0	0	0	0	0	0	0	0	0	0	0	2.9485e-07	0	0
HG_90990	Ribo-seq	Low	5'UTR	chr11:8811281-8871344	0	0	0	0	0	0	0	0	0	0	0	0	0	0	0	0	0	0	0	0	0	0	0	0	1.73986e-07	0	0
HG_153203	Ribo-seq	High	Antisense-lncRNA	chr11:9780546-9808051	0	0	0	0	0	0	0	0	0	0	0	5.1984e-26	0	0	0	0	0	0	0	0	0	0	0	0	4.29513e-19	0	0
HG_1232	Ribo-seq	Low	5'UTR-CDS_overlap	chr11:10627753-10652222	0	0	0	0	0	0	0	0	0	0	0	3.04664e-17	0	0	0	0	0	0	0	0	0	0	0	0	1.50607e-08	0	0
HG_92543	Ribo-seq	High	5'UTR	chr11:13277025-13349967	0	0	0	0	0	0	7.99663e-20	0	0	0	0	3.73597e-11	0	0	0	0	0	0	1.14917e-10	0	0	0	0	0	6.03185e-08	0	0
HG_91549	Ribo-seq	Low	5'UTR	chr11:17208165-17282823	0	0	0	0	0	0	0	0	0	0	0	4.12542e-08	0	0	0	0	0	0	0	0	0	0	1.10482e-18	0	5.2001e-20	0	0
HG_91853	Ribo-seq	High	5'UTR	chr11:17276142-17282828	0	0	0	0	0	0	0	0	0	0	0	7.47743e-09	0	0	0	0	0	0	0	0	0	0	4.35489e-18	0	2.14868e-20	0	0
HG_91850	Ribo-seq	Low	5'UTR	chr11:17286649-17291363	0	0	0	0	0	0	0	0	0	0	0	8.49092e-09	0	0	0	0	0	0	0	0	0	0	2.64035e-17	0	1.6182e-19	0	0
HG_72646	Ribo-seq	High	5'UTR-CDS_overlap	chr11:18312015-18322064	0	0	0	0	0	0	3.06391e-07	0	0	0	0	0	0	0	0	0	0	0	0	0	0	0	0	0	0	0	0
HG_286687	Proteomics	Low	Intergenic-lncRNA	chr11:27293783-27293881	0	0	0	0	0	0	0	0	0	0	0	5.07191e-16	0	0	0	0	0	0	0	0	0	0	0	0	1.81149e-11	0	0
HG_152064	Proteomics	Low	Antisense-lncRNA	chr11:27472898-27482229	0	0	0	0	0	0	0	0	0	0	0	1.73071e-11	0	0	0	0	0	0	0	0	0	0	0	0	0	0	0
HG_28558	Ribo-seq	Low	3'UTR-CDS_overlap	chr11:28328163-28330491	0	0	0	0	0	0	0	0	0	0	0	3.18386e-08	0	0	0	0	0	0	0	0	0	0	0	0	1.53183e-07	0	0
HG_286692	Proteomics	Low	Intergenic-lncRNA	chr11:29259124-29267336	0	0	0	0	0	0	7.04641e-08	0	0	0	0	0	0	0	0	0	0	0	0	0	0	0	0	0	0	0	0
HG_37048	Ribo-seq	High	5'UTR	chr11:46084275-46121030	0	0	0	0	0	0	0	0	0	0	0	4.64732e-08	0	0	0	0	0	0	0	0	0	0	0	0	8.13017e-08	0	0
HG_91001	Ribo-seq	Low	5'UTR-CDS_overlap	chr11:46338833-46367733	0	0	0	0	0	0	0	0	0	0	0	3.3528e-10	0	0	0	0	0	0	0	0	0	0	0	6.06826e-08	1.62575e-09	0	0
HG_98640	Ribo-seq	High	5'UTR	chr11:46617851-46621076	0	0	0	0	0	0	0	0	0	0	0	1.21059e-14	0	0	0	0	0	0	0	0	0	0	0	1.43749e-07	8.97143e-13	0	0
HG_98238	Ribo-seq	High	5'UTR	chr11:46617851-46630085	0	0	0	0	0	0	1.54533e-08	0	0	0	0	1.02774e-15	0	0	0	0	0	0	0	0	0	0	0	0	3.05417e-13	0	0
HG_91492	Ribo-seq	High	5'UTR-CDS_overlap	chr11:47180631-47182456	0	0	0	0	0	0	0	0	0	0	0	7.1701e-15	0	0	0	0	0	0	5.62091e-08	0	0	0	2.27375e-10	0	1.02549e-14	0	0
HG_84182	Ribo-seq	Low	5'UTR	chr11:47269225-47273878	0	0	0	0	0	0	1.25082e-20	0	0	0	0	3.63789e-26	0	0	0	0	0	0	6.30604e-09	0	0	0	1.48842e-11	0	6.31546e-24	0	0
HG_46324	Ribo-seq	Low	5'UTR	chr11:47269415-47269546	0	0	0	0	0	0	0	0	0	0	0	1.02302e-13	0	0	0	0	0	0	0	0	0	0	0	0	7.22347e-14	0	0
HG_82845	Ribo-seq	High	5'UTR	chr11:47269862-47273889	0	0	0	0	0	0	9.40716e-21	0	0	0	0	2.52057e-24	0	0	0	0	0	0	5.61097e-08	0	0	0	1.5548e-10	0	1.60842e-21	0	0
HG_151052	Proteomics	Low	Pseudogene	chr11:49100183-49100410	0	0	0	0	0	0	0	0	0	0	0	3.96706e-15	0	0	0	0	0	0	0	0	0	0	4.09608e-14	0	1.61216e-21	0	0
HG_106318	Proteomics	Low	3'UTR	chr11:56035905-56036270	0	0	0	0	0	0	0	0	0	0	0	1.11679e-11	0	0	0	0	0	0	0	0	0	0	8.63882e-11	0	9.39056e-16	0	0
HG_91757	Ribo-seq	High	5'UTR-CDS_overlap	chr11:57753331-57791386	0	0	0	0	0	0	0	0	0	0	0	7.6894e-09	0	0	0	0	0	0	1.37761e-08	0	0	0	8.27617e-13	0	1.7089e-13	0	0
HG_42515	Proteomics	Low	3'UTR	chr11:58181320-58181616	0	0	0	0	0	0	0	0	0	0	0	0	0	0	0	0	0	0	0	0	0	0	0	0	3.25579e-07	0	0
HG_79922	Proteomics	Low	5'UTR	chr11:60183245-60184385	0	2.49322e-10	0	0	0	0	0	0	0	0	0	0	0	0	0	0	0	0	0	0	0	0	0	0	0	0	0
HG_232404	Ribo-seq	High	Antisense-lncRNA	chr11:64276915-64284368	0	0	0	0	0	0	2.46672e-10	0	0	0	0	0	0	0	0	0	0	0	0	0	0	0	0	0	0	0	0
HG_177223	Ribo-seq	High	Intergenic-lncRNA	chr11:65502348-65504444	0	0	0	0	0	0	0	0	0	0	2.32898e-07	0	0	0	0	0	0	0	0	0	0	0	0	0	0	0	0
HG_197156	Ribo-seq	Low	Intergenic-lncRNA	chr11:65663443-65665524	0	0	0	0	0	0	0	0	0	1.09902e-07	0	1.16229e-21	0	0	0	0	0	0	0	0	0	0	0	0	1.59559e-19	0	0
HG_1026	Ribo-seq	High	Antisense-lncRNA	chr11:65855699-65856070	0	0	0	0	0	0	0	1.37458e-07	0	0	0	6.85815e-08	0	0	0	0	0	0	0	0	0	0	1.69023e-07	0	3.20886e-12	0	0
HG_142975	Proteomics	Low	Antisense-lncRNA	chr11:66272485-66278518	0	0	0	0	0	0	4.05247e-09	0	0	0	0	0	0	0	0	1.61353e-07	0	0	0	0	0	0	0	0	0	0	0
HG_106533	Ribo-seq	Low	5'UTR	chr11:69155660-69157295	0	0	0	0	0	0	0	0	0	0	0	0	0	0	0	0	0	0	0	0	0	4.0756e-42	0	0	0	0	0
HG_285310	Proteomics	Low	Intergenic-lncRNA	chr11:69208574-69208867	0	0	0	0	0	0	0	0	0	0	0	0	0	0	0	0	0	0	0	0	0	6.04294e-76	0	0	0	0	0
HG_42216	Ribo-seq	High	5'UTR	chr11:72781216-72792966	0	0	0	0	0	0	0	0	0	0	0	0	0	0	0	0	0	0	0	0	0	0	0	0	0	3.73691e-09	0
HG_93603	Ribo-seq	High	5'UTR	chr11:72781216-72792966	0	0	0	0	0	0	0	0	0	0	0	0	0	0	0	0	0	0	0	0	0	0	0	0	0	3.73691e-09	0
HG_91912	Ribo-seq	High	5'UTR-CDS_overlap	chr11:78364071-78417720	0	0	0	0	0	0	0	0	0	0	0	3.42615e-09	0	0	0	0	0	0	0	0	0	0	0	0	0	0	0
HG_73728	Ribo-seq	High	5'UTR-CDS_overlap	chr11:111865212-111870257	0	0	0	0	0	0	0	0	0	0	0	0	0	0	0	0	0	0	0	0	0	0	0	0	3.34595e-07	0	0
HG_73727	Ribo-seq	High	5'UTR-CDS_overlap	chr11:111870279-111870850	0	0	0	0	0	0	0	0	0	0	0	0	0	0	0	0	0	0	0	0	0	0	0	0	5.07274e-07	0	0
HG_93653	Ribo-seq	High	5'UTR-CDS_overlap	chr11:113874762-113875501	0	0	0	0	0	0	0	0	0	0	0	0	0	0	0	0	0	0	0	0	0	1.02907e-11	0	0	0	0	0
HG_84074	Proteomics	Low	3'UTR	chr11:115172239-115172391	0	0	2.22191e-08	0	0	0	0	0	0	0	0	0	0	0	0	0	0	0	0	0	0	0	0	0	0	0	0
HG_285869	Ribo-seq	High	Antisense-lncRNA	chr11:117203014-117204485	0	0	0	0	0	0	0	0	0	0	0	0	0	0	0	0	0	0	0	0	0	0	3.70225e-07	0	7.66063e-11	0	0
HG_92261	Ribo-seq	High	5'UTR-CDS_overlap	chr11:120407806-120420770	0	0	0	0	0	0	0	0	0	0	0	0	0	0	0	0	0	0	0	0	0	0	0	0	1.09372e-07	0	0
HG_379940	Proteomics	Low	Intergenic-lncRNA	chr11:125156411-125158135	0	0	0	0	0	0	0	0	0	0	0	0	0	0	0	0	0	0	0	0	0	1.96642e-08	0	0	0	0	0
HG_1233	Ribo-seq	High	5'UTR-CDS_overlap	chr11:130906714-130908083	0	0	0	0	0	0	4.06256e-07	0	0	0	0	0	0	0	0	0	0	0	0	0	0	0	5.16922e-09	0	0	0	0
HG_290357	Ribo-seq	Low	Intergenic-lncRNA	chr12:20105686-20109844	0	0	0	0	0	0	0	0	0	0	0	6.64497e-21	0	0	0	0	0	0	0	0	0	0	3.74891e-12	0	0	0	0
HG_380586	Proteomics	Low	Intergenic-lncRNA	chr12:20110653-20127613	0	0	0	0	0	0	0	0	0	0	0	6.59e-17	0	0	0	0	0	0	0	0	0	0	6.60963e-09	0	4.24202e-12	0	0
HG_80123	Ribo-seq	Low	5'UTR-CDS_overlap	chr12:32502238-32564206	0	0	0	0	0	0	0	0	0	0	0	3.48668e-07	0	0	0	0	0	0	0	0	0	0	0	0	0	0	0
HG_71994	Proteomics	Low	3'UTR	chr12:47745728-47746279	0	0	0	0	0	0	0	0	0	0	0	7.72313e-09	0	0	0	0	0	0	0	0	0	0	0	0	3.80667e-08	0	0
HG_94820	Ribo-seq	High	5'UTR-CDS_overlap	chr12:49008562-49018740	0	0	0	0	0	0	2.53959e-07	0	0	0	0	0	0	0	0	0	6.30492e-14	0	0	0	0	0	0	0	0	0	0
HG_154862	Ribo-seq	High	Antisense-lncRNA	chr12:50112278-50165121	0	0	0	0	0	0	0	0	0	0	0	3.44816e-54	0	0	0	0	0	0	0	0	0	0	1.33006e-09	0	9.84408e-38	0	0
HG_178586	Proteomics	Low	Pseudogene	chr12:52344326-52347316	0	0	0	0	0	0	0	0	0	0	0	0	0	0	0	0	0	0	0	0	0	0	0	0	0	0	8.62769e-10
HG_155813	Proteomics	Low	Antisense-lncRNA	chr12:53014887-53046032	0	0	0	0	0	0	0	0	0	0	0	2.96528e-10	0	0	0	0	0	0	0	0	0	0	0	0	3.5094e-10	0	0
HG_28533	Ribo-seq	Low	5'UTR-CDS_overlap	chr12:54017296-54053920	0	0	0	0	0	0	0	0	0	0	0	1.12319e-18	0	0	0	0	0	0	0	0	0	0	1.55837e-17	0	3.41508e-25	0	0
HG_95365	Ribo-seq	High	5'UTR-CDS_overlap	chr12:55973972-55986947	0	0	0	0	0	0	2.73649e-11	0	0	0	0	0	0	0	0	0	0	0	0	0	0	0	0	0	0	0	0
HG_1201	Ribo-seq	High	5'UTR-CDS_overlap	chr12:57289022-57295475	0	0	0	0	0	0	0	0	0	0	0	0	0	0	0	0	0	0	0	0	0	0	0	3.75562e-08	0	0	0
HG_94908	Ribo-seq	High	5'UTR-CDS_overlap	chr12:57523002-57524980	0	0	0	0	0	0	0	0	0	0	0	0	0	0	0	0	0	0	0	0	0	0	1.34612e-07	0	0	0	0
HG_200451	Proteomics	Low	Intergenic-lncRNA	chr12:57876131-57886586	0	0	0	0	0	0	0	0	0	0	0	0	0	0	0	0	6.75561e-08	0	0	0	0	0	0	0	0	0	0
HG_178087	Proteomics	Low	Intergenic-lncRNA	chr12:57896271-57896651	0	0	0	0	0	0	0	0	0	0	0	0	0	0	0	0	4.23951e-10	0	0	0	0	0	0	0	0	0	0
HG_234808	Ribo-seq	Low	Pseudogene	chr12:93003801-93377684	0	0	0	0	0	0	0	0	0	0	0	1.90482e-07	0	0	0	0	0	0	0	0	0	0	0	0	0	0	0
HG_187656	Proteomics	Low	Antisense-lncRNA	chr12:102423093-102462789	0	0	0	0	0	0	0	0	0	0	0	0	0	0	0	0	0	0	0	0	0	0	4.9415e-07	0	8.46009e-09	0	0
HG_93444	Ribo-seq	High	3'UTR-CDS_overlap	chr12:109591278-109595040	0	0	0	0	0	0	0	0	0	0	0	0	0	0	0	0	0	0	0	0	0	0	0	0	1.24945e-07	0	0
HG_83303	Ribo-seq	High	5'UTR-CDS_overlap	chr12:110496148-110502051	0	0	0	0	0	0	5.33207e-11	0	0	0	0	0	0	0	0	0	0	0	0	0	0	0	0	0	0	0	0
HG_154843	Proteomics	Low	Intergenic-lncRNA	chr12:110938442-110943453	0	0	0	0	0	0	0	0	0	0	0	2.28326e-32	0	0	0	0	0	0	0	0	0	0	0	0	6.57296e-14	0	0
HG_49758	Ribo-seq|Proteomics	High	5'UTR-CDS_overlap	chr12:112005261-112013075	0	0	0	0	0	0	0	0	0	0	0	4.09791e-42	0	0	0	0	0	0	0	0	0	0	0	0	9.04498e-21	0	0
HG_92887	Ribo-seq	Low	5'UTR-CDS_overlap	chr12:121347848-121399702	0	0	0	0	0	0	0	0	0	0	0	8.6574e-08	0	0	0	0	0	0	0	0	0	0	0	0	0	0	0
HG_384681	Proteomics	Low	Antisense-lncRNA	chr12:122143668-122144249	0	0	0	0	0	0	5.58392e-17	0	0	0	0	1.51594e-12	0	0	0	0	0	0	0	0	0	0	0	0	0	0	0
HG_92774	Ribo-seq	High	5'UTR-CDS_overlap	chr12:122482666-122492734	0	0	0	0	0	0	1.88337e-10	0	0	0	0	0	0	0	0	0	0	0	0	0	0	0	0	0	0	0	0
HG_81733	Ribo-seq	High	5'UTR-CDS_overlap	chr12:122605342-122613115	0	0	0	0	0	0	1.64461e-08	0	0	0	0	0	0	0	0	0	0	0	0	0	0	0	0	0	0	0	0
HG_20519	Ribo-seq	High	5'UTR	chr12:122960283-122966366	0	0	0	0	0	0	0	0	0	0	0	3.21166e-13	0	0	0	0	1.45836e-08	0	0	0	0	0	0	6.20815e-08	0	1.66293e-07	0
HG_93964	Ribo-seq	Low	5'UTR-CDS_overlap	chr12:122960283-122979163	0	0	0	0	0	0	0	0	0	0	0	2.04047e-12	0	0	0	0	3.23146e-07	0	0	0	0	0	0	3.66024e-07	0	1.66293e-07	0
HG_17184	Proteomics	Low	3'UTR	chr12:123290578-123290838	0	0	0	0	0	0	0	0	0	0	0	0	0	0	0	0	0	0	0	0	0	0	1.03808e-07	0	0	0	0
HG_382217	Ribo-seq	Low	Antisense-lncRNA	chr12:123364520-123365689	0	0	0	0	0	0	0	0	0	0	0	2.91179e-07	0	0	0	0	0	0	0	0	0	0	0	0	0	0	0
HG_93435	Ribo-seq	High	5'UTR	chr12:123973488-123988061	0	0	0	0	0	0	6.49048e-09	0	0	0	0	0	0	0	0	0	0	0	0	0	0	0	0	0	0	0	0
HG_93436	Ribo-seq	High	5'UTR	chr12:124004878-124011639	0	0	0	0	0	0	7.19562e-10	0	0	0	0	0	0	0	0	0	0	0	0	0	0	0	0	0	0	0	0
HG_2511	Ribo-seq	High	5'UTR	chr12:132822254-132828559	0	0	0	0	0	0	2.00484e-09	0	0	0	0	0	0	0	0	0	0	0	0	0	0	0	0	0	0	0	0
HG_102634	Proteomics	Low	3'UTR	chr13:29505497-29505838	0	0	0	0	0	0	0	0	0	0	0	3.858e-07	0	0	0	0	0	0	0	0	0	0	0	0	0	0	0
HG_67681	Ribo-seq	High	5'UTR	chr13:29553795-29595679	0	0	0	0	0	0	0	0	0	0	0	1.83482e-21	0	0	0	0	0	0	0	0	0	0	9.22771e-11	0	5.64392e-24	0	0
HG_112719	Ribo-seq	Low	Pseudogene	chr13:40836600-40921748	0	0	0	0	0	0	0	0	0	0	0	5.02234e-08	0	0	0	0	0	0	0	0	0	0	0	0	0	0	0
HG_187018	Ribo-seq	High	Pseudogene	chr13:40882694-40921656	0	0	0	0	0	0	0	0	0	0	0	4.14909e-12	0	0	0	0	0	0	0	0	0	0	0	0	0	0	0
HG_162996	Proteomics	Low	Intergenic-lncRNA	chr13:53844493-53873499	0	0	0	0	0	0	1.02833e-10	0	0	0	0	0	0	0	0	0	0	0	0	0	0	0	0	0	0	0	0
HG_188737	Proteomics	Low	Intergenic-lncRNA	chr13:80058692-80062037	0	0	0	0	0	0	0	0	0	0	0	0	0	0	0	0	0	0	0	0	0	0	0	0	0	1.56334e-08	0
HG_46593	Ribo-seq	High	5'UTR	chr13:97222504-97275738	0	0	0	0	0	0	0	0	0	0	0	5.41795e-09	0	0	0	0	0	0	0	0	0	0	0	0	0	0	0
HG_83677	Ribo-seq	High	5'UTR-CDS_overlap	chr13:111115636-111205346	0	0	0	0	0	0	5.83148e-11	0	0	0	0	0	0	0	0	0	0	0	0	0	0	0	0	0	0	0	0
HG_104465	Ribo-seq	High	5'UTR-CDS_overlap	chr14:35292349-35292549	0	0	0	0	0	0	4.12234e-08	0	0	0	0	0	0	0	0	0	0	0	0	0	0	0	0	0	0	0	0
HG_295270	Proteomics	Low	Intergenic-lncRNA	chr14:35419673-35419795	0	0	0	0	0	0	0	0	0	0	0	0	0	0	0	0	0	0	0	0	0	0	1.13713e-09	0	0	0	0
HG_388080	Ribo-seq	Low	Intergenic-lncRNA	chr14:39433638-39511003	0	0	0	0	0	0	0	0	0	0	0	0	0	0	0	0	0	0	0	0	0	0	1.25029e-07	0	5.43953e-07	0	0
HG_297276	Proteomics	Low	Intergenic-lncRNA	chr14:40573225-40612403	0	0	0	0	0	0	0	0	0	0	0	0	0	0	0	0	3.03608e-07	0	0	0	0	0	0	0	0	0	0
HG_95508	Proteomics	Low	5'UTR	chr14:41701441-41766880	0	0	0	0	0	0	0	0	0	0	1.0973e-09	0	0	0	0	0	0	0	0	0	0	0	0	0	0	0	0
HG_297634	Proteomics	Low	Intergenic-lncRNA	chr14:72908275-72913541	0	0	0	0	0	0	5.13327e-07	0	0	0	0	8.31069e-09	0	0	0	0	0	0	0	0	0	0	9.26268e-09	0	0	0	0
HG_95395	Ribo-seq	High	5'UTR-CDS_overlap	chr14:72938013-72940297	0	0	0	0	0	0	6.56058e-07	0	0	0	0	3.16116e-08	0	0	0	0	0	0	0	0	0	0	2.22139e-14	0	2.75319e-07	0	0
HG_17311	Ribo-seq	Low	5'UTR	chr14:88005163-88010649	0	0	0	0	0	0	2.92383e-07	0	0	0	0	0	0	0	0	0	0	0	0	0	0	0	0	0	0	0	0
HG_1028	Ribo-seq	High	Antisense-lncRNA	chr14:90978277-91060434	0	0	0	0	0	0	1.1536e-12	0	0	0	0	0	0	0	0	0	0	0	0	0	0	0	0	0	0	0	0
HG_1176	Ribo-seq	Low	5'UTR-CDS_overlap	chr14:99691119-99699472	0	0	0	0	0	0	0	0	0	0	0	0	0	0	0	0	0	0	0	0	0	0	2.7479e-09	0	6.34996e-07	0	0
HG_85794	Ribo-seq|Proteomics	High	5'UTR-CDS_overlap	chr14:103563303-103571665	0	0	0	0	0	0	2.28437e-07	0	0	0	1.04329e-08	6.42517e-07	0	0	0	0	2.04517e-10	0	0	0	0	0	0	3.71685e-07	0	0	0
HG_87213	Ribo-seq	Low	5'UTR-CDS_overlap	chr14:103563303-103587288	0	0	0	0	0	0	1.70621e-16	0	0	0	0	0	0	0	0	0	7.32108e-09	0	0	0	0	0	0	0	0	0	0
HG_48065	Proteomics	Low	3'UTR	chr14:103701933-103702583	0	0	0	0	0	0	1.40051e-18	0	0	0	0	2.93231e-08	0	0	0	0	0	0	0	0	0	0	0	5.87654e-08	0	0	0
HG_95929	Ribo-seq	High	5'UTR	chr14:103711550-103714248	0	0	0	0	0	0	0	0	0	0	0	0	0	0	0	0	0	0	0	0	0	0	0	1.84857e-08	0	0	0
HG_239103	Ribo-seq	Low	Intergenic-lncRNA	chr15:40046015-40056583	0	0	0	0	0	0	0	0	0	0	0	0	0	0	0	0	0	0	0	0	0	0	0	0	7.02228e-09	0	0
HG_143938	Ribo-seq	High	Antisense-lncRNA	chr15:40046015-40065339	0	0	0	0	0	0	0	0	0	0	0	5.34235e-07	0	0	0	0	0	0	0	0	0	0	0	0	7.02537e-09	0	0
HG_239107	Ribo-seq	High	Intergenic-lncRNA	chr15:40060209-40065339	0	0	0	0	0	0	0	0	0	0	0	2.3802e-07	0	0	0	0	0	0	0	0	0	0	0	0	6.33566e-09	0	0
HG_103433	Ribo-seq	High	5'UTR-CDS_overlap	chr15:41085578-41092166	0	0	0	0	0	0	0	0	0	0	0	1.47388e-22	0	0	0	0	0	0	0	0	0	0	0	0	3.56959e-17	0	0
HG_108349	Ribo-seq	High	5'UTR	chr15:41096329-41116280	0	0	0	0	0	0	0	0	0	0	0	4.0239e-24	0	0	0	0	0	0	0	0	0	0	0	0	1.0094e-17	0	0
HG_76321	Ribo-seq	High	5'UTR-CDS_overlap	chr15:41828125-41834925	0	0	0	0	0	0	0	0	0	0	0	6.60324e-17	0	0	0	0	0	0	0	0	0	0	0	0	3.80903e-08	0	0
HG_208271	Ribo-seq	Low	Antisense-lncRNA	chr15:41892988-41895246	0	0	0	0	0	0	0	0	0	0	0	6.91938e-07	0	0	0	0	0	0	0	0	0	0	0	0	0	0	0
HG_239149	Ribo-seq	Low	Antisense-lncRNA	chr15:41892988-41895662	0	0	0	0	0	0	0	0	0	0	0	1.00809e-11	0	0	0	0	0	0	0	0	0	0	0	0	0	0	0
HG_96544	Ribo-seq	High	5'UTR-CDS_overlap	chr15:45376734-45396952	0	0	0	0	0	0	0	0	0	7.32283e-12	0	0	0	0	0	0	0	0	0	0	0	0	0	0	0	0	0
HG_104628	Ribo-seq	High	3'UTR-CDS_overlap	chr15:50465113-50471775	0	0	0	0	0	0	0	0	0	0	0	0	0	0	0	0	0	0	0	0	0	0	1.87638e-12	0	3.85031e-10	0	0
HG_93888	Ribo-seq|Proteomics	High	5'UTR-CDS_overlap	chr15:51688341-51689255	0	0	0	0	0	0	2.35943e-13	0	0	0	0	0	0	0	0	0	0	0	0	0	0	0	0	0	0	0	0
HG_12623	Ribo-seq	High	5'UTR	chr15:52019251-52045841	0	0	0	0	0	0	1.0973e-07	0	0	0	0	0	0	0	0	0	0	0	0	0	0	0	0	0	0	0	0
HG_298880	Proteomics	Low	Antisense-lncRNA	chr15:60644164-60647791	0	0	0	0	0	0	5.16959e-09	0	0	0	0	0	0	0	0	0	0	0	0	0	0	0	0	0	0	0	0
HG_108985	Proteomics	Low	5'UTR-CDS_overlap	chr15:63049485-63056997	0	0	0	0	0	0	0	0	0	0	0	0	0	0	0	0	0	0	0	0	0	0	3.1743e-12	0	4.81559e-13	0	0
HG_161691	Ribo-seq	High	Antisense-lncRNA	chr15:73919331-73928094	0	0	0	0	0	0	0	0	0	0	0	0	0	0	0	0	0	0	0	0	0	0	1.74706e-08	0	0	0	0
HG_393340	Ribo-seq	High	Antisense-lncRNA	chr15:73919943-73928094	0	0	0	0	0	0	0	0	0	0	0	0	0	0	0	0	0	0	0	0	0	0	3.09359e-09	0	3.41548e-07	0	0
HG_53147	Ribo-seq|Proteomics	High	3'UTR-CDS_overlap	chr15:74034517-74043172	0	0	0	0	0	0	2.45182e-08	0	0	0	0	0	0	0	0	0	0	0	0	0	0	0	0	0	0	0	0
HG_97663	Ribo-seq	High	5'UTR	chr15:74782675-74798267	0	0	0	0	0	0	0	0	0	0	0	4.71523e-95	0	0	0	0	0	0	0	0	0	0	3.55484e-09	0	1.76225e-55	0	0
HG_97382	Ribo-seq	High	5'UTR-CDS_overlap	chr15:74782675-74798863	0	0	0	0	0	0	0	0	0	0	0	4.71523e-95	0	0	0	0	0	0	0	0	0	0	3.55484e-09	0	1.76225e-55	0	0
HG_97152	Ribo-seq	High	5'UTR-CDS_overlap	chr15:74852084-74854115	0	0	0	0	0	0	0	0	0	0	0	2.06162e-62	0	0	0	0	0	0	0	0	0	0	4.63511e-09	0	4.8712e-40	0	0
HG_97461	Ribo-seq	Low	5'UTR	chr15:74996058-75011832	0	0	0	0	0	0	0	0	0	0	0	8.03969e-18	0	0	0	0	0	0	0	0	0	0	0	0	9.62468e-09	0	0
HG_299190	Proteomics	Low	Intergenic-lncRNA	chr15:75130492-75130620	0	0	0	0	0	0	0	0	0	0	0	5.80707e-14	0	0	0	0	0	0	0	0	0	0	0	0	0	0	0
HG_77485	Ribo-seq	High	5'UTR	chr15:78540431-78541912	0	0	0	0	0	0	0	0	0	0	0	0	0	0	0	0	0	0	0	0	0	0	0	5.67156e-08	0	0	0
HG_96230	Ribo-seq	High	5'UTR-CDS_overlap	chr15:78873018-78880573	0	0	0	0	0	0	0	0	0	0	0	0	0	0	0	0	0	0	0	0	0	0	9.13197e-20	0	0	0	0
HG_91566	Ribo-seq	High	5'UTR-CDS_overlap	chr15:78937427-78949500	0	0	0	0	0	0	0	0	0	0	0	0	0	0	0	0	0	0	0	0	0	0	4.8919e-14	0	0	0	0
HG_66674	Ribo-seq	Low	3'UTR-CDS_overlap	chr15:83127458-83136565	0	0	0	0	0	0	0	0	0	0	0	4.40678e-08	0	0	0	0	0	0	0	0	0	0	2.2027e-08	0	0	0	0
HG_158251	Proteomics	Low	Pseudogene	chr15:84053117-84053872	0	0	0	0	0	0	0	0	0	0	0	0	0	0	0	0	0	0	0	0	0	0	0	1.1945e-07	0	0	0
HG_240043	Proteomics	High	Intergenic-lncRNA	chr15:96253524-96253625	0	0	0	0	0	0	0	0	0	0	0	4.18331e-07	0	0	0	0	0	0	0	0	0	0	0	0	1.3874e-07	0	0
HG_49023	Ribo-seq	High	5'UTR	chr15:99565835-99598495	0	0	0	0	0	0	0	0	0	0	0	2.7804e-08	0	0	0	0	0	0	0	0	0	0	0	0	7.11923e-10	0	0
HG_394801	Proteomics	Low	Antisense-lncRNA	chr16:1433959-1434384	0	0	0	0	0	0	0	0	0	0	0	0	0	0	0	0	0	0	0	0	0	0	9.30068e-08	0	4.01085e-08	0	0
HG_97661	Ribo-seq	High	3'UTR-CDS_overlap	chr16:1985985-1986112	0	0	0	0	0	0	0	0	0	0	0	8.8689e-11	0	0	0	0	0	0	0	0	0	0	0	0	7.93668e-10	0	0
HG_27706	Ribo-seq	High	5'UTR	chr16:3443180-3443473	0	0	0	0	0	0	0	0	0	0	0	7.29042e-08	0	0	0	0	0	0	0	0	0	0	0	0	0	0	0
HG_108443	Ribo-seq	High	5'UTR-CDS_overlap	chr16:3443767-3447509	0	0	0	0	0	0	0	0	0	0	0	3.12362e-07	0	0	0	0	0	0	0	0	0	0	0	0	0	0	0
HG_76218	Ribo-seq	High	5'UTR-CDS_overlap	chr16:3443767-3476224	0	0	0	0	0	0	0	0	0	0	0	2.43677e-12	0	0	0	0	0	0	0	0	0	0	0	0	3.57143e-11	0	0
HG_53876	Ribo-seq	Low	3'UTR	chr16:3485034-3485998	0	0	0	0	0	0	0	0	0	0	0	1.90047e-13	0	0	0	0	0	0	0	0	0	0	0	0	7.96549e-14	0	0
HG_13290	Ribo-seq	Low	3'UTR	chr16:4689122-4689781	0	0	0	0	0	0	0	0	0	0	0	1.14955e-09	0	0	0	0	0	0	0	0	0	0	0	0	1.04421e-08	0	0
HG_1255	Ribo-seq	High	5'UTR-CDS_overlap	chr16:4726816-4730149	0	0	0	0	0	0	0	0	0	0	0	3.96145e-08	0	0	0	0	0	0	0	0	0	0	0	0	0	0	0
HG_395117	Proteomics	Low	Intergenic-lncRNA	chr16:14307954-14308301	0	0	0	0	0	0	0	0	0	0	0	0	0	0	0	0	0	0	0	0	0	0	1.27173e-07	0	0	0	0
HG_162801	Ribo-seq	Low	Antisense-lncRNA	chr16:19761534-19766040	0	0	0	0	0	0	1.54796e-20	0	0	0	0	0	0	0	0	0	0	0	0	0	0	0	0	0	0	0	0
HG_302417	Ribo-seq	Low	Antisense-lncRNA	chr16:19761534-19766040	0	0	0	0	0	0	1.54796e-20	0	0	0	0	0	0	0	0	0	0	0	0	0	0	0	0	0	0	0	0
HG_160835	Ribo-seq	High	Antisense-lncRNA	chr16:30876102-30894662	0	0	0	0	0	0	3.22906e-08	0	0	0	0	1.54478e-13	0	0	0	0	0	0	0	0	0	0	0	0	0	0	0
HG_85623	Ribo-seq	High	5'UTR-CDS_overlap	chr16:30925869-30930142	0	0	0	0	0	0	0	0	0	0	0	0	0	0	0	0	0	0	1.56553e-08	0	0	0	6.40931e-08	0	0	0	0
HG_97459	Ribo-seq	High	5'UTR	chr16:68264684-68273888	0	0	0	0	0	0	2.85364e-09	0	0	0	0	0	0	0	0	0	0	0	0	0	0	0	0	0	0	0	0
HG_271664	Ribo-seq	High	Antisense-lncRNA	chr16:68266598-68298642	0	0	0	0	0	0	3.15856e-09	0	0	0	0	0	0	0	0	0	7.02199e-08	0	0	0	0	0	0	0	0	0	0
HG_397702	Proteomics	Low	Antisense-lncRNA	chr16:69185033-69186982	0	0	0	0	0	0	0	0	0	0	0	1.28887e-11	0	0	0	0	0	0	0	0	0	0	0	0	0	0	0
HG_158921	Proteomics	Low	Intergenic-lncRNA	chr16:72426420-72426572	0	0	0	0	0	0	0	0	0	0	0	0	0	0	0	0	0	0	0	0	0	0	4.90694e-13	0	0	0	0
HG_200077	Ribo-seq	Low	Intergenic-lncRNA	chr16:72427261-72555294	0	0	0	0	0	0	4.20729e-08	0	0	0	0	0	0	0	0	0	0	0	0	0	0	0	2.4465e-20	0	5.29754e-09	0	0
HG_395893	Ribo-seq	High	Intergenic-lncRNA	chr16:72745418-72781873	0	0	0	0	0	0	0	0	0	0	0	0	0	0	0	0	0	0	0	0	0	0	3.64657e-09	0	0	0	0
HG_395896	Ribo-seq	High	Antisense-lncRNA	chr16:72745418-72787296	0	0	0	0	0	0	0	0	0	0	0	0	0	0	0	0	0	0	0	0	0	0	1.04115e-07	0	0	0	0
HG_195537	Ribo-seq	High	Antisense-lncRNA	chr16:72745418-72820883	0	0	0	0	0	0	0	0	0	0	0	0	0	0	0	0	0	0	0	0	0	0	7.76203e-19	0	5.76242e-08	0	0
HG_17653	Ribo-seq	High	5'UTR	chr16:72960170-73047966	0	0	0	0	0	0	1.42385e-11	0	0	0	0	0	0	0	0	0	0	0	0	0	0	0	0	0	0	0	0
HG_1933	Proteomics	Low	3'UTR	chr16:75228275-75228550	0	0	0	0	0	0	0	0	0	0	0	0	0	0	0	0	0	0	0	0	0	0	4.86284e-07	0	0	0	0
HG_103685	Ribo-seq	High	5'UTR-CDS_overlap	chr16:87347185-87389787	0	0	0	0	0	0	0	0	0	0	0	0	0	0	0	0	0	0	4.61278e-08	0	0	0	0	0	0	0	0
HG_1207	Ribo-seq	High	5'UTR-CDS_overlap	chr16:87975116-87978447	0	0	0	0	0	0	0	0	0	0	0	5.77522e-07	0	0	0	0	0	0	0	0	0	0	0	0	1.63294e-08	0	0
HG_27484	Ribo-seq	High	5'UTR	chr16:89418328-89490305	0	0	0	0	1.38829e-08	0	0	0	0	0	0	0	0	0	0	0	0	2.66846e-14	0	0	0	0	0	0	0	0	2.3886e-18
HG_65985	Ribo-seq	Low	5'UTR	chr16:89431283-89490305	0	0	0	0	8.8242e-09	0	0	0	0	0	0	0	0	0	0	0	0	1.97391e-14	0	0	0	0	0	0	0	0	1.2135e-18
HG_303079	Ribo-seq	High	Antisense-lncRNA	chr16:89718989-89720861	0	0	0	0	0	0	0	0	0	0	0	4.48174e-13	0	0	0	0	0	2.20461e-20	0	0	0	0	0	0	6.75651e-09	0	2.34276e-17
HG_14292	Ribo-seq	High	5'UTR-CDS_overlap	chr16:89883478-89885857	0	0	0	0	0	0	0	0	0	0	0	0	0	0	0	0	0	6.73056e-12	0	0	0	0	0	0	0	0	1.29803e-13
HG_96940	Ribo-seq	High	5'UTR-CDS_overlap	chr16:89948704-89949458	0	0	0	0	0	0	0	0	0	0	0	0	0	0	0	0	0	0	0	0	0	0	0	0	0	0	3.91082e-13
HG_97448	Ribo-seq	Low	5'UTR-CDS_overlap	chr16:89949466-89952653	0	0	0	0	0	0	0	0	0	0	0	0	0	0	0	0	0	9.64613e-09	0	0	0	0	0	0	0	0	4.08065e-11
HG_97447	Ribo-seq	High	5'UTR-CDS_overlap	chr16:89949466-89955222	0	0	0	0	0	0	0	0	0	0	0	0	0	0	0	0	0	3.17773e-07	0	0	0	0	0	0	0	0	2.17135e-17
HG_120563	Ribo-seq	High	Pseudogene	chr16:89980260-89984677	0	0	0	0	1.17789e-19	0	0	0	0	0	0	0	0	0	0	0	0	1.10569e-42	0	0	0	0	0	0	4.99007e-07	0	1.01117e-60
HG_97857	Ribo-seq	High	3'UTR-CDS_overlap	chr17:2042048-2042572	0	0	0	0	0	0	0	0	0	0	0	0	0	0	0	0	0	0	0	0	0	0	2.23498e-12	0	8.18976e-14	0	0
HG_97839	Ribo-seq	High	5'UTR-CDS_overlap	chr17:4716586-4717694	0	0	0	0	0	0	0	0	0	0	0	1.81699e-07	0	0	0	0	0	0	0	0	0	0	0	0	0	0	0
HG_98180	Ribo-seq	High	5'UTR	chr17:5486673-5488267	0	0	0	0	0	0	3.71551e-08	0	0	0	0	0	0	0	0	0	0	0	0	0	0	0	0	0	0	0	0
HG_104998	Ribo-seq	Low	3'UTR-CDS_overlap	chr17:6628651-6635045	0	0	0	0	0	0	0	0	0	0	0	0	0	0	0	0	0	0	0	0	0	0	1.13378e-26	0	1.90827e-12	0	0
HG_97874	Ribo-seq	Low	5'UTR-CDS_overlap	chr17:7262055-7263966	0	0	0	0	0	0	0	0	0	0	0	4.08921e-07	0	0	0	0	0	0	0	0	0	0	0	0	0	0	0
HG_400723	Proteomics	Low	Antisense-lncRNA	chr17:7558922-7559425	0	0	0	0	0	0	0	0	0	0	0	0	0	0	0	0	0	0	0	0	0	0	1.63014e-16	0	1.79453e-10	0	0
HG_272453	Ribo-seq	High	Antisense-lncRNA	chr17:7581943-7583305	0	0	0	0	0	0	0	0	0	0	0	2.9422e-11	0	0	0	0	0	0	0	0	0	0	1.64921e-11	0	3.07565e-15	0	0
HG_398508	Proteomics	Low	Intergenic-lncRNA	chr17:8060999-8061499	0	0	0	0	0	0	0	0	0	0	0	4.93869e-12	0	0	0	0	0	0	0	0	0	0	0	0	0	0	0
HG_75668	Ribo-seq	High	5'UTR-CDS_overlap	chr17:8162289-8163508	0	0	0	0	0	0	0	0	0	0	0	5.47907e-07	0	0	0	0	0	0	0	0	0	0	0	0	3.50393e-07	0	0
HG_98791	Ribo-seq	High	5'UTR	chr17:19276399-19282974	0	0	0	0	0	0	0	0	0	0	0	4.22909e-11	0	0	0	0	0	0	0	0	0	0	0	0	0	0	0
HG_45518	Ribo-seq	Low	5'UTR-CDS_overlap	chr17:28766642-28777092	0	0	0	0	0	0	0	0	0	0	0	0	0	0	0	0	0	0	0	0	0	0	4.98895e-07	0	0	0	0
HG_98577	Ribo-seq	High	5'UTR	chr17:28766683-28842707	0	0	0	0	0	0	0	0	0	0	0	0	0	0	0	0	0	0	0	0	0	0	2.35399e-11	0	0	0	0
HG_98483	Ribo-seq	High	5'UTR-CDS_overlap	chr17:30118082-30172548	0	0	0	0	0	0	1.04332e-07	0	0	0	0	0	0	0	0	0	0	0	0	0	0	0	0	0	0	0	0
HG_165225	Proteomics	High	Antisense-lncRNA	chr17:30834615-30862788	0	0	0	0	0	0	0	7.9785e-11	0	0	0	4.90026e-08	0	0	0	0	0	0	0	0	0	0	0	0	0	0	0
HG_98330	Ribo-seq	High	5'UTR-CDS_overlap	chr17:32446969-32454509	0	0	0	0	0	0	0	0	0	0	0	0	0	0	0	0	0	0	0	0	0	0	2.34819e-07	0	8.65914e-08	0	0
HG_15607	Ribo-seq	High	5'UTR-CDS_overlap	chr17:42348530-42388559	0	0	0	0	0	0	0	0	0	0	0	0	0	0	0	0	0	0	0	0	0	0	5.17172e-08	0	0	0	0
HG_166248	Ribo-seq	Low	Antisense-lncRNA	chr17:45255181-45267224	0	0	0	0	0	0	0	0	0	0	0	0	0	0	0	0	0	0	0	0	0	0	0	0	1.87214e-07	0	0
HG_401497	Proteomics	Low	Intergenic-lncRNA	chr17:46917457-46917699	0	0	0	0	0	0	0	0	0	0	0	7.63106e-10	0	0	0	0	0	0	0	0	0	0	3.09954e-36	0	9.13173e-33	0	0
HG_105882	Ribo-seq	High	5'UTR-CDS_overlap	chr17:46923193-46932072	0	0	0	0	0	0	0	0	0	0	0	1.72201e-11	0	0	0	0	0	0	0	0	0	0	9.57353e-40	0	4.01045e-37	0	0
HG_222986	Ribo-seq	High	Intergenic-lncRNA	chr17:47056697-47100188	0	0	0	0	0	0	0	0	0	0	0	1.52015e-11	0	0	0	0	0	0	0	0	0	0	8.55222e-45	0	3.8278e-40	0	0
HG_102784	Ribo-seq	Low	3'UTR-CDS_overlap	chr17:47808934-47816264	0	0	0	0	0	0	0	0	0	0	0	0	0	0	0	0	0	0	0	0	0	0	2.10138e-14	0	9.50151e-12	0	0
HG_76147	Ribo-seq	High	3'UTR-CDS_overlap	chr17:47837873-47838235	0	0	0	0	0	0	0	0	0	0	0	0	0	0	0	0	0	0	0	0	0	0	2.32438e-13	0	5.63068e-12	0	0
HG_164407	Ribo-seq	High	Antisense-lncRNA	chr17:47891382-47895709	0	0	0	0	0	0	0	0	0	0	0	0	0	0	0	0	0	0	0	0	0	0	9.79615e-10	0	0	0	0
HG_240956	Ribo-seq	Low	Antisense-lncRNA	chr17:47893904-47918519	0	0	0	0	0	0	0	0	0	0	0	0	0	0	0	0	0	0	0	0	0	0	6.84484e-13	0	1.24774e-08	0	0
HG_240957	Ribo-seq	High	Antisense-lncRNA	chr17:47899288-47941378	0	0	0	0	0	0	0	0	0	0	0	0	0	0	0	0	0	0	0	0	0	0	2.1611e-13	0	1.84592e-09	0	0
HG_134367	Ribo-seq	High	Antisense-lncRNA	chr17:47918483-47941378	0	0	0	0	0	0	0	0	0	0	0	0	0	0	0	0	0	0	0	0	0	0	1.95552e-11	0	1.71245e-08	0	0
HG_305610	Proteomics	Low	Antisense-lncRNA	chr17:47928895-47944639	0	0	0	0	0	0	0	0	0	0	0	0	0	0	0	0	0	0	0	0	0	0	2.00043e-12	0	8.50671e-09	0	0
HG_98808	Ribo-seq	High	5'UTR-CDS_overlap	chr17:47971295-47973651	0	0	0	0	0	0	0	0	0	0	0	0	0	0	0	0	0	0	0	0	0	0	3.61625e-08	0	0	0	0
HG_98693	Ribo-seq	High	5'UTR-CDS_overlap	chr17:48107790-48112086	0	0	0	0	0	0	0	0	0	0	0	0	0	0	0	0	0	0	0	0	0	0	7.09088e-25	0	1.01588e-20	0	0
HG_84094	Ribo-seq	High	5'UTR-CDS_overlap	chr17:48107790-48113353	0	0	0	0	0	0	0	0	0	0	0	0	0	0	0	0	0	0	0	0	0	0	7.09088e-25	0	1.01588e-20	0	0
HG_84093	Ribo-seq	High	5'UTR-CDS_overlap	chr17:48113389-48119050	0	0	0	0	0	0	1.41691e-12	0	0	0	0	9.10579e-08	0	0	0	0	0	0	0	0	0	0	3.60806e-19	0	1.09808e-17	0	0
HG_208106	Proteomics	Low	Intergenic-lncRNA	chr17:49252651-49286232	0	4.889e-07	0	0	0	0	0	0	0	0	0	1.03175e-26	0	0	0	0	0	0	0	0	0	0	0	0	7.97345e-14	0	0
HG_399532	Ribo-seq|Proteomics	High	Antisense-lncRNA	chr17:58352035-58352672	0	0	0	0	0	0	0	0	0	0	0	4.60958e-08	0	0	0	0	0	0	0	0	0	0	0	0	0	0	0
HG_93358	Ribo-seq	Low	5'UTR-CDS_overlap	chr17:59878307-59892761	0	0	0	0	0	0	0	0	0	0	0	0	0	0	0	0	0	0	0	0	0	0	1.36397e-08	0	5.04017e-07	0	0
HG_399871	Proteomics	High	Antisense-lncRNA	chr17:64150424-64150597	0	0	0	0	0	0	0	0	0	0	0	2.77088e-08	0	0	0	0	0	0	0	0	0	0	0	0	7.56755e-11	0	0
HG_80606	Ribo-seq	High	5'UTR-CDS_overlap	chr17:77288182-77402061	0	0	0	0	0	0	0	0	0	0	0	1.44247e-24	0	0	0	0	0	0	0	0	0	0	1.52524e-08	0	9.07809e-22	0	0
HG_32620	Proteomics	Low	3'UTR	chr17:78797735-78797983	0	0	0	0	0	0	0	0	0	0	0	2.95275e-09	0	0	0	0	0	0	0	0	0	0	6.7635e-08	0	4.65599e-13	0	0
HG_98883	Ribo-seq	High	5'UTR	chr17:81395489-81399605	0	0	0	0	0	0	0	0	0	0	0	3.89429e-10	0	0	0	0	0	0	0	0	0	0	0	0	1.25906e-11	0	0
HG_80483	Ribo-seq	High	3'UTR-CDS_overlap	chr18:13103581-13124767	0	0	0	0	0	0	3.17914e-07	0	0	0	0	0	0	0	0	0	0	0	0	0	0	0	0	0	0	0	0
HG_307963	Proteomics	Low	Intergenic-lncRNA	chr18:22610134-22640404	0	0	0	0	0	0	0	0	0	0	0	1.71664e-09	0	0	0	0	0	0	0	0	0	0	0	0	0	0	0
HG_306455	Proteomics	Low	Intergenic-lncRNA	chr18:22696840-22703084	0	0	0	0	0	0	0	0	0	0	0	1.80401e-07	0	0	0	0	0	0	0	0	0	0	0	0	0	0	0
HG_308182	Proteomics	Low	Intergenic-lncRNA	chr18:50752293-50752648	0	0	0	0	0	0	0	0	0	0	0	0	0	0	0	0	0	0	0	0	0	0	1.61955e-13	0	3.72065e-09	0	0
HG_103589	Proteomics	Low	3'UTR	chr18:58045090-58045434	0	0	0	0	0	0	0	0	0	0	0	4.15911e-07	0	0	0	0	0	0	0	0	0	0	0	0	0	0	0
HG_307389	Proteomics	Low	Intergenic-lncRNA	chr18:63097618-63097950	0	0	0	0	0	0	2.31656e-11	0	0	0	0	0	0	0	0	0	0	0	0	0	0	0	0	0	0	0	0
HG_9698	Ribo-seq	High	5'UTR	chr19:1941252-1969517	0	0	0	0	0	0	2.61764e-09	0	0	0	0	0	0	0	0	0	0	0	0	0	0	0	0	0	0	0	0
HG_99739	Ribo-seq	Low	5'UTR	chr19:11194543-11194863	0	0	0	0	0	0	0	0	0	0	0	1.43454e-10	0	0	0	0	0	0	0	0	0	0	7.64719e-10	0	5.50961e-14	0	0
HG_406296	Ribo-seq	High	Intergenic-lncRNA	chr19:13836336-13841244	0	0	0	0	0	0	0	1.13768e-07	0	0	0	0	0	0	0	0	0	0	0	0	0	0	0	0	0	0	0
HG_168737	Proteomics	Low	Antisense-lncRNA	chr19:18211783-18217266	0	0	0	0	0	0	5.4823e-09	0	0	0	0	0	0	0	0	0	0	0	0	0	0	0	0	0	0	0	0
HG_8901	Ribo-seq	High	5'UTR-CDS_overlap	chr19:18340682-18355953	0	0	0	0	0	0	2.62401e-10	0	0	0	0	0	0	0	0	0	0	0	0	0	0	0	0	0	0	0	0
HG_99834	Ribo-seq	High	5'UTR-CDS_overlap	chr19:37324833-37347247	0	0	0	0	0	0	0	0	0	0	0	0	0	0	0	0	0	0	0	0	0	0	0	0	2.2491e-07	0	0
HG_99830	Ribo-seq	Low	5'UTR	chr19:37647875-37655085	0	0	0	0	0	0	0	0	0	0	0	0	0	0	0	0	0	0	0	0	0	0	0	0	2.61457e-07	0	0
HG_99242	Ribo-seq	Low	5'UTR	chr19:37647875-37656402	0	0	0	0	0	0	0	0	0	0	0	0	0	0	0	0	0	0	0	0	0	0	0	0	4.88777e-07	0	0
HG_70085	Ribo-seq	High	5'UTR-CDS_overlap	chr19:40336339-40341857	0	0	0	0	0	0	0	0	0	0	0	2.47427e-08	0	0	0	0	0	0	0	0	0	0	0	0	0	0	0
HG_98686	Ribo-seq	High	5'UTR-CDS_overlap	chr19:40336339-40348514	0	0	0	0	0	0	0	0	0	0	0	3.86505e-08	0	0	0	0	0	0	0	0	0	0	0	0	0	0	0
HG_76674	Ribo-seq	High	5'UTR	chr19:40359694-40365889	0	0	0	0	0	0	0	0	0	0	0	4.77997e-08	0	0	0	0	0	0	0	0	0	0	0	0	0	0	0
HG_309968	Ribo-seq	High	Antisense-lncRNA	chr19:41362907-41363519	0	0	0	0	0	0	0	0	0	0	0	0	0	0	0	0	0	0	0	0	0	0	5.29255e-08	0	0	0	0
HG_99479	Ribo-seq	High	5'UTR	chr19:43827442-43827871	0	0	0	0	0	0	0	4.57283e-07	0	0	0	0	0	0	0	0	0	0	0	0	0	0	0	0	0	0	0
HG_94503	Ribo-seq	High	5'UTR-CDS_overlap	chr19:44954695-44962072	0	1.14591e-43	0	0	0	0	0	0	0	0	0	0	0	0	0	0	0	0	0	0	0	0	0	0	0	0	0
HG_94502	Ribo-seq	High	5'UTR-CDS_overlap	chr19:44961973-44973205	0	4.41296e-21	0	0	0	0	0	0	0	0	0	0	0	0	0	0	0	0	0	0	0	0	0	0	0	0	0
HG_100092	Ribo-seq	High	5'UTR-CDS_overlap	chr19:45407233-45408321	0	6.35884e-07	0	0	0	0	0	0	0	0	0	0	0	0	0	0	0	0	0	0	0	0	0	0	0	0	0
HG_100831	Ribo-seq	High	5'UTR-CDS_overlap	chr19:47130986-47150260	0	0	0	0	0	0	4.42426e-17	0	0	0	0	0	0	0	0	0	6.79214e-07	0	0	0	0	0	0	0	0	0	0
HG_122555	Proteomics	Low	Intergenic-lncRNA	chr2:16392271-16432643	0	0	0	0	0	0	7.33019e-08	0	0	0	0	0	0	0	0	0	0	0	0	0	0	0	0	0	0	0	0
HG_75700	Ribo-seq	High	5'UTR	chr2:24554566-24584553	0	0	0	0	0	0	1.1198e-07	0	0	0	0	3.16024e-09	0	0	0	0	0	0	0	0	0	0	0	0	6.50255e-09	0	0
HG_76148	Ribo-seq	High	5'UTR-CDS_overlap	chr2:24658678-24673378	0	0	0	0	0	0	4.01949e-20	0	0	0	0	0	0	0	0	0	0	0	0	0	0	0	0	0	0	0	0
HG_11501	Ribo-seq	High	3'UTR	chr2:24819515-24819808	0	0	0	0	0	0	0	0	0	0	0	1.55278e-14	0	0	0	0	0	0	0	0	0	0	0	0	1.62061e-13	0	0
HG_75698	Ribo-seq	Low	5'UTR-CDS_overlap	chr2:25116019-25121725	0	0	0	0	0	0	7.81359e-28	5.60803e-07	0	0	0	0	0	0	0	0	0	0	0	0	0	0	0	0	0	0	0
HG_75273	Ribo-seq	High	3'UTR-CDS_overlap	chr2:27309915-27312534	0	0	0	0	0	0	0	0	0	0	0	0	0	0	0	0	0	0	0	0	0	0	0	0	1.09587e-07	0	0
HG_77484	Ribo-seq	High	5'UTR-CDS_overlap	chr2:27583113-27598086	0	0	0	0	0	0	1.20544e-07	0	0	0	0	0	0	0	0	0	0	0	0	0	0	0	0	0	2.71687e-07	0	0
HG_311036	Ribo-seq	High	Antisense-lncRNA	chr2:37201703-37204512	0	0	0	0	0	0	0	0	0	0	0	0	0	0	0	0	0	0	0	0	0	0	0	0	1.70925e-08	0	0
HG_408412	Proteomics	Low	Antisense-lncRNA	chr2:37660388-37660531	0	0	0	0	0	0	0	0	0	0	0	5.22578e-07	0	0	0	0	0	0	0	0	0	0	0	0	0	0	0
HG_315373	Proteomics	Low	Intergenic-lncRNA	chr2:43174069-43184535	0	0	0	0	0	0	0	0	0	0	0	2.08283e-16	0	0	0	0	0	0	0	0	0	0	0	0	2.85996e-07	0	0
HG_245427	Proteomics	Low	Intergenic-lncRNA	chr2:44940899-44941153	0	0	0	0	0	0	0	0	0	0	0	0	0	0	0	0	3.85316e-11	0	0	0	0	0	0	0	0	0	0
HG_115507	Proteomics	Low	Intergenic-lncRNA	chr2:46816825-46822155	0	0	0	0	0	0	1.77059e-07	0	0	0	0	0	0	0	0	0	0	0	0	0	0	0	0	0	0	0	0
HG_408680	Proteomics	Low	Intergenic-lncRNA	chr2:55633009-55633275	0	0	0	0	0	0	0	0	0	0	0	7.84487e-11	0	0	0	0	0	0	0	0	0	0	0	0	2.68049e-08	0	0
HG_311266	Proteomics	Low	Intergenic-lncRNA	chr2:55759218-55800707	0	0	0	0	0	0	0	0	0	0	0	0	0	0	0	0	0	0	0	0	0	0	1.88457e-09	0	0	0	0
HG_205009	Ribo-seq	Low	Intergenic-lncRNA	chr2:60383678-60384789	0	0	0	0	0	0	0	0	0	0	0	0	0	0	0	0	1.62003e-07	0	0	0	0	0	1.03969e-12	0	3.52413e-08	2.21379e-08	0
HG_120440	Ribo-seq	High	Intergenic-lncRNA	chr2:61143851-61144878	0	0	0	0	0	0	0	0	0	0	0	2.55205e-07	0	0	0	0	0	0	0	0	0	0	0	0	0	0	0
HG_121333	Ribo-seq	High	Intergenic-lncRNA	chr2:61143904-61144878	0	0	0	0	0	0	0	0	0	0	0	2.55205e-07	0	0	0	0	0	0	0	0	0	0	0	0	0	0	0
HG_131315	Ribo-seq	High	Intergenic-lncRNA	chr2:61144539-61144878	0	0	0	0	0	0	0	0	0	0	0	2.52358e-07	0	0	0	0	0	0	0	0	0	0	0	0	0	0	0
HG_141161	Ribo-seq	High	Pseudogene	chr2:61181395-61186783	0	0	0	0	0	0	0	0	0	0	0	3.84351e-09	0	0	0	0	0	0	3.05313e-07	0	0	0	0	0	0	0	0
HG_93081	Ribo-seq	High	5'UTR-CDS_overlap	chr2:65056478-65071499	0	0	0	0	0	0	0	0	0	0	0	0	0	0	0	0	0	0	0	0	0	0	5.9708e-25	0	3.13817e-19	5.68958e-10	0
HG_84248	Ribo-seq	High	5'UTR	chr2:71334570-71348857	0	0	0	0	0	0	0	0	0	0	0	0	0	0	0	0	1.67016e-10	0	0	0	0	0	1.72677e-07	0	0	0	0
HG_78201	Ribo-seq	High	5'UTR	chr2:71341805-71348857	0	0	0	0	0	0	0	0	0	0	0	0	0	0	0	0	1.58739e-12	0	0	0	0	0	8.21143e-08	0	0	0	0
HG_246045	Proteomics	Low	Intergenic-lncRNA	chr2:85535919-85536180	0	0	0	0	0	0	0	0	0	0	0	0	0	0	0	0	0	0	0	0	0	1.02249e-18	0	0	0	0	0
HG_213239	Ribo-seq	Low	Intergenic-lncRNA	chr2:85538207-85538542	0	0	0	0	0	0	0	0	0	0	0	0	0	0	0	0	0	0	0	0	0	1.89787e-12	0	0	0	0	0
HG_203655	Ribo-seq	Low	Antisense-lncRNA	chr2:96208629-96239838	0	0	0	0	0	0	0	0	0	0	0	1.21089e-17	0	0	0	0	0	0	0	0	0	0	1.15324e-08	0	0	0	0
HG_132580	Ribo-seq	Low	Antisense-lncRNA	chr2:96208629-96240686	0	0	0	0	0	0	0	0	0	0	0	1.21089e-17	0	0	0	0	0	0	0	0	0	0	1.15324e-08	0	0	0	0
HG_80175	Ribo-seq	High	5'UTR-CDS_overlap	chr2:96335830-96342789	0	0	0	0	0	0	0	0	0	0	0	6.73146e-10	0	0	0	0	0	0	0	0	0	0	0	0	0	0	0
HG_81418	Ribo-seq	High	5'UTR-CDS_overlap	chr2:96500481-96507850	0	0	0	0	0	0	0	0	0	0	0	1.72209e-11	0	0	0	0	0	0	0	0	0	0	5.95014e-17	0	0	0	0
HG_84271	Ribo-seq	High	5'UTR-CDS_overlap	chr2:96538250-96547449	0	0	0	0	0	0	0	0	0	0	0	4.12052e-12	0	0	0	0	0	0	0	0	0	0	2.75715e-15	0	0	0	0
HG_116544	Ribo-seq	Low	Intergenic-lncRNA	chr2:104807714-104812461	0	0	0	0	0	0	1.2474e-16	0	0	0	0	0	0	0	0	0	0	0	0	0	0	0	0	0	0	0	0
HG_156145	Ribo-seq	Low	Antisense-lncRNA	chr2:113235561-113238298	0	0	0	0	0	0	0	0	5.06324e-09	0	0	0	0	0	0	0	0	0	0	0	0	0	0	0	0	0	0
HG_183807	Ribo-seq	Low	Antisense-lncRNA	chr2:113235561-113250888	0	0	0	0	0	0	0	0	6.24803e-08	0	0	0	0	0	0	0	0	0	0	0	0	0	0	0	0	0	0
HG_246854	Ribo-seq	Low	Antisense-lncRNA	chr2:134867733-134918856	0	0	0	0	0	0	0	0	0	0	0	5.66899e-12	0	0	0	0	0	0	0	0	0	0	0	0	6.94586e-10	0	0
HG_110181	Ribo-seq|Proteomics	Low	Antisense-lncRNA	chr2:134877608-134918985	0	0	0	0	0	0	0	0	0	0	0	3.7697e-12	0	0	0	0	0	0	0	0	0	0	0	0	4.53664e-10	0	0
HG_197422	Proteomics	Low	Pseudogene	chr2:144668018-145113255	0	0	0	0	0	0	0	0	0	0	0	2.72615e-26	0	0	0	0	0	0	0	0	0	0	0	0	3.22353e-14	0	0
HG_168903	Proteomics	Low	Intergenic-lncRNA	chr2:144878028-144881788	0	0	0	0	0	0	0	0	0	0	0	2.62059e-16	0	0	0	0	0	0	0	0	0	0	0	0	8.63705e-08	0	0
HG_1199	Ribo-seq	High	3'UTR-CDS_overlap	chr2:161232886-161235515	0	0	0	0	0	0	0	0	0	0	0	0	0	0	0	0	4.35913e-11	0	0	0	0	0	5.28926e-07	0	6.1078e-09	0	0
HG_108515	Proteomics	High	3'UTR	chr2:168923177-168923422	0	0	0	0	0	0	0	0	0	0	0	0	0	0	0	0	0	0	0	0	0	0	9.30945e-08	0	0	0	0
HG_247107	Ribo-seq	High	Intergenic-lncRNA	chr2:170770682-170777681	0	0	0	0	0	0	3.43643e-07	0	0	0	0	0	0	0	0	0	0	0	0	0	0	0	0	0	0	0	0
HG_70333	Ribo-seq	High	5'UTR	chr2:174481966-174486955	0	0	0	0	0	0	0	0	0	0	0	0	0	0	0	0	0	0	0	0	0	0	7.02659e-07	0	0	0	0
HG_70323	Ribo-seq	Low	5'UTR	chr2:174585594-174597702	0	0	0	0	0	0	0	0	0	0	0	0	0	0	0	0	0	0	0	0	0	0	1.89261e-10	0	9.01091e-09	0	0
HG_193951	Proteomics	Low	Antisense-lncRNA	chr2:176132374-176135390	0	0	0	0	0	0	0	0	0	0	0	0	0	0	0	0	0	0	0	0	0	0	5.25892e-07	0	0	0	0
HG_130616	Ribo-seq	Low	Antisense-lncRNA	chr2:178523577-178531376	0	0	0	0	0	0	0	0	0	0	0	4.36873e-11	0	0	0	0	0	0	0	0	0	0	0	0	0	0	0
HG_167973	Ribo-seq	Low	Antisense-lncRNA	chr2:178523577-178535797	0	0	0	0	0	0	0	0	0	0	0	5.544e-11	0	0	0	0	0	0	0	0	0	0	0	0	0	0	0
HG_167455	Ribo-seq	Low	Antisense-lncRNA	chr2:178523577-178538777	0	0	0	0	0	0	0	0	0	0	0	4.40556e-10	0	0	0	0	0	0	0	0	0	0	0	0	0	0	0
HG_168245	Ribo-seq	Low	Antisense-lncRNA	chr2:178523577-178597630	0	0	0	0	0	0	0	0	0	0	0	6.08498e-10	0	0	0	0	0	0	0	0	0	0	1.95199e-08	0	0	0	0
HG_11600	Proteomics	Low	3'UTR	chr2:202875917-202876033	0	0	0	0	0	0	0	0	0	0	0	0	0	0	0	0	0	0	0	0	0	0	1.24811e-10	0	1.61182e-09	0	0
HG_35955	Ribo-seq	Low	5'UTR	chr2:202912286-202917915	0	0	0	0	0	0	0	0	0	0	0	0	0	0	0	0	0	0	0	0	0	0	5.16433e-13	0	0	0	0
HG_247613	Proteomics	Low	Intergenic-lncRNA	chr2:207181670-207182017	0	0	0	0	0	0	0	0	0	0	7.94524e-08	0	0	0	0	0	0	0	0	0	0	0	0	0	0	0	0
HG_416219	Proteomics	Low	Intergenic-lncRNA	chr2:207404509-207517622	0	0	0	0	0	0	5.47456e-08	0	0	0	0	2.26738e-07	0	0	0	0	0	0	0	0	0	0	0	0	3.38448e-08	0	0
HG_84213	Ribo-seq	High	5'UTR-CDS_overlap	chr2:210002662-210009734	0	0	0	0	0	0	0	0	0	0	0	0	0	0	0	0	0	0	0	0	0	0	5.13887e-09	0	0	0	0
HG_83088	Ribo-seq	High	5'UTR-CDS_overlap	chr2:218279072-218280060	0	0	0	0	0	0	0	0	0	0	0	0	0	0	0	0	0	0	0	0	0	0	0	0	2.27832e-08	0	0
HG_83789	Ribo-seq	Low	5'UTR	chr2:218656460-218659089	0	0	0	0	0	0	0	0	0	0	0	1.58059e-12	0	0	0	0	0	0	0	0	0	0	0	0	0	0	0
HG_80329	Ribo-seq	High	5'UTR	chr2:218659137-218660410	0	0	0	0	0	0	0	0	0	0	0	2.16599e-12	0	0	0	0	0	0	0	0	0	0	0	0	0	0	0
HG_24699	Ribo-seq	Low	5'UTR	chr2:218672117-218672806	0	0	0	0	0	0	1.09128e-08	0	0	0	0	2.45899e-09	0	0	0	0	0	0	0	0	0	0	0	0	0	0	0
HG_74182	Ribo-seq	High	5'UTR-CDS_overlap	chr2:219251242-219277872	0	0	0	0	0	0	6.78067e-12	0	0	0	0	0	0	0	0	0	0	0	0	0	0	0	0	0	0	0	0
HG_80288	Ribo-seq	Low	5'UTR	chr2:241269083-241315590	0	0	0	0	0	0	0	0	0	0	0	0	0	0	0	0	0	0	0	0	0	1.42176e-08	6.78887e-07	0	0	0	0
HG_314666	Ribo-seq	High	Antisense-lncRNA	chr2:241316468-241325353	0	0	0	0	0	0	0	0	0	0	0	0	0	0	0	0	0	0	0	0	0	0	2.55512e-07	0	1.05601e-07	0	0
HG_67404	Ribo-seq	High	5'UTR-CDS_overlap	chr20:2865233-2923256	0	0	0	0	0	0	1.2851e-07	0	0	0	0	0	0	0	0	0	0	0	0	0	0	0	0	0	0	0	0
HG_42590	Ribo-seq	High	3'UTR-CDS_overlap	chr20:31568228-31569216	0	0	0	0	0	0	0	0	0	0	0	9.50725e-12	0	0	0	0	0	0	0	0	0	0	0	0	1.53838e-10	0	0
HG_83733	Ribo-seq	High	5'UTR	chr20:31722274-31723776	0	0	0	0	0	0	0	0	0	0	0	4.89615e-08	0	0	0	0	0	0	0	0	0	0	0	0	0	0	0
HG_84525	Ribo-seq	High	5'UTR	chr20:31722274-31723776	0	0	0	0	0	0	0	0	0	0	0	4.89615e-08	0	0	0	0	0	0	0	0	0	0	0	0	0	0	0
HG_7701	Ribo-seq	High	5'UTR	chr20:32202276-32207740	0	0	0	0	0	0	2.62499e-07	0	0	0	0	0	0	0	0	0	0	0	0	0	0	0	0	0	0	0	0
HG_198454	Proteomics	Low	Antisense-lncRNA	chr20:34760345-34807269	0	0	0	0	8.38591e-08	0	9.52977e-11	0	0	0	0	0	0	0	0	0	0	2.3344e-13	0	0	0	0	0	0	0	0	3.72907e-22
HG_248938	Ribo-seq	High	Antisense-lncRNA	chr20:35002428-35092781	0	0	0	0	8.24671e-08	0	0	0	0	0	0	0	0	0	0	0	0	2.71356e-13	0	0	0	0	0	0	0	0	3.14068e-26
HG_319257	Proteomics	Low	Intergenic-lncRNA	chr20:41006008-41023878	0	0	0	0	0	0	0	0	0	0	0	2.44771e-08	0	0	0	0	0	0	0	0	0	0	0	0	0	0	0
HG_30987	Ribo-seq	Low	5'UTR	chr20:41269047-41300060	0	0	0	0	0	0	0	0	0	0	0	8.52487e-08	0	0	0	0	0	0	0	0	0	0	0	0	0	0	0
HG_417777	Ribo-seq	High	Antisense-lncRNA	chr20:49276776-49279202	0	0	0	0	0	0	4.07697e-07	0	0	0	0	0	0	0	0	0	1.00386e-11	0	0	0	0	0	0	0	0	0	0
HG_1258	Ribo-seq	High	5'UTR-CDS_overlap	chr20:51523586-51542499	0	0	0	0	0	0	0	0	0	0	0	0	0	0	0	0	0	0	0	0	0	0	0	0	5.51508e-07	0	0
HG_203118	Proteomics	Low	Intergenic-lncRNA	chr20:52234902-52452419	0	0	0	0	0	0	1.1143e-22	0	0	0	0	0	0	0	0	0	0	0	0	0	0	0	0	0	0	0	0
HG_1166	Ribo-seq	High	3'UTR-CDS_overlap	chr20:58840844-58899952	0	0	0	0	0	0	0	0	0	0	0	7.13596e-15	0	0	0	0	0	0	0	0	0	0	0	0	3.13386e-10	0	0
HG_59828	Ribo-seq	High	3'UTR-CDS_overlap	chr20:58895663-58903568	0	0	0	0	0	0	0	0	0	0	0	7.97372e-12	0	0	0	0	0	0	0	0	0	0	0	0	6.43283e-08	0	0
HG_418362	Proteomics	Low	Intergenic-lncRNA	chr20:62595619-62597030	0	0	0	0	0	0	0	0	0	0	0	6.5422e-07	0	0	0	0	0	0	0	0	0	0	0	0	5.13459e-07	0	0
HG_177556	Proteomics	Low	Intergenic-lncRNA	chr20:62597125-62603039	0	0	0	0	0	0	0	0	0	0	0	0	0	0	0	0	0	0	0	0	0	0	0	0	1.09309e-07	0	0
HG_320101	Proteomics	Low	Antisense-lncRNA	chr20:63438538-63440104	0	0	0	0	0	0	0	0	0	0	0	0	0	0	0	0	0	0	0	0	0	0	0	0	4.57924e-07	0	0
HG_1174	Ribo-seq	High	3'UTR-CDS_overlap	chr21:33781473-33834344	0	0	0	0	0	0	0	0	0	0	0	9.8234e-08	0	0	0	0	0	0	0	0	0	0	0	0	6.37082e-07	0	0
HG_78252	Ribo-seq	Low	5'UTR	chr21:41370553-41376889	0	0	0	0	0	0	0	0	0	0	0	0	0	0	0	0	0	2.15381e-08	0	0	0	0	0	0	0	0	0
HG_81646	Ribo-seq	Low	5'UTR	chr21:41372955-41376889	0	0	0	0	0	0	0	0	0	0	0	0	0	0	0	0	0	9.99622e-09	0	0	0	0	0	0	0	0	0
HG_23540	Ribo-seq	High	5'UTR-CDS_overlap	chr21:43004357-43007537	0	0	0	0	0	0	4.45664e-07	0	0	0	0	0	0	0	0	0	0	0	0	0	0	0	0	0	0	0	0
HG_322897	Proteomics	Low	Antisense-lncRNA	chr21:45166818-45176495	0	0	0	0	0	0	6.09324e-17	0	0	0	0	0	0	0	0	0	0	0	0	0	0	0	0	0	0	0	0
HG_1152	Ribo-seq	High	5'UTR-CDS_overlap	chr22:17638694-17655675	0	0	0	0	0	0	1.72158e-07	0	0	0	0	0	0	0	0	0	0	0	0	0	0	0	0	0	0	0	0
HG_92625	Ribo-seq	Low	5'UTR-CDS_overlap	chr22:30887490-30888231	0	0	0	0	0	0	0	0	0	0	0	0	0	0	0	0	3.70601e-07	0	0	0	0	0	0	0	0	0	0
HG_2848	Ribo-seq	High	5'UTR-CDS_overlap	chr22:30956778-30963315	0	0	0	0	0	0	0	0	0	0	0	0	0	0	0	0	5.18878e-07	0	0	0	0	0	0	0	0	0	0
HG_1186	Ribo-seq	High	5'UTR-CDS_overlap	chr22:31212409-31258406	0	0	0	0	0	0	0	0	0	0	0	0	0	0	0	0	0	0	0	0	0	0	5.6101e-07	0	0	0	0
HG_94140	Ribo-seq	Low	5'UTR-CDS_overlap	chr22:32059340-32068499	0	0	0	0	0	0	0	0	0	0	0	5.26729e-07	0	0	0	0	0	0	0	0	0	0	0	0	0	0	0
HG_104594	Ribo-seq	High	5'UTR-CDS_overlap	chr22:40346578-40353086	0	0	0	0	0	0	5.83436e-08	6.97261e-13	0	0	0	0	0	0	0	0	0	0	0	0	0	0	2.52389e-14	0	0	0	0
HG_103696	Ribo-seq	High	5'UTR-CDS_overlap	chr22:40412873-40552297	0	0	0	0	0	0	0	1.79378e-26	0	0	0	0	0	0	0	0	0	0	0	0	0	0	4.75564e-15	0	0	0	0
HG_121595	Ribo-seq|Proteomics	High	Pseudogene	chr22:41074180-41074610	0	0	0	0	0	0	0	0	0	0	0	0	0	0	0	0	0	0	6.34738e-10	0	0	0	0	0	0	0	0
HG_324428	Ribo-seq	High	Antisense-lncRNA	chr22:41227143-41229745	0	0	0	0	0	0	8.99451e-09	0	0	0	0	0	0	0	0	0	0	0	0	0	0	0	0	0	0	0	0
HG_102464	Ribo-seq	High	3'UTR-CDS_overlap	chr22:41880948-41884895	0	0	0	0	0	0	0	0	0	0	0	0	0	0	0	0	3.77519e-08	0	0	0	0	0	0	0	0	0	0
HG_150064	Ribo-seq	Low	Antisense-lncRNA	chr3:9385853-9390350	0	0	0	0	0	0	1.46818e-08	0	0	0	0	0	0	0	0	0	0	0	0	0	0	0	0	0	0	0	0
HG_81788	Ribo-seq	High	5'UTR-CDS_overlap	chr3:15601851-15630077	0	0	0	0	0	0	3.82669e-08	0	0	0	0	0	0	0	0	0	0	0	0	0	0	0	0	0	0	0	0
HG_81787	Ribo-seq|Proteomics	Low	5'UTR-CDS_overlap	chr3:15601858-15631438	0	0	0	0	0	0	3.82669e-08	0	0	0	0	0	0	0	0	0	0	0	0	0	0	0	0	0	0	0	0
HG_104599	Ribo-seq	High	5'UTR-CDS_overlap	chr3:15751788-15795236	0	0	0	0	0	0	1.83239e-08	0	0	0	0	0	0	0	0	0	0	0	0	0	0	0	0	0	0	0	0
HG_104598	Ribo-seq	Low	5'UTR-CDS_overlap	chr3:15795284-15798061	0	0	0	0	0	0	8.32965e-09	0	0	0	0	0	0	0	0	0	0	0	0	0	0	0	0	0	0	0	0
HG_325971	Proteomics	High	Intergenic-lncRNA	chr3:20457251-20457538	0	0	0	0	0	0	4.16862e-08	0	0	0	0	0	0	0	0	0	0	0	0	0	0	0	0	0	0	0	0
HG_326149	Proteomics	Low	Intergenic-lncRNA	chr3:30350844-30391902	0	0	0	0	0	0	0	0	0	0	0	4.38969e-08	0	0	0	0	0	0	0	0	0	0	0	0	2.69466e-10	0	0
HG_427906	Proteomics	Low	Antisense-lncRNA	chr3:30638441-30638569	0	0	0	0	0	0	0	2.2025e-10	0	0	0	0	0	0	0	0	0	0	0	0	0	0	0	0	0	0	0
HG_49015	Ribo-seq	High	5'UTR	chr3:37148996-37174591	0	0	0	0	0	0	0	0	0	0	0	0	0	0	0	0	0	0	0	0	0	0	5.2963e-11	0	0	0	0
HG_81707	Ribo-seq	High	5'UTR	chr3:37149007-37174571	0	0	0	0	0	0	0	0	0	0	0	0	0	0	0	0	0	0	0	0	0	0	5.2963e-11	0	0	0	0
HG_81708	Ribo-seq	High	5'UTR	chr3:37149036-37174591	0	0	0	0	0	0	0	0	0	0	0	0	0	0	0	0	0	0	0	0	0	0	5.2963e-11	0	0	0	0
HG_103587	Ribo-seq	High	5'UTR-CDS_overlap	chr3:37251462-37282033	0	0	0	0	0	0	0	0	0	0	0	0	0	0	0	0	0	0	0	0	0	0	6.959e-13	0	0	0	0
HG_79862	Ribo-seq	High	5'UTR	chr3:41194861-41224049	0	0	0	0	0	0	1.21769e-08	0	0	0	0	8.22839e-08	0	0	0	0	0	0	0	0	0	0	0	0	9.90477e-08	0	0
HG_86636	Ribo-seq	High	5'UTR-CDS_overlap	chr3:42087356-42125494	0	0	0	0	0	0	0	0	0	0	0	5.78105e-11	0	0	0	0	0	0	0	0	0	0	4.54588e-17	0	0	0	0
HG_108167	Ribo-seq	High	5'UTR	chr3:47443009-47466442	0	0	0	0	0	0	0	0	0	0	0	6.94667e-07	0	0	0	0	0	0	0	0	0	0	0	0	4.79198e-07	0	0
HG_78005	Ribo-seq	High	5'UTR	chr3:47443043-47475520	0	0	0	0	0	0	0	0	0	0	0	1.49957e-07	0	0	0	0	0	0	0	0	0	0	0	0	0	0	0
HG_80683	Ribo-seq	High	3'UTR-CDS_overlap	chr3:48693968-48694309	0	0	0	0	0	0	0	0	0	0	0	0	0	0	0	0	4.00385e-11	0	0	0	0	0	0	0	0	0	0
HG_85283	Ribo-seq	High	5'UTR	chr3:49119235-49120621	0	0	1.18702e-07	0	0	0	0	0	0	0	0	0	0	0	0	0	0	0	0	0	0	0	0	0	0	0	0
HG_78080	Ribo-seq	High	5'UTR-CDS_overlap	chr3:49924595-49929886	0	0	0	0	0	0	0	0	0	0	0	5.30053e-12	0	0	0	0	2.04099e-08	0	0	0	0	0	0	0	0	0	0
HG_79192	Ribo-seq	High	5'UTR-CDS_overlap	chr3:49962642-49972113	0	0	4.30019e-12	0	0	0	9.26158e-30	0	0	0	0	5.59676e-09	0	0	0	0	2.8945e-20	0	0	0	0	0	0	0	0	0	0
HG_5581	Ribo-seq	Low	5'UTR	chr3:50569323-50570984	0	0	0	0	0	0	0	0	0	0	0	8.74527e-09	0	0	0	0	0	0	0	0	0	0	0	0	0	0	0
HG_86495	Ribo-seq	Low	5'UTR	chr3:52969180-53046578	0	0	0	0	0	0	7.24263e-10	0	0	0	0	4.9527e-07	0	0	0	0	6.16522e-08	0	0	0	0	0	1.78549e-07	0	0	0	0
HG_86450	Ribo-seq	Low	5'UTR	chr3:52969205-53043219	0	0	0	0	0	0	7.24264e-10	0	0	0	0	4.76439e-07	0	0	0	0	6.00442e-08	0	0	0	0	0	0	0	0	0	0
HG_71685	Ribo-seq	High	5'UTR	chr3:52969230-53046065	0	0	0	0	0	0	7.24263e-10	0	0	0	0	4.11776e-07	0	0	0	0	5.50337e-08	0	0	0	0	0	2.73473e-07	0	0	0	0
HG_85411	Ribo-seq	Low	5'UTR	chr3:53824020-53844725	0	0	0	0	0	0	0	0	0	0	0	0	0	0	0	0	0	0	0	0	0	0	0	0	6.88423e-07	0	0
HG_108575	Ribo-seq	High	5'UTR-CDS_overlap	chr3:71493447-71581616	0	0	0	0	1.24458e-17	0	0	0	0	0	0	0	0	0	0	0	7.00407e-10	0	0	0	0	0	0	0	0	0	5.63953e-28
HG_85076	Ribo-seq|Proteomics	High	5'UTR-CDS_overlap	chr3:88141017-88149801	0	0	0	0	0	0	3.27262e-17	0	0	0	0	0	0	0	0	0	0	0	0	0	0	0	0	0	0	0	0
HG_11618	Ribo-seq	High	5'UTR	chr3:99638538-99675715	0	0	0	0	0	0	0	8.72349e-08	0	0	0	0	0	0	0	0	0	0	0	0	0	0	8.91869e-09	0	0	0	0
HG_83969	Ribo-seq	High	5'UTR	chr3:99638538-99744988	0	0	0	0	0	0	0	2.89582e-09	0	0	0	0	0	0	0	0	0	0	0	0	0	0	7.93139e-10	0	0	0	0
HG_40623	Ribo-seq	Low	5'UTR	chr3:99931027-100114327	0	0	0	0	0	0	0	2.07223e-09	0	0	0	0	0	0	0	0	0	0	0	0	0	0	8.41439e-10	0	0	0	0
HG_80045	Ribo-seq	High	5'UTR	chr3:107526338-107641850	0	0	0	0	0	0	0	0	0	0	0	0	0	0	0	0	0	0	2.14768e-10	0	0	0	0	0	0	0	0
HG_38042	Ribo-seq	High	5'UTR	chr3:107526338-107645903	0	0	0	0	0	0	0	0	0	0	0	0	0	0	0	0	0	0	2.53185e-10	0	0	0	0	0	0	0	0
HG_86756	Ribo-seq	High	5'UTR-CDS_overlap	chr3:108589771-108608124	0	0	0	0	0	0	4.54998e-08	0	0	0	0	0	0	0	0	0	0	0	0	0	0	0	0	0	0	0	0
HG_85010	Ribo-seq	Low	5'UTR-CDS_overlap	chr3:113212337-113249793	0	0	0	0	0	0	0	0	0	0	0	0	0	0	0	0	0	0	0	0	0	1.03426e-12	0	0	0	0	0
HG_140586	Ribo-seq	Low	Pseudogene	chr3:117672244-117997248	0	0	0	0	0	0	0	0	0	0	4.78464e-08	0	0	0	0	0	0	0	0	0	0	0	0	0	0	0	0
HG_211184	Ribo-seq	Low	Intergenic-lncRNA	chr3:117877757-117997248	0	0	0	0	0	0	0	0	0	0	3.07638e-07	0	0	0	0	0	0	0	0	0	0	0	0	0	0	0	0
HG_253357	Ribo-seq|Proteomics	Low	Pseudogene	chr3:122416191-122421373	0	0	0	0	0	0	0	0	0	0	0	1.1196e-07	0	0	0	0	0	0	0	0	0	0	0	0	0	0	0
HG_89105	Proteomics	Low	5'UTR	chr3:132040068-132284049	0	0	0	0	0	0	5.16256e-24	0	0	0	0	0	0	0	0	0	0	0	0	0	0	0	0	0	0	0	0
HG_40900	Ribo-seq	High	5'UTR	chr3:134485866-134495318	0	0	0	0	0	0	0	0	0	0	0	1.09187e-07	0	0	0	0	0	0	0	0	0	0	0	0	0	0	0
HG_89038	Ribo-seq	High	5'UTR	chr3:134486047-134495318	0	0	0	0	0	0	0	0	0	0	0	1.09187e-07	0	0	0	0	0	0	0	0	0	0	0	0	0	0	0
HG_104822	Ribo-seq	High	3'UTR-CDS_overlap	chr3:136443347-136452079	0	0	0	0	0	0	1.96409e-13	0	0	0	0	0	0	0	0	0	3.4404e-08	0	1.70051e-09	0	0	0	0	0	0	0	0
HG_81255	Ribo-seq	High	5'UTR-CDS_overlap	chr3:136604335-136623237	0	0	0	0	0	0	1.7665e-08	0	0	0	0	0	0	0	0	0	6.53275e-08	0	4.03947e-08	0	0	0	0	0	2.14758e-07	0	0
HG_138135	Ribo-seq	High	Antisense-lncRNA	chr3:136846547-136861835	0	0	0	0	0	0	1.56074e-19	0	0	0	0	0	0	0	0	0	0	0	0	0	0	0	0	0	0	0	0
HG_253631	Ribo-seq	High	Intergenic-lncRNA	chr3:136858570-136861835	0	0	0	0	0	0	2.23258e-11	0	0	0	0	0	0	0	0	0	0	0	0	0	0	0	0	0	0	0	0
HG_88848	Ribo-seq	High	5'UTR	chr3:141324351-141368745	0	0	0	0	0	0	0	8.704e-13	0	0	0	3.30351e-21	0	0	0	0	0	0	0	0	0	0	0	0	8.98575e-11	0	0
HG_88226	Ribo-seq	High	5'UTR	chr3:141402405-141404007	0	0	0	0	0	0	0	1.06444e-13	0	0	0	0	0	0	0	0	0	0	0	0	0	0	0	0	0	0	0
HG_87320	Ribo-seq	Low	5'UTR-CDS_overlap	chr3:152335125-152396177	0	0	0	0	0	0	0	0	0	0	0	0	0	0	0	0	0	0	0	0	0	0	0	0	0	6.87074e-08	0
HG_204096	Proteomics	Low	Antisense-lncRNA	chr3:154119453-154119629	0	0	0	0	0	0	0	0	0	0	0	2.35654e-11	0	0	0	0	0	0	0	0	0	0	0	0	9.24689e-10	0	0
HG_141448	Ribo-seq	Low	Antisense-lncRNA	chr3:156672007-156674277	0	0	0	0	0	0	5.86911e-07	0	0	0	0	0	0	0	0	0	0	0	0	0	0	0	0	0	0	0	0
HG_86476	Ribo-seq	High	5'UTR-CDS_overlap	chr3:158571301-158573433	0	0	0	0	0	0	0	0	0	0	0	2.87014e-11	0	0	0	0	0	0	0	0	0	0	0	0	8.6688e-10	0	0
HG_109085	Ribo-seq	High	5'UTR-CDS_overlap	chr3:158571332-158582700	0	0	0	0	0	0	0	0	0	0	0	1.26644e-14	0	0	0	0	0	0	0	0	0	0	0	0	1.06149e-10	0	0
HG_86192	Ribo-seq	Low	5'UTR-CDS_overlap	chr3:158571332-158582771	0	0	0	0	0	0	0	0	0	0	0	1.26644e-14	0	0	0	0	0	0	0	0	0	0	0	0	1.06149e-10	0	0
HG_87367	Ribo-seq	Low	5'UTR-CDS_overlap	chr3:160448794-160449601	0	0	0	0	0	0	0	0	0	0	0	0	0	0	0	0	0	0	0	0	0	0	9.98214e-13	0	1.08001e-07	0	0
HG_120416	Ribo-seq	Low	Pseudogene	chr3:180821296-180821612	0	0	0	0	0	0	4.4235e-07	0	0	0	0	0	0	0	0	0	0	0	0	0	0	0	0	0	0	0	0
HG_85266	Ribo-seq	High	5'UTR-CDS_overlap	chr3:180868826-180935196	0	0	0	0	0	0	1.19455e-09	0	0	0	0	0	0	0	0	0	0	0	0	0	0	0	0	0	0	0	0
HG_185511	Ribo-seq	Low	Intergenic-lncRNA	chr3:181601320-181630976	0	0	0	0	0	0	6.9919e-07	0	0	0	0	0	0	0	0	0	0	0	0	0	0	0	0	0	0	0	0
HG_168845	Proteomics	Low	Intergenic-lncRNA	chr3:181610906-181630929	0	0	0	0	0	0	6.54793e-08	0	0	0	0	0	0	0	0	0	0	0	0	0	0	0	0	0	0	0	0
HG_430130	Proteomics	Low	Intergenic-lncRNA	chr3:182579178-182579411	0	0	0	0	0	0	5.41948e-09	0	0	0	0	0	0	0	0	0	0	0	0	0	0	0	0	0	0	0	0
HG_81824	Ribo-seq	Low	5'UTR	chr3:183644097-183650338	0	0	0	0	0	0	1.20622e-08	0	0	0	0	0	0	0	0	0	0	0	0	0	0	0	0	0	0	0	0
HG_89511	Proteomics	Low	5'UTR-CDS_overlap	chr4:1241520-1249798	0	0	0	0	0	0	0	0	0	0	0	0	0	0	0	0	0	0	0	0	0	0	1.95698e-07	0	0	0	0
HG_430595	Ribo-seq	High	Antisense-lncRNA	chr4:1249477-1249806	0	0	0	0	0	0	0	0	0	0	0	0	0	0	0	0	0	0	0	0	0	0	1.28647e-08	0	0	0	0
HG_88166	Proteomics	Low	5'UTR	chr4:2468752-2490340	0	0	0	0	0	0	0	0	0	0	0	0	0	0	0	0	0	0	0	0	0	0	1.23441e-08	0	2.99257e-09	0	0
HG_37647	Ribo-seq	High	5'UTR-CDS_overlap	chr4:2625541-2626558	0	0	0	0	0	0	0	0	0	0	0	0	0	0	0	0	0	0	0	0	0	0	2.88367e-13	0	1.31827e-12	0	0
HG_88879	Ribo-seq	High	5'UTR-CDS_overlap	chr4:2747933-2756289	0	0	0	0	0	0	0	0	0	0	0	0	0	0	0	0	0	0	0	0	0	0	4.93076e-08	0	7.4145e-08	0	0
HG_89636	Ribo-seq	Low	5'UTR-CDS_overlap	chr4:3484779-3492762	0	0	0	0	0	0	0	0	0	0	0	0	0	0	0	0	0	0	0	0	0	0	4.17453e-08	0	0	0	0
HG_254644	Proteomics	Low	Intergenic-lncRNA	chr4:6314677-6316436	0	0	0	0	0	0	0	0	0	0	0	0	0	0	0	0	0	0	0	0	0	0	0	0	0	6.95785e-19	0
HG_89633	Ribo-seq	Low	5'UTR	chr4:38798854-38804371	0	0	0	0	0	0	0	2.69015e-09	0	0	0	0	0	0	0	0	0	0	0	0	0	0	0	0	0	0	0
HG_30933	Ribo-seq	Low	5'UTR	chr4:38798879-38804340	0	0	0	0	0	0	0	2.69015e-09	0	0	0	0	0	0	0	0	0	0	0	0	0	0	0	0	0	0	0
HG_89473	Ribo-seq	High	5'UTR-CDS_overlap	chr4:38891772-38905594	0	0	0	0	0	0	0	2.05547e-08	0	0	0	0	0	0	0	0	0	0	0	0	0	0	0	0	0	0	0
HG_89297	Ribo-seq	High	5'UTR	chr4:55510009-55546898	0	0	0	0	0	0	0	0	0	0	0	4.83263e-12	0	0	0	0	0	0	0	0	0	0	0	0	2.4378e-10	0	0
HG_255123	Proteomics	Low	Intergenic-lncRNA	chr4:67141342-67153035	0	0	0	0	0	0	0	0	0	0	0	0	0	0	0	0	4.26378e-08	0	0	0	0	0	0	0	0	0	0
HG_88785	Ribo-seq	Low	5'UTR	chr4:88278623-88284012	0	0	0	0	0	0	1.26092e-07	0	0	0	0	0	0	0	0	0	0	0	0	0	0	0	0	0	0	0	0
HG_88657	Ribo-seq	High	5'UTR-CDS_overlap	chr4:102826536-102868744	0	0	0	0	0	0	1.28252e-10	0	0	0	0	2.07536e-19	0	0	0	0	0	0	0	0	0	0	9.51744e-10	0	0	7.81868e-08	0
HG_255367	Ribo-seq	High	Antisense-lncRNA	chr4:102827791-102843451	0	0	0	0	0	0	1.37446e-08	0	0	0	0	2.40665e-17	0	0	0	0	0	0	0	0	0	0	2.06611e-09	0	0	5.93403e-08	0
HG_142830	Ribo-seq	High	Antisense-lncRNA	chr4:102828140-102843451	0	0	0	0	0	0	1.37446e-08	0	0	0	0	2.40665e-17	0	0	0	0	0	0	0	0	0	0	2.06611e-09	0	0	5.93403e-08	0
HG_332202	Ribo-seq	High	Antisense-lncRNA	chr4:102828168-102887427	0	0	0	0	0	0	4.42374e-09	0	0	0	0	1.5169e-19	0	0	0	0	0	0	0	0	0	0	7.76579e-09	0	0	6.5372e-07	0
HG_332228	Ribo-seq	Low	Antisense-lncRNA	chr4:102840747-102843451	0	0	0	0	0	0	0	0	0	0	0	4.33289e-12	0	0	0	0	0	0	0	0	0	0	0	0	0	0	0
HG_89453	Ribo-seq|Proteomics	High	5'UTR	chr4:105147722-105190470	0	0	0	0	0	0	0	1.09617e-07	0	0	0	0	0	0	0	0	9.90955e-14	0	0	0	0	7.85239e-25	0	0	0	0	0
HG_394	Ribo-seq	High	Pseudogene	chr4:105484836-105485486	0	0	0	0	0	0	0	0	0	0	0	0	0	0	0	0	0	0	0	0	0	3.68682e-09	0	0	0	0	0
HG_19153	Ribo-seq	High	5'UTR	chr4:119212652-119214108	0	0	0	0	0	0	0	0	0	0	0	0	0	0	0	0	0	0	0	0	0	0	0	0	2.06087e-07	0	0
HG_147571	Proteomics	Low	Pseudogene	chr4:119460697-119461861	0	0	0	0	0	0	0	0	0	0	0	1.27095e-08	0	0	0	0	0	0	0	0	0	0	0	0	0	0	0
HG_201929	Proteomics	Low	Intergenic-lncRNA	chr4:129813783-129862676	0	0	0	0	0	0	5.33934e-16	0	0	0	0	0	0	0	0	0	0	0	0	0	0	0	0	0	0	0	0
HG_138358	Proteomics	Low	Pseudogene	chr4:137448112-137448498	0	0	0	0	0	0	0	0	0	0	0	1.48353e-08	0	0	0	0	0	0	0	0	0	0	0	0	7.26018e-08	0	0
HG_199461	Proteomics	Low	Intergenic-lncRNA	chr4:138081381-138090967	0	0	0	0	0	0	0	0	0	0	0	0	0	0	0	0	0	0	1.60883e-07	0	0	0	0	0	0	0	0
HG_88458	Ribo-seq	Low	5'UTR	chr4:142462722-142847423	0	0	0	0	0	0	3.02139e-08	0	0	0	0	0	0	0	0	0	0	0	0	0	0	0	0	0	0	0	0
HG_108330	Ribo-seq	High	5'UTR-CDS_overlap	chr4:147486067-147532558	0	0	0	0	0	0	0	0	0	0	0	0	0	0	0	0	0	0	0	0	0	0	1.79458e-12	0	8.31622e-10	0	0
HG_88963	Ribo-seq	High	5'UTR	chr4:155666963-155696782	0	0	0	0	0	0	0	0	0	0	0	5.02546e-29	0	0	0	0	0	0	0	0	0	0	0	0	4.64916e-18	0	0
HG_89313	Ribo-seq	Low	5'UTR	chr4:155667854-155696850	0	0	0	0	0	0	0	0	0	0	0	6.31121e-29	0	0	0	0	0	0	0	0	0	0	0	0	5.907e-18	0	0
HG_104284	Ribo-seq	High	3'UTR-CDS_overlap	chr4:155717268-155730205	0	0	0	0	0	0	0	0	0	0	0	1.56506e-34	0	0	0	0	0	0	0	0	0	0	1.09252e-07	0	1.98846e-26	0	0
HG_88487	Ribo-seq	High	5'UTR-CDS_overlap	chr4:155759032-155774985	0	0	0	0	0	0	0	0	0	0	0	6.45564e-08	0	0	0	0	0	0	0	0	0	0	0	0	0	0	0
HG_88352	Ribo-seq	High	5'UTR-CDS_overlap	chr4:155759141-155772734	0	0	0	0	0	0	0	0	0	0	0	6.95794e-08	0	0	0	0	0	0	0	0	0	0	0	0	0	0	0
HG_89170	Ribo-seq	High	5'UTR-CDS_overlap	chr5:304220-413368	0	0	0	0	0	0	0	0	0	0	0	0	0	0	0	0	0	0	0	0	0	0	0	0	8.36479e-08	0	0
HG_89107	Ribo-seq	Low	5'UTR-CDS_overlap	chr5:43454528-43483887	0	0	0	0	0	0	0	0	0	0	0	0	0	0	0	0	0	0	0	0	0	0	6.28355e-07	0	0	0	0
HG_143492	Ribo-seq	Low	Intergenic-lncRNA	chr5:44777284-44808644	0	0	0	0	0	0	0	1.59965e-44	0	0	0	0	0	0	0	0	0	0	0	0	0	0	0	0	0	0	0
HG_135465	Proteomics	Low	Antisense-lncRNA	chr5:56900336-56910263	0	0	0	0	0	0	0	7.48519e-54	0	0	0	0	0	0	0	0	0	0	0	0	0	0	0	0	0	0	0
HG_67930	Ribo-seq	High	5'UTR-CDS_overlap	chr5:62306473-62308340	0	0	0	0	0	0	0	0	0	0	0	1.04647e-16	0	0	0	0	0	0	0	0	0	0	0	0	3.57411e-12	0	0
HG_72940	Ribo-seq	High	5'UTR-CDS_overlap	chr5:65554882-65561511	0	0	0	0	0	0	0	0	0	0	0	0	0	0	0	0	0	0	7.44806e-08	0	0	0	0	0	0	0	0
HG_88923	Ribo-seq	High	5'UTR-CDS_overlap	chr5:72320398-72335060	0	0	0	0	0	0	0	0	0	0	0	0	0	0	0	0	0	0	0	0	0	0	4.32854e-07	0	0	0	0
HG_25581	Ribo-seq	High	5'UTR	chr5:73562981-73565270	0	0	0	0	0	0	0	0	0	0	0	0	0	4.4144e-12	0	0	0	0	0	0	0	0	0	0	0	0	0
HG_338958	Proteomics	Low	Antisense-lncRNA	chr5:73818813-73819767	0	0	0	0	0	0	0	0	0	0	0	0	0	2.96138e-11	0	0	0	0	0	0	0	0	0	0	0	0	0
HG_107374	Ribo-seq	High	5'UTR-CDS_overlap	chr5:75459145-75506037	0	0	0	0	0	0	6.84187e-42	0	0	0	0	7.40389e-08	0	0	0	0	0	0	0	0	0	0	0	0	0	0	0
HG_88407	Ribo-seq	High	5'UTR-CDS_overlap	chr5:75705773-75712937	0	0	0	0	0	0	2.57022e-51	0	0	0	0	2.72866e-21	0	0	0	0	0	0	0	0	0	0	0	0	0	1.55591e-07	0
HG_257520	Ribo-seq	Low	Antisense-lncRNA	chr5:88285732-88287498	0	0	0	0	0	0	0	0	0	0	0	0	0	0	0	0	0	0	5.7989e-07	0	0	0	0	0	0	0	0
HG_336796	Ribo-seq	High	Intergenic-lncRNA	chr5:88426711-88436396	0	0	0	0	0	0	6.18014e-17	0	0	0	0	0	0	0	0	0	0	0	8.32056e-10	0	0	0	0	9.08499e-08	0	0	0
HG_143015	Ribo-seq	High	Antisense-lncRNA	chr5:88426748-88436374	0	0	0	0	0	0	6.18014e-17	0	0	0	0	0	0	0	0	0	0	0	8.32056e-10	0	0	0	0	9.08499e-08	0	0	0
HG_143147	Ribo-seq	Low	Pseudogene	chr5:88541000-88671062	1.47259e-07	0	0	0	0	0	5.94616e-20	0	0	0	0	2.03778e-09	0	0	0	0	4.01621e-07	0	1.90191e-13	0	0	0	0	0	7.91709e-09	0	0
HG_203729	Ribo-seq	Low	Intergenic-lncRNA	chr5:88656627-88671062	0	0	0	0	0	0	1.82211e-35	0	0	0	0	0	0	0	0	0	6.56304e-11	0	8.18793e-11	0	0	0	0	0	0	0	0
HG_105370	Ribo-seq	High	5'UTR	chr5:88823888-88883740	0	0	0	0	0	0	1.19405e-11	0	0	0	0	0	0	0	0	0	3.36996e-09	0	0	0	0	0	0	0	0	0	0
HG_83814	Ribo-seq	High	5'UTR-CDS_overlap	chr5:111755786-111997398	0	0	0	0	0	0	0	1.95246e-08	0	0	0	0	0	0	0	0	0	0	0	0	0	0	0	0	0	0	0
HG_142254	Ribo-seq	High	Intergenic-lncRNA	chr5:127956819-128061217	0	0	0	0	0	0	0	0	0	0	0	0	0	0	0	0	0	0	0	0	0	0	8.15196e-08	0	6.04564e-08	0	0
HG_145758	Ribo-seq	Low	Intergenic-lncRNA	chr5:127966875-128077066	0	0	0	0	0	0	0	0	0	0	0	0	0	0	0	0	0	0	0	0	0	0	1.34562e-08	0	4.6243e-09	0	0
HG_142845	Ribo-seq	High	Intergenic-lncRNA	chr5:127966904-128062490	0	0	0	0	0	0	0	0	0	0	0	0	0	0	0	0	0	0	0	0	0	0	1.03987e-08	0	3.24287e-09	0	0
HG_209242	Ribo-seq	High	Intergenic-lncRNA	chr5:128060569-128077066	0	0	0	0	0	0	0	0	0	0	0	0	0	0	0	0	0	0	0	0	0	0	1.60083e-10	0	1.41215e-11	0	0
HG_142960	Ribo-seq	High	Intergenic-lncRNA	chr5:128061169-128082016	0	0	0	0	0	0	0	0	0	0	0	0	0	0	0	0	0	0	0	0	0	0	1.92242e-11	0	1.13471e-11	0	0
HG_142967	Ribo-seq	High	Intergenic-lncRNA	chr5:128061169-128083022	0	0	0	0	0	0	0	0	0	0	0	0	0	0	0	0	0	0	0	0	0	0	1.92242e-11	0	1.13471e-11	0	0
HG_88641	Ribo-seq	High	5'UTR	chr5:128537694-128539509	0	0	0	0	0	0	0	0	0	0	0	5.17844e-20	0	0	0	0	0	0	0	0	0	0	7.70455e-09	0	4.6728e-19	0	0
HG_105635	Ribo-seq	Low	5'UTR-CDS_overlap	chr5:132419893-132556351	0	0	0	0	0	0	0	0	0	0	0	1.76543e-18	0	0	0	0	0	0	0	0	0	0	0	0	1.04911e-08	0	0
HG_103284	Ribo-seq	High	3'UTR-CDS_overlap	chr5:133091331-133096161	0	0	0	0	0	0	0	8.25182e-08	0	0	0	5.75778e-11	0	0	0	0	0	0	0	0	0	0	0	0	0	0	0
HG_12577	Ribo-seq	High	3'UTR-CDS_overlap	chr5:140245482-140245877	0	0	0	0	0	0	0	0	0	0	0	0	0	0	0	0	8.17984e-09	0	0	0	0	0	0	0	0	0	0
HG_209003	Proteomics	Low	Intergenic-lncRNA	chr5:152720597-152722748	0	0	0	0	0	0	0	0	0	0	0	0	0	0	0	0	0	0	0	0	0	0	0	4.01989e-07	0	0	0
HG_88401	Ribo-seq	High	5'UTR-CDS_overlap	chr5:177468176-177472842	0	0	0	0	0	0	0	0	0	0	0	0	0	0	0	0	6.77253e-09	0	0	0	0	0	0	0	0	0	0
HG_259560	Proteomics	Low	Intergenic-lncRNA	chr6:3463744-3464173	0	0	0	0	0	0	0	0	0	0	0	0	0	0	0	0	1.88819e-07	0	0	0	0	0	0	0	0	0	0
HG_19444	Ribo-seq	High	5'UTR	chr6:20534477-20535390	0	0	0	0	0	0	0	0	0	0	0	0	0	0	0	0	0	0	0	0	0	0	0	0	0	1.72244e-16	0
HG_205022	Proteomics	High	Intergenic-lncRNA	chr6:22083647-22110773	0	0	0	0	0	0	0	0	0	0	0	3.944e-14	0	0	0	0	0	0	0	0	0	0	0	0	1.05123e-12	0	0
HG_42304	Ribo-seq	Low	3'UTR-CDS_overlap	chr6:25664968-25701332	0	0	0	0	0	0	2.00712e-07	0	0	0	0	1.45796e-40	0	0	0	0	0	0	0	0	0	0	6.89773e-07	2.90178e-07	2.61515e-12	0	0
HG_344760	Proteomics	Low	Intergenic-lncRNA	chr6:26194578-26194871	0	0	0	0	0	0	0	0	0	0	0	4.80543e-11	0	0	0	0	0	0	0	0	0	0	0	0	4.11456e-07	0	0
HG_80023	Ribo-seq	High	5'UTR	chr6:26402403-26405457	0	0	0	0	0	0	0	0	0	0	2.01851e-09	3.99892e-15	0	0	0	0	0	0	0	0	0	0	2.87961e-10	1.98879e-12	0	0	0
HG_260211	Ribo-seq|Proteomics	Low	Antisense-lncRNA	chr6:27363182-27375219	0	0	0	0	0	0	0	0	0	0	7.06762e-08	1.38174e-14	0	0	0	0	0	0	0	0	0	0	1.24377e-10	3.43311e-12	2.51738e-08	0	0
HG_7345	Ribo-seq	High	5'UTR	chr6:27388855-27399517	0	0	0	0	0	0	0	0	0	0	9.03365e-08	1.54875e-12	0	0	0	0	0	0	5.38575e-07	0	0	0	8.25283e-11	7.80759e-10	2.79813e-07	0	0
HG_2707	Ribo-seq|Proteomics	Low	5'UTR	chr6:27472391-27473031	0	0	0	0	0	0	0	0	0	0	0	1.06833e-10	0	0	0	0	0	0	0	0	0	0	0	0	0	0	0
HG_445292	Ribo-seq	Low	Intergenic-lncRNA	chr6:27605456-27605739	0	0	0	0	0	0	0	0	0	0	9.07839e-10	0	0	0	0	0	0	0	5.76399e-08	0	0	0	0	0	0	0	0
HG_344776	Proteomics	Low	Intergenic-lncRNA	chr6:27877325-27877510	0	0	0	0	0	0	0	4.2439e-07	0	0	8.18454e-16	1.43699e-20	0	0	0	0	0	0	1.21795e-07	0	0	0	9.31941e-13	7.29988e-16	0	0	0
HG_260246	Ribo-seq	High	Antisense-lncRNA	chr6:28123103-28137088	0	0	0	0	0	0	0	0	0	0	1.22969e-14	1.56237e-31	0	0	0	0	0	0	0	0	0	0	2.46535e-17	1.85529e-15	0	0	0
HG_445324	Proteomics	Low	Pseudogene	chr6:28449175-28477344	0	0	0	0	0	0	0	0	0	0	0	2.20225e-15	0	0	0	0	0	0	0	0	0	0	8.96953e-09	2.48621e-12	0	0	0
HG_107892	Proteomics	Low	5'UTR	chr6:28593569-28597794	0	0	0	0	0	0	0	0	0	0	0	2.83459e-21	0	0	0	0	0	0	0	0	0	0	8.14364e-11	0	0	0	0
HG_224092	Proteomics	Low	Intergenic-lncRNA	chr6:30126935-30127102	0	0	0	0	0	0	0	0	0	0	0	0	0	0	0	0	0	0	0	0	0	1.35034e-10	0	0	0	0	0
HG_445519	Proteomics	Low	Intergenic-lncRNA	chr6:31193205-31193342	0	0	0	0	0	0	0	0	1.61299e-09	0	0	5.83118e-12	0	0	0	0	0	0	0	0	0	0	0	0	1.57032e-10	0	0
HG_262302	Ribo-seq	High	Intergenic-lncRNA	chr6_GL000251v2_alt:2752520-2752997	0	0	0	0	0	0	0	0	1.28618e-07	0	0	4.64153e-30	0	0	0	0	0	0	0	0	0	1.01641e-08	0	0	1.44099e-10	0	0
HG_64188	Proteomics	Low	5'UTR-CDS_overlap	chr6:31664860-31665585	0	0	0	0	0	0	0	0	0	0	0	0	0	0	0	0	0	0	0	0	0	0	3.91661e-24	0	1.84064e-11	0	0
HG_64074	Ribo-seq	Low	5'UTR	chr6:31729221-31730204	0	0	0	0	0	0	0	0	3.25011e-09	0	0	3.81503e-25	0	0	0	0	0	0	0	0	0	1.22455e-10	2.57702e-12	0	3.8545e-26	0	0
HG_63976	Proteomics	Low	3'UTR	chr6:31858177-31858815	0	0	0	0	0	0	0	0	0	0	0	1.43969e-16	0	0	0	0	0	0	0	0	0	0	3.97832e-11	0	2.74952e-20	0	0
HG_122466	Proteomics	Low	Antisense-lncRNA	chr6:32255719-32262862	0	0	0	0	0	0	0	0	5.09979e-08	0	0	2.24808e-28	0	0	0	0	0	0	0	0	0	3.24301e-08	8.62344e-10	0	9.8796e-10	0	0
HG_190681	Proteomics	Low	Antisense-lncRNA	chr6:32365837-32390261	0	1.58501e-09	0	0	5.66564e-10	0	0	0	1.72189e-16	0	0	5.73512e-31	0	3.66006e-08	0	0	0	0	0	0	0	5.10742e-08	4.11641e-11	0	1.45796e-08	0	8.96107e-10
HG_260383	Proteomics	Low	Intergenic-lncRNA	chr6:32458053-32458226	0	6.77042e-09	0	0	1.0849e-09	0	0	0	0	0	0	2.96241e-10	0	0	0	0	0	0	0	0	0	0	0	0	0	0	5.6818e-08
HG_346305	Proteomics	Low	Intergenic-lncRNA	chr6:32606858-32606971	0	0	0	0	0	0	0	0	0	0	0	1.4137e-07	0	0	0	0	0	0	0	0	0	0	9.64356e-16	2.85906e-08	4.68387e-07	0	0
HG_63502	Ribo-seq	Low	3'UTR-CDS_overlap	chr6:32642854-32643017	0	0	0	0	0	0	0	0	0	0	0	0	0	9.90117e-11	0	0	0	0	0	0	0	0	0	0	0	0	0
HG_104955	Ribo-seq	Low	5'UTR	chr6:33735572-33746831	0	0	0	0	0	0	0	0	0	0	0	0	0	0	0	0	0	0	0	0	0	0	0	3.71167e-07	0	0	0
HG_88659	Ribo-seq	High	5'UTR-CDS_overlap	chr6:33781124-33786738	0	0	0	0	0	0	0	0	0	0	0	0	0	0	0	0	0	0	0	0	0	0	0	5.6115e-07	0	0	0
HG_113963	Proteomics	Low	Pseudogene	chr6:34219441-34220063	0	0	0	0	0	0	0	0	0	0	0	3.3148e-12	0	0	0	0	0	0	0	0	0	0	0	0	4.86659e-09	0	0
HG_797	Ribo-seq	Low	Pseudogene	chr6:36673817-36674320	0	0	0	0	0	0	0	0	0	0	0	0	0	0	0	0	0	0	0	0	0	0	5.42574e-09	0	0	0	0
HG_344965	Proteomics	Low	Antisense-lncRNA	chr6:41588401-41591888	0	0	0	0	0	0	0	0	0	0	0	0	0	0	0	0	0	0	0	0	0	3.6236e-10	0	0	0	0	0
HG_103999	Ribo-seq	High	5'UTR-CDS_overlap	chr6:44256841-44257263	0	0	0	0	0	0	0	0	0	0	0	4.35469e-07	0	0	0	0	0	0	0	0	0	0	0	0	0	0	0
HG_108338	Ribo-seq	High	5'UTR-CDS_overlap	chr6:63532391-63576475	0	0	0	0	0	0	1.5544e-09	0	0	0	0	0	0	0	0	0	0	0	0	0	0	0	0	0	0	0	0
HG_108335	Ribo-seq	High	5'UTR-CDS_overlap	chr6:63532473-63576542	0	0	0	0	0	0	1.5544e-09	0	0	0	0	0	0	0	0	0	0	0	0	0	0	0	0	0	0	0	0
HG_260943	Proteomics	Low	Intergenic-lncRNA	chr6:71702648-71723990	0	0	0	0	0	0	0	0	0	0	0	7.05794e-07	0	0	0	0	0	0	0	0	0	0	0	0	0	0	0
HG_88333	Ribo-seq	High	5'UTR-CDS_overlap	chr6:85574365-85594059	0	0	0	0	0	0	7.60777e-08	0	0	0	0	0	0	0	0	0	0	0	0	0	0	0	0	0	0	0	0
HG_261080	Proteomics	Low	Pseudogene	chr6:86838369-86928867	0	0	0	0	0	0	7.25282e-08	0	0	0	0	0	0	0	0	0	0	0	0	0	0	0	0	0	0	0	0
HG_345335	Proteomics	Low	Intergenic-lncRNA	chr6:105830012-105885044	0	0	0	0	0	0	0	0	0	0	0	1.49827e-10	0	0	0	0	0	0	0	0	0	0	0	0	0	0	0
HG_219090	Proteomics	Low	Pseudogene	chr6:109294379-109295542	0	0	0	0	0	0	0	0	0	0	0	2.39171e-07	0	0	0	0	0	0	0	0	0	0	0	0	0	0	0
HG_446768	Ribo-seq|Proteomics	Low	Intergenic-lncRNA	chr6:117664841-117675257	0	0	0	0	0	0	0	0	0	0	0	0	0	0	0	0	0	0	0	0	0	0	5.9563e-07	0	0	0	0
HG_132432	Ribo-seq	Low	Intergenic-lncRNA	chr6:140086733-140093143	0	0	0	0	0	0	0	0	0	0	0	0	0	0	0	0	0	0	0	0	0	0	3.59571e-08	0	0	0	0
HG_1482	Ribo-seq	High	5'UTR	chr6:142775082-142836971	0	0	0	0	0	0	9.3569e-09	0	0	0	0	7.14602e-08	0	0	0	0	0	0	0	0	0	0	0	0	3.58902e-09	0	0
HG_56440	Ribo-seq	High	5'UTR	chr6:142783551-142836971	0	0	0	0	0	0	1.42718e-09	0	0	0	0	2.53604e-08	0	0	0	0	0	0	0	0	0	0	0	0	9.00514e-10	0	0
HG_56441	Ribo-seq	Low	5'UTR	chr6:142836994-142946099	0	0	0	0	0	0	5.35923e-12	0	0	0	0	9.7942e-10	0	0	0	0	0	0	0	0	0	0	0	0	3.21441e-10	0	0
HG_345684	Proteomics	Low	Pseudogene	chr6:147397581-147407433	0	0	0	0	0	0	0	0	0	0	0	0	0	0	0	0	0	0	0	0	0	0	3.53194e-07	0	1.8628e-10	0	0
HG_75005	Ribo-seq	High	5'UTR	chr7:1082213-1091671	0	0	0	0	0	0	0	0	0	0	0	1.08788e-10	0	0	0	0	0	0	0	0	0	0	0	0	0	0	0
HG_73176	Ribo-seq	Low	5'UTR	chr7:1087072-1091418	0	0	0	0	0	0	0	0	0	0	0	7.09707e-16	0	0	0	0	0	0	0	0	0	0	0	0	0	0	0
HG_25891	Ribo-seq	High	5'UTR	chr7:1087072-1091671	0	0	0	0	0	0	0	0	0	0	0	7.09707e-16	0	0	0	0	0	0	0	0	0	0	0	0	0	0	0
HG_34305	Ribo-seq	High	5'UTR	chr7:1158250-1160132	0	0	0	0	0	0	0	0	0	0	0	2.37249e-07	0	0	0	0	0	0	0	0	0	0	0	0	0	0	0
HG_346760	Ribo-seq	High	Intergenic-lncRNA	chr7:1162890-1164306	0	0	0	0	0	0	0	0	0	0	0	6.15457e-10	0	0	0	0	0	0	0	0	0	0	0	0	0	0	0
HG_198402	Ribo-seq	High	Intergenic-lncRNA	chr7:1163139-1164230	0	0	0	0	0	0	0	0	0	0	0	1.0248e-09	0	0	0	0	0	0	0	0	0	0	0	0	0	0	0
HG_121096	Ribo-seq	Low	Intergenic-lncRNA	chr7:1164261-1164434	0	0	0	0	0	0	0	0	0	0	0	2.05177e-10	0	0	0	0	0	0	0	0	0	0	0	0	0	0	0
HG_349207	Proteomics	Low	Intergenic-lncRNA	chr7:2507482-2508791	0	0	0	0	0	0	0	0	0	0	0	7.85957e-10	0	0	0	0	0	0	0	0	0	0	0	0	4.22172e-07	0	0
HG_136874	Ribo-seq	Low	Pseudogene	chr7:25594691-25750821	0	0	0	0	0	0	0	0	0	0	0	8.33157e-08	0	0	0	0	0	0	0	0	0	0	0	0	0	0	0
HG_263110	Proteomics	Low	Intergenic-lncRNA	chr7:27241666-27242010	0	0	0	0	0	0	0	0	0	0	0	1.21248e-12	0	0	0	0	0	0	0	0	0	0	8.39249e-12	0	3.15151e-17	0	0
HG_448690	Proteomics	Low	Intergenic-lncRNA	chr7:27391264-27391425	0	0	0	0	0	0	0	0	0	0	0	4.87029e-07	0	0	0	0	0	0	0	0	0	5.41092e-07	0	0	0	0	0
HG_448650	Proteomics	Low	Intergenic-lncRNA	chr7:27424425-27424610	0	0	0	0	0	0	0	0	0	0	0	0	0	0	0	0	0	0	0	0	0	1.29943e-13	0	0	0	0	0
HG_16310	Proteomics	Low	3'UTR	chr7:44768132-44768464	0	0	0	0	0	0	0	0	0	0	0	0	0	0	0	0	1.87326e-10	0	0	0	0	0	0	0	0	0	0
HG_77917	Ribo-seq	High	5'UTR	chr7:90385166-90412054	0	0	0	0	0	0	0	0	0	0	0	1.40377e-08	0	0	0	0	0	0	0	0	0	0	4.19244e-10	0	0	0	0
HG_84491	Ribo-seq	High	5'UTR-CDS_overlap	chr7:91876891-91880672	0	0	0	0	0	0	0	0	0	0	0	0	0	0	0	0	0	0	0	0	0	0	9.55969e-08	0	0	0	0
HG_107587	Ribo-seq|Proteomics	High	5'UTR-CDS_overlap	chr7:94628339-94629805	0	0	0	0	0	0	0	1.83726e-11	0	0	0	0	0	0	0	0	0	0	0	0	0	0	0	0	0	0	0
HG_107586	Ribo-seq	High	5'UTR-CDS_overlap	chr7:94629751-94644661	0	0	0	0	0	0	0	5.02833e-08	0	0	0	0	0	0	0	0	0	0	0	0	0	0	0	0	0	0	0
HG_83310	Proteomics	Low	3'UTR	chr7:98214964-98215395	0	0	0	0	0	0	0	0	0	0	0	0	0	0	0	0	0	0	0	0	0	3.83129e-07	0	0	0	0	0
HG_71315	Ribo-seq|Proteomics	Low	5'UTR	chr7:99505003-99506035	0	0	0	0	0	0	3.02809e-16	0	0	0	0	0	0	0	0	0	0	0	0	0	0	0	0	0	0	0	0
HG_139482	Ribo-seq	High	Pseudogene	chr7:100338846-100351285	0	2.99228e-11	0	0	0	0	0	0	0	0	0	0	0	0	0	0	0	0	0	0	0	0	0	0	0	0	0
HG_103378	Ribo-seq	High	3'UTR-CDS_overlap	chr7:100803523-100805507	0	0	0	0	0	0	0	0	0	0	0	0	0	0	0	0	0	0	0	0	0	0	1.29383e-13	0	0	0	0
HG_104076	Ribo-seq	High	3'UTR-CDS_overlap	chr7:100870662-100871706	0	0	0	0	0	0	0	0	0	0	0	2.25379e-11	0	0	0	0	0	0	0	0	0	0	0	0	0	0	0
HG_87513	Ribo-seq	Low	5'UTR	chr7:102395990-102396235	0	0	0	0	0	0	0	4.70593e-07	0	0	0	0	0	0	0	0	0	0	0	0	0	0	0	0	0	0	0
HG_93599	Ribo-seq	Low	3'UTR-CDS_overlap	chr7:123630094-123636938	0	0	0	0	0	0	0	0	0	0	0	1.23352e-07	0	0	0	0	0	0	0	0	0	0	0	0	7.97277e-09	0	0
HG_350062	Ribo-seq	Low	Intergenic-lncRNA	chr7:130944859-130984102	0	0	0	0	0	0	0	7.6292e-12	0	0	0	0	0	0	0	0	0	0	0	0	0	0	0	0	0	0	0
HG_1202	Ribo-seq	High	5'UTR-CDS_overlap	chr7:131327900-131387123	0	0	0	0	0	0	0	0	0	0	0	7.68347e-13	0	0	0	0	0	0	0	0	0	0	2.26211e-09	0	1.85646e-14	0	0
HG_13132	Ribo-seq	High	5'UTR-CDS_overlap	chr7:150974843-150977924	0	0	0	0	0	0	2.56733e-09	0	0	0	0	1.29395e-14	0	0	0	0	0	0	0	0	0	0	0	0	0	0	0
HG_108841	Ribo-seq	High	5'UTR-CDS_overlap	chr7:151595452-151814563	0	0	0	0	0	0	0	0	0	2.69472e-13	0	6.1538e-18	0	0	0	0	0	0	0	0	0	0	4.27328e-12	0	6.52532e-21	0	0
HG_149519	Proteomics	Low	Intergenic-lncRNA	chr8:8414968-8422499	0	0	0	0	0	0	4.50798e-13	0	0	0	0	6.3036e-11	0	0	0	0	0	0	0	0	0	0	4.09125e-14	0	2.37494e-19	0	0
HG_353742	Proteomics	Low	Intergenic-lncRNA	chr8:8464252-8487566	0	0	0	0	0	0	6.89978e-15	0	0	0	0	1.09119e-09	0	0	0	0	0	0	0	0	0	0	1.78588e-11	0	4.79088e-17	0	0
HG_192830	Proteomics	Low	Intergenic-lncRNA	chr8:9326145-9400654	0	0	0	0	0	0	1.81436e-19	0	0	0	0	2.66811e-10	0	0	0	0	0	0	0	0	0	0	2.69861e-14	0	8.24703e-19	2.12103e-08	0
HG_265350	Proteomics	Low	Antisense-lncRNA	chr8:10426106-10426282	0	0	0	0	0	0	0	0	0	0	0	1.09687e-10	0	0	0	0	0	0	0	0	0	0	3.50625e-11	0	5.249e-17	0	0
HG_142167	Proteomics	Low	Antisense-lncRNA	chr8:11319869-11319982	0	0	0	0	0	0	4.90615e-11	0	0	0	0	4.33108e-09	0	0	0	0	0	0	0	0	0	0	2.65714e-07	0	2.54339e-12	0	0
HG_90212	Ribo-seq|Proteomics	High	5'UTR-CDS_overlap	chr8:22606993-22608065	0	0	0	0	0	0	0	0	0	0	0	0	0	0	0	0	0	0	0	0	0	0	0	0	4.17731e-07	0	0
HG_90493	Ribo-seq	High	5'UTR	chr8:27322493-27397566	0	4.83329e-09	0	0	0	0	4.80065e-07	0	0	0	0	0	0	0	0	0	0	0	0	0	0	0	0	0	0	0	0
HG_351296	Proteomics	Low	Intergenic-lncRNA	chr8:29584317-29584424	0	0	0	0	0	0	0	9.94798e-08	0	0	0	0	0	0	0	0	0	0	0	0	0	0	0	0	0	0	0
HG_90109	Ribo-seq	High	5'UTR-CDS_overlap	chr8:30385260-30477817	0	0	0	0	0	0	0	0	0	0	0	6.5391e-07	0	0	0	0	0	0	0	0	0	0	9.3421e-08	0	7.55993e-09	0	0
HG_26122	Ribo-seq	High	5'UTR	chr8:31033891-31058432	0	0	0	0	0	0	2.45028e-07	0	0	0	0	0	0	0	0	0	0	0	0	0	0	0	0	0	0	0	0
HG_1230	Ribo-seq	High	5'UTR-CDS_overlap	chr8:38249801-38252744	0	0	0	0	0	0	0	0	0	0	0	1.76682e-09	0	0	0	0	0	0	0	0	0	0	3.92864e-09	0	1.31561e-13	0	0
HG_91650	Ribo-seq	Low	5'UTR	chr8:38348210-38381679	0	0	0	0	0	0	0	0	0	0	0	1.35038e-07	0	0	0	0	0	0	0	0	0	0	3.29381e-07	0	8.32761e-11	0	0
HG_45669	Ribo-seq	High	3'UTR-CDS_overlap	chr8:38414865-38417308	0	0	0	0	0	0	0	0	0	0	0	3.15843e-09	0	0	0	0	0	0	0	0	0	0	1.38309e-10	0	2.49068e-14	0	0
HG_73184	Ribo-seq	High	5'UTR-CDS_overlap	chr8:38457463-38461185	0	0	0	0	0	0	0	0	0	0	0	7.8324e-08	0	0	0	0	0	0	0	0	0	0	1.61096e-07	0	4.46794e-11	0	0
HG_82193	Ribo-seq	High	5'UTR-CDS_overlap	chr8:38457463-38463128	0	0	0	0	0	0	0	0	0	0	0	2.50396e-07	0	0	0	0	0	0	0	0	0	0	0	0	3.49983e-10	0	0
HG_90121	Ribo-seq	High	5'UTR	chr8:41578478-41598338	0	0	0	0	0	0	0	0	0	0	0	0	0	0	0	0	0	0	0	0	0	0	0	0	0	9.57568e-09	0
HG_90559	Ribo-seq|Proteomics	Low	5'UTR	chr8:42472593-42502326	0	0	0	0	0	0	0	0	0	0	0	0	0	0	0	0	0	0	0	0	0	0	4.75647e-11	0	0	0	0
HG_90377	Ribo-seq	Low	5'UTR-CDS_overlap	chr8:73739779-73742235	0	0	0	0	0	0	0	0	0	0	0	0	0	0	0	0	0	0	0	0	0	0	3.85395e-07	0	0	0	0
HG_456704	Proteomics	Low	Intergenic-lncRNA	chr8:75407133-75407579	0	0	0	0	0	0	0	6.07456e-17	0	0	0	0	0	0	0	0	0	0	0	0	0	0	0	0	0	0	0
HG_456731	Ribo-seq	Low	Intergenic-lncRNA	chr8:76616426-76672929	0	0	0	0	0	0	0	0	0	0	0	0	0	0	0	0	0	0	0	0	0	0	1.18836e-09	0	1.77874e-07	0	1.8574e-08
HG_456849	Ribo-seq	High	Intergenic-lncRNA	chr8:91060635-91069680	0	0	0	0	0	0	0	0	0	0	0	0	0	0	0	0	0	0	0	0	0	0	2.07441e-09	0	0	0	0
HG_89884	Ribo-seq	High	5'UTR-CDS_overlap	chr8:94823432-94827279	0	0	0	0	0	0	0	0	0	0	0	4.69279e-09	0	0	0	0	0	0	0	0	0	0	0	0	0	0	0
HG_72549	Ribo-seq	High	5'UTR-CDS_overlap	chr8:95023238-95032065	0	0	0	0	0	0	0	0	0	0	0	3.66058e-11	0	0	0	0	0	0	0	0	0	0	0	0	4.79963e-07	0	0
HG_150638	Ribo-seq|Proteomics	Low	Intergenic-lncRNA	chr8:102528848-102529425	0	0	0	0	0	0	0	0	0	0	0	0	0	0	0	0	0	0	1.83844e-07	0	0	0	0	0	0	0	0
HG_47937	Ribo-seq	High	5'UTR	chr8:102843734-102858014	0	0	0	0	0	0	0	0	0	0	0	3.10449e-07	0	0	0	0	0	0	0	0	0	0	0	0	0	0	0
HG_72190	Ribo-seq	High	5'UTR-CDS_overlap	chr8:115623696-115668610	0	0	0	0	0	0	1.94976e-21	0	0	0	0	0	0	0	0	0	0	0	0	0	0	0	0	0	0	0	0
HG_189377	Ribo-seq	Low	Intergenic-lncRNA	chr8:127169083-127218909	0	0	0	0	0	0	0	0	0	0	0	0	0	0	0	0	0	0	0	0	0	4.59758e-21	0	0	0	0	0
HG_354984	Proteomics	Low	Intergenic-lncRNA	chr8:128191530-128191631	0	0	0	0	0	0	0	1.13914e-12	0	0	0	0	0	0	0	0	0	0	0	0	0	0	0	0	0	0	0
HG_355015	Proteomics	Low	Intergenic-lncRNA	chr8:128306513-128306713	0	0	0	0	0	0	0	0	0	0	0	0	0	0	0	0	0	0	0	0	0	0	0	0	1.46672e-07	0	0
HG_90784	Ribo-seq	High	5'UTR	chr8:140921108-140948701	0	0	0	0	0	0	0	0	0	0	0	1.40826e-11	0	0	0	0	0	0	0	0	0	0	0	0	7.38685e-12	0	0
HG_67802	Ribo-seq	High	5'UTR	chr9:14680116-14693402	0	0	0	0	0	0	6.59432e-08	0	0	0	0	0	0	0	0	0	0	0	0	0	0	0	0	0	0	0	0
HG_28943	Ribo-seq	High	3'UTR-CDS_overlap	chr9:21968126-21970922	0	0	0	0	7.44724e-09	0	0	5.16901e-12	0	0	0	0	0	0	0	0	0	1.21113e-12	0	0	0	0	0	0	0	0	0
HG_127624	Proteomics	Low	Pseudogene	chr9:34133298-34133843	0	0	0	0	0	0	6.82272e-08	0	0	0	0	0	0	0	0	0	0	0	0	0	0	0	0	0	0	0	0
HG_211692	Proteomics	Low	Antisense-lncRNA	chr9:34569730-34582397	0	0	0	0	0	0	1.26963e-08	0	0	0	0	0	0	0	0	0	0	0	0	0	0	0	0	0	0	0	0
HG_185232	Ribo-seq	High	Intergenic-lncRNA	chr9:37086999-37087148	0	0	0	0	0	0	1.4523e-11	0	0	0	0	0	0	0	0	0	0	0	0	0	0	0	0	0	0	0	0
HG_19908	Ribo-seq	High	5'UTR-CDS_overlap	chr9:86343155-86345096	0	0	0	0	0	0	8.00602e-08	0	0	0	0	0	0	0	0	0	0	0	0	0	0	0	0	0	0	0	0
HG_104731	Ribo-seq	High	5'UTR-CDS_overlap	chr9:92253412-92256775	0	0	0	0	0	0	0	0	0	0	0	0	0	0	0	0	0	0	0	0	0	0	5.27685e-08	0	0	0	0
HG_358485	Ribo-seq	High	Antisense-lncRNA	chr9:92515180-92517785	0	0	0	0	0	0	0	0	0	0	0	0	0	0	0	0	0	0	0	0	0	0	7.73537e-09	0	2.31693e-08	0	0
HG_19916	Ribo-seq	Low	5'UTR	chr9:106863233-106923371	0	0	0	0	0	0	0	0	0	0	0	4.57173e-09	0	0	0	0	0	0	0	0	0	0	0	0	0	0	0
HG_32628	Ribo-seq	High	5'UTR	chr9:114381374-114388014	0	0	0	0	0	0	0	0	0	0	0	3.62987e-10	0	0	0	0	0	0	0	0	0	0	0	0	0	0	0
HG_188752	Ribo-seq	High	Pseudogene	chr9:120843281-120847305	0	0	0	0	0	0	0	0	0	0	0	0	0	0	0	0	0	0	0	0	0	0	3.75798e-08	0	0	0	0
HG_86214	Ribo-seq	High	5'UTR	chr9:123184229-123212679	0	0	0	0	0	0	0	0	0	0	0	0	0	0	0	0	0	0	0	0	0	0	7.11322e-15	0	4.45208e-09	0	0
HG_123017	Proteomics	Low	Antisense-lncRNA	chr9:124259305-124261140	0	0	0	0	0	0	0	0	0	0	0	0	0	0	0	0	0	0	0	0	0	0	6.36312e-07	0	0	0	0
HG_16721	Ribo-seq	High	3'UTR-CDS_overlap	chr9:125337485-125342232	0	0	0	0	0	0	0	0	0	0	0	0	0	0	0	0	0	0	0	0	0	0	1.1064e-08	0	5.99324e-09	0	0
HG_49838	Proteomics	Low	3'UTR	chr9:126697056-126697352	0	0	0	0	0	0	3.10403e-07	0	0	0	0	0	0	0	0	0	0	0	0	0	0	0	0	0	0	0	0
HG_49844	Proteomics	Low	3'UTR	chr9:126699966-126700379	0	0	0	0	0	0	1.11175e-09	0	0	0	0	0	0	0	0	0	0	0	0	0	0	0	0	0	0	0	0
