# Supplementary material for: Identification of Small Open Reading Frame-encoded Proteins in the Human Genome
Source: Genomics Proteomics Bioinformatics. 2025 Feb 7;23(1):qzaf004. doi: 10.1093/gpbjnl/qzaf004 (PMC12236067; doi:10.1093/gpbjnl/qzaf004)
Supplement: qzaf004_Supplementary_Data [file qzaf004_supplementary_data.zip › Table S3.xlsx]

## Sheet: Supplementary table 3
Table S3 Number of candidate ORFs and their biotypes
Note: ORFs, open reading frames; CDS, coding sequence; UTR, untranslated region; TEC, to be experimentally confirmed.
Biotype	Description	ORFome database	Conserved ORFs
Intergenic-lncRNA	No overlap with annotated protein-coding genes	224017	2764
Gene overlapping-lncRNA	ORFs encoded by lncRNAs and show overlap with annotated protein-coding genes	24328	1470
Antisense-lncRNA	ORFs encoded by antisense strand of annotated protein-coding genes	62439	3491
Pseudogene	ORFs encoded by pseudogenes	42833	15277
5'UTR	ORFs encoded by 5'UTR region of mRNA and do not show overlap with the coding regions of any of the transcripts of the same gene	10138	695
3'UTR	ORFs encoded by 3'UTR region of mRNA and do not show overlap with the coding regions of any of the transcripts of the same gene	91496	8269
3'UTR-CDS_overlap	ORFs encoded by 3'UTR region of mRNA and a portion of it overlaps with the coding region of other transcripts from the same gene	3684	1225
5'UTR-CDS_overlap	ORFs encoded by 5'UTR region of mRNA and a portion of it overlaps with the coding region of other transcripts from the same gene	3011	1221
TEC	Transcripts with protein-coding potential but no experimental evidence	3687	105
Other	ORFs encoded by small noncoding RNAs	852	45
Total		466485	34562
