# Supplementary material for: Identification of Small Open Reading Frame-encoded Proteins in the Human Genome
Source: Genomics Proteomics Bioinformatics. 2025 Feb 7;23(1):qzaf004. doi: 10.1093/gpbjnl/qzaf004 (PMC12236067; doi:10.1093/gpbjnl/qzaf004)
Supplement: qzaf004_Supplementary_Data [file qzaf004_supplementary_data.zip › Table S2.xlsx]

## Sheet: Supplementary table 2
Table S2 Transcripts in merged transcriptome database
Note: snRNA,small nuclear RNA; miRNA,microRNA; TEC, to be experimentally confirmed; misc_RNA,miscellaneous RNA; rRNA,ribosomal RNA; scRNA, small cytoplasmic RNA.
Chromosome	Start	End	Strand	Gene	Gene name	Transcript	Source	Gene biotype	Transcript biotype
chr1	11869	14409	+	ENSG00000223972.5	DDX11L1	ENST00000456328.2	GENCODE	transcribed_unprocessed_pseudogene	processed_transcript
chr1	11872	14412	+	NONHSAG000001.2	NONHSAG000001.2	NONHSAT000002.2	NONCODE	lncRNA	lncRNA
chr1	11874	14409	+	NONHSAG000001.2	NONHSAG000001.2	NONHSAT000003.2	NONCODE	lncRNA	lncRNA
chr1	12010	13670	+	ENSG00000223972.5	DDX11L1	ENST00000450305.2	GENCODE	transcribed_unprocessed_pseudogene	transcribed_unprocessed_pseudogene
chr1	14404	29570	-	ENSG00000227232.5	WASH7P	ENST00000488147.1	GENCODE	unprocessed_pseudogene	unprocessed_pseudogene
chr1	14407	29370	-	NONHSAG000002.2	NONHSAG000002.2	NONHSAT150910.1	NONCODE	lncRNA	lncRNA
chr1	14778	16668	-	NONHSAG000002.2	NONHSAG000002.2	NONHSAT000005.2	NONCODE	lncRNA	lncRNA
chr1	15603	29370	-	NONHSAG000002.2	NONHSAG000002.2	NONHSAT000006.2	NONCODE	lncRNA	lncRNA
chr1	15603	29370	-	NONHSAG000002.2	NONHSAG000002.2	NONHSAT000007.2	NONCODE	lncRNA	lncRNA
chr1	16858	17751	-	NONHSAG000002.2	NONHSAG000002.2	NONHSAT000008.2	NONCODE	lncRNA	lncRNA
chr1	16997	29348	-	NONHSAG000002.2	NONHSAG000002.2	NONHSAT000009.2	NONCODE	lncRNA	lncRNA
chr1	17233	29370	-	NONHSAG000002.2	NONHSAG000002.2	NONHSAT150911.1	NONCODE	lncRNA	lncRNA
chr1	17369	17436	-	ENSG00000278267.1	MIR6859-1	ENST00000619216.1	GENCODE	miRNA	miRNA
chr1	17606	29370	-	NONHSAG000002.2	NONHSAG000002.2	NONHSAT000010.2	NONCODE	lncRNA	lncRNA
chr1	24476	25940	-	NONHSAG000002.2	NONHSAG000002.2	NONHSAT150912.1	NONCODE	lncRNA	lncRNA
chr1	29554	31097	+	ENSG00000243485.5	MIR1302-2HG	ENST00000473358.1	GENCODE	lncRNA	lncRNA
chr1	30267	31109	+	ENSG00000243485.5	MIR1302-2HG	ENST00000469289.1	GENCODE	lncRNA	lncRNA
chr1	30366	30503	+	ENSG00000284332.1	MIR1302-2	ENST00000607096.1	GENCODE	miRNA	miRNA
chr1	34554	36081	-	ENSG00000237613.2	FAM138A	ENST00000417324.1	GENCODE	lncRNA	lncRNA
chr1	34611	36081	-	FAM138A	FAM138A	FAM138A:2	LNCiPedia	lncRNA	lncRNA
chr1	35245	36073	-	ENSG00000237613.2	FAM138A	ENST00000461467.1	GENCODE	lncRNA	lncRNA
chr1	36273	50281	-	NONHSAG058641.2	NONHSAG058641.2	NONHSAT000015.2	NONCODE	lncRNA	lncRNA
chr1	46032	49593	-	NONHSAG058641.2	NONHSAG058641.2	NONHSAT153308.1	NONCODE	lncRNA	lncRNA
chr1	50105	50392	-	NONHSAG058641.2	NONHSAG058641.2	NONHSAT153309.1	NONCODE	lncRNA	lncRNA
chr1	52473	53312	+	ENSG00000268020.3	OR4G4P	ENST00000606857.1	GENCODE	unprocessed_pseudogene	unprocessed_pseudogene
chr1	57598	64116	+	ENSG00000240361.2	OR4G11P	ENST00000642116.1	GENCODE	transcribed_unprocessed_pseudogene	processed_transcript
chr1	62948	63887	+	NONHSAG000006.2	NONHSAG000006.2	NONHSAT000016.2	NONCODE	lncRNA	lncRNA
chr1	62949	63887	+	ENSG00000240361.2	OR4G11P	ENST00000492842.2	GENCODE	transcribed_unprocessed_pseudogene	transcribed_unprocessed_pseudogene
chr1	65419	71585	+	ENSG00000186092.6	OR4F5	ENST00000641515.2	GENCODE	protein_coding	protein_coding
chr1	69055	70108	+	ENSG00000186092.6	OR4F5	ENST00000335137.4	GENCODE	protein_coding	protein_coding
chr1	79414	80968	-	NONHSAG057396.1	NONHSAG057396.1	NONHSAT150913.1	NONCODE	lncRNA	lncRNA
chr1	89295	120932	-	ENSG00000238009.6	AL627309.1	ENST00000466430.5	GENCODE	lncRNA	lncRNA
chr1	89295	268126	-	NONHSAG000008.3	NONHSAG000008.3	NONHSAT000018.2	NONCODE	lncRNA	lncRNA
chr1	89551	91105	-	ENSG00000239945.1	AL627309.3	ENST00000495576.1	GENCODE	lncRNA	lncRNA
chr1	92230	129217	-	ENSG00000238009.6	AL627309.1	ENST00000477740.5	GENCODE	lncRNA	lncRNA
chr1	110953	129173	-	ENSG00000238009.6	AL627309.1	ENST00000471248.1	GENCODE	lncRNA	lncRNA
chr1	120725	133723	-	ENSG00000238009.6	AL627309.1	ENST00000610542.1	GENCODE	lncRNA	lncRNA
chr1	120725	133723	-	NONHSAG000008.3	NONHSAG000008.3	NONHSAT150914.1	NONCODE	lncRNA	lncRNA
chr1	129081	133566	-	ENSG00000238009.6	AL627309.1	ENST00000453576.2	GENCODE	lncRNA	lncRNA
chr1	129653	130202	-	NONHSAG057397.1	NONHSAG057397.1	NONHSAT150915.1	NONCODE	lncRNA	lncRNA
chr1	131025	134836	+	ENSG00000233750.3	CICP27	ENST00000442987.3	GENCODE	processed_pseudogene	processed_pseudogene
chr1	131337	139570	-	NONHSAG000011.3	NONHSAG000011.3	NONHSAT150916.1	NONCODE	lncRNA	lncRNA
chr1	132671	136694	-	NONHSAG000011.3	NONHSAG000011.3	NONHSAT150917.1	NONCODE	lncRNA	lncRNA
chr1	134773	140566	-	NONHSAG000011.3	NONHSAG000011.3	NONHSAT000027.2	NONCODE	lncRNA	lncRNA
chr1	135141	135895	-	ENSG00000268903.1	AL627309.6	ENST00000494149.2	GENCODE	processed_pseudogene	processed_pseudogene
chr1	136698	140566	-	NONHSAG000011.3	NONHSAG000011.3	NONHSAT000029.2	NONCODE	lncRNA	lncRNA
chr1	137537	139689	-	NONHSAG000011.3	NONHSAG000011.3	NONHSAT226225.1	NONCODE	lncRNA	lncRNA
chr1	137682	137965	-	ENSG00000269981.1	AL627309.7	ENST00000595919.1	GENCODE	processed_pseudogene	processed_pseudogene
chr1	137839	139228	-	NONHSAG000011.3	NONHSAG000011.3	NONHSAT226227.1	NONCODE	lncRNA	lncRNA
chr1	139790	140339	-	ENSG00000239906.1	AL627309.2	ENST00000493797.1	GENCODE	lncRNA	lncRNA
chr1	141474	149707	-	ENSG00000241860.7	AL627309.5	ENST00000484859.1	GENCODE	lncRNA	lncRNA
chr1	142808	146831	-	ENSG00000241860.7	AL627309.5	ENST00000490997.5	GENCODE	lncRNA	lncRNA
chr1	146386	173862	-	ENSG00000241860.7	AL627309.5	ENST00000466557.6	GENCODE	lncRNA	lncRNA
chr1	150309	151388	+	NONHSAG056039.1	NONHSAG056039.1	NONHSAT148174.1	NONCODE	lncRNA	lncRNA
chr1	154268	163727	-	NONHSAG000012.2	NONHSAG000012.2	NONHSAT150918.1	NONCODE	lncRNA	lncRNA
chr1	155752	158630	-	NONHSAG000012.2	NONHSAG000012.2	NONHSAT150919.1	NONCODE	lncRNA	lncRNA
chr1	157784	157887	-	ENSG00000222623.1	RNU6-1100P	ENST00000410691.1	GENCODE	snRNA	snRNA
chr1	160446	161525	+	ENSG00000241599.1	AL627309.4	ENST00000496488.1	GENCODE	lncRNA	lncRNA
chr1	164405	173864	-	lnc-OR4F29-3	lnc-OR4F29-3	lnc-OR4F29-3:6	LNCiPedia	lncRNA	lncRNA
chr1	165491	169210	-	ENSG00000241860.7	AL627309.5	ENST00000662089.1	GENCODE	lncRNA	lncRNA
chr1	165889	168767	-	ENSG00000241860.7	AL627309.5	ENST00000491962.1	GENCODE	lncRNA	lncRNA
chr1	167129	169240	-	ENSG00000241860.7	AL627309.5	ENST00000655252.1	GENCODE	lncRNA	lncRNA
chr1	182696	184174	+	ENSG00000279928.2	FO538757.1	ENST00000624431.2	GENCODE	unprocessed_pseudogene	unprocessed_pseudogene
chr1	185217	195411	-	ENSG00000279457.4	WASH9P	ENST00000623083.4	GENCODE	unprocessed_pseudogene	unprocessed_pseudogene
chr1	187891	187958	-	ENSG00000273874.1	MIR6859-2	ENST00000612080.1	GENCODE	miRNA	miRNA
chr1	205129	206597	-	NONHSAG057398.1	NONHSAG057398.1	NONHSAT150920.1	NONCODE	lncRNA	lncRNA
chr1	257864	264733	-	ENSG00000228463.10	AP006222.1	ENST00000442116.1	GENCODE	transcribed_processed_pseudogene	processed_transcript
chr1	257913	268816	-	ENSG00000228463.10	AP006222.1	ENST00000448958.2	GENCODE	transcribed_processed_pseudogene	processed_transcript
chr1	258144	268807	-	LINC00115	LINC00115	LINC00115:33	LNCiPedia	lncRNA	lncRNA
chr1	258144	359681	-	ENSG00000228463.10	AP006222.1	ENST00000441866.2	GENCODE	transcribed_processed_pseudogene	processed_transcript
chr1	258501	267911	-	LINC00115	LINC00115	LINC00115:36	LNCiPedia	lncRNA	lncRNA
chr1	258524	268816	-	ENSG00000228463.10	AP006222.1	ENST00000634344.2	GENCODE	transcribed_processed_pseudogene	processed_transcript
chr1	258541	258903	-	LINC00115	LINC00115	LINC00115:39	LNCiPedia	lncRNA	lncRNA
chr1	258568	259024	-	ENSG00000228463.10	AP006222.1	ENST00000450734.1	GENCODE	transcribed_processed_pseudogene	transcribed_processed_pseudogene
chr1	263015	297502	-	ENSG00000228463.10	AP006222.1	ENST00000424587.7	GENCODE	transcribed_processed_pseudogene	processed_transcript
chr1	266035	268040	-	NONHSAG000008.3	NONHSAG000008.3	NONHSAT226228.1	NONCODE	lncRNA	lncRNA
chr1	266105	297502	-	NONHSAG000008.3	NONHSAG000008.3	NONHSAT000043.2	NONCODE	lncRNA	lncRNA
chr1	266361	297502	-	LINC00115	LINC00115	LINC00115:31	LNCiPedia	lncRNA	lncRNA
chr1	266855	268655	+	ENSG00000286448.1	AP006222.2	ENST00000669836.1	GENCODE	lncRNA	lncRNA
chr1	287517	289370	-	NONHSAG000008.3	NONHSAG000008.3	NONHSAT000044.2	NONCODE	lncRNA	lncRNA
chr1	347982	348366	-	ENSG00000236679.2	RPL23AP24	ENST00000458203.2	GENCODE	processed_pseudogene	processed_pseudogene
chr1	357383	359681	-	NONHSAG000023.2	NONHSAG000023.2	NONHSAT000076.2	NONCODE	lncRNA	lncRNA
chr1	358857	365704	+	ENSG00000236601.2	AL732372.1	ENST00000450983.1	GENCODE	lncRNA	lncRNA
chr1	358872	365510	+	ENSG00000236601.2	AL732372.1	ENST00000412666.1	GENCODE	lncRNA	lncRNA
chr1	358905	365396	+	lnc-OR4F5-7	lnc-OR4F5-7	lnc-OR4F5-7:3	LNCiPedia	lncRNA	lncRNA
chr1	360057	366052	+	ENSG00000236601.2	AL732372.1	ENST00000635159.1	GENCODE	lncRNA	lncRNA
chr1	365389	366120	-	NONHSAG000017.3	NONHSAG000017.3	NONHSAT000073.2	NONCODE	lncRNA	lncRNA
chr1	365389	366151	-	ENSG00000237094.12	AL732372.2	ENST00000431321.2	GENCODE	transcribed_unprocessed_pseudogene	processed_transcript
chr1	365395	368450	-	ENSG00000237094.12	AL732372.2	ENST00000453935.1	GENCODE	transcribed_unprocessed_pseudogene	processed_transcript
chr1	365615	379972	-	ENSG00000237094.12	AL732372.2	ENST00000440163.1	GENCODE	transcribed_unprocessed_pseudogene	processed_transcript
chr1	368994	375841	+	NONHSAG056040.1	NONHSAG056040.1	NONHSAT148175.1	NONCODE	lncRNA	lncRNA
chr1	369009	375647	+	NONHSAG056040.1	NONHSAG056040.1	NONHSAT148176.1	NONCODE	lncRNA	lncRNA
chr1	373182	485208	-	ENSG00000237094.12	AL732372.2	ENST00000455207.5	GENCODE	transcribed_unprocessed_pseudogene	processed_transcript
chr1	378832	389626	+	NONHSAG000020.2	NONHSAG000020.2	NONHSAT000067.2	NONCODE	lncRNA	lncRNA
chr1	407635	409268	-	NONHSAG057399.1	NONHSAG057399.1	NONHSAT150921.1	NONCODE	lncRNA	lncRNA
chr1	439870	440232	+	ENSG00000269732.1	WBP1LP7	ENST00000437905.2	GENCODE	processed_pseudogene	processed_pseudogene
chr1	450703	451697	-	ENSG00000284733.1	OR4F29	ENST00000426406.3	GENCODE	protein_coding	protein_coding
chr1	476364	497259	-	ENSG00000237094.12	AL732372.2	ENST00000455464.7	GENCODE	transcribed_unprocessed_pseudogene	processed_transcript
chr1	476531	497259	-	NONHSAG000017.3	NONHSAG000017.3	NONHSAT000053.2	NONCODE	lncRNA	lncRNA
chr1	476738	489710	-	lnc-OR4F29-1	lnc-OR4F29-1	lnc-OR4F29-1:30	LNCiPedia	lncRNA	lncRNA
chr1	476738	489710	-	NONHSAG000017.3	NONHSAG000017.3	NONHSAT150922.1	NONCODE	lncRNA	lncRNA
chr1	484832	495476	-	ENSG00000237094.12	AL732372.2	ENST00000601814.5	GENCODE	transcribed_unprocessed_pseudogene	processed_transcript
chr1	485026	485208	-	ENSG00000237094.12	AL732372.2	ENST00000445840.2	GENCODE	transcribed_unprocessed_pseudogene	transcribed_unprocessed_pseudogene
chr1	485066	489553	-	ENSG00000237094.12	AL732372.2	ENST00000431812.1	GENCODE	transcribed_unprocessed_pseudogene	processed_transcript
chr1	487101	489906	+	ENSG00000233653.3	CICP7	ENST00000432723.3	GENCODE	processed_pseudogene	processed_pseudogene
chr1	490756	495445	-	NONHSAG000017.3	NONHSAG000017.3	NONHSAT000056.2	NONCODE	lncRNA	lncRNA
chr1	490756	495445	-	NONHSAG000017.3	NONHSAG000017.3	NONHSAT000057.2	NONCODE	lncRNA	lncRNA
chr1	490882	501526	-	NONHSAG000017.3	NONHSAG000017.3	NONHSAT000046.2	NONCODE	lncRNA	lncRNA
chr1	490884	494581	-	NONHSAG000017.3	NONHSAG000017.3	NONHSAT000060.2	NONCODE	lncRNA	lncRNA
chr1	491225	493241	-	ENSG00000250575.1	AL732372.3	ENST00000514436.1	GENCODE	unprocessed_pseudogene	unprocessed_pseudogene
chr1	492485	494822	-	NONHSAG000017.3	NONHSAG000017.3	NONHSAT000059.2	NONCODE	lncRNA	lncRNA
chr1	492703	495699	-	NONHSAG000017.3	NONHSAG000017.3	NONHSAT226229.1	NONCODE	lncRNA	lncRNA
chr1	493441	494899	-	NONHSAG000017.3	NONHSAG000017.3	NONHSAT000058.2	NONCODE	lncRNA	lncRNA
chr1	493708	497300	-	NONHSAG000017.3	NONHSAG000017.3	NONHSAT000052.2	NONCODE	lncRNA	lncRNA
chr1	494382	496605	-	ENSG00000237094.12	AL732372.2	ENST00000419160.4	GENCODE	transcribed_unprocessed_pseudogene	processed_transcript
chr1	494382	496605	-	NONHSAG000017.3	NONHSAG000017.3	NONHSAT150923.1	NONCODE	lncRNA	lncRNA
chr1	494382	496665	-	NONHSAG000017.3	NONHSAG000017.3	NONHSAT000054.2	NONCODE	lncRNA	lncRNA
chr1	494382	497303	-	NONHSAG000017.3	NONHSAG000017.3	NONHSAT000051.2	NONCODE	lncRNA	lncRNA
chr1	494464	501617	-	NONHSAG000017.3	NONHSAG000017.3	NONHSAT000045.2	NONCODE	lncRNA	lncRNA
chr1	494464	502508	-	ENSG00000237094.12	AL732372.2	ENST00000440038.7	GENCODE	transcribed_unprocessed_pseudogene	processed_transcript
chr1	494475	495368	-	ENSG00000237094.12	AL732372.2	ENST00000642074.1	GENCODE	transcribed_unprocessed_pseudogene	processed_transcript
chr1	494594	497300	-	lnc-OR4F29-1	lnc-OR4F29-1	lnc-OR4F29-1:4	LNCiPedia	lncRNA	lncRNA
chr1	494611	499175	-	ENSG00000237094.12	AL732372.2	ENST00000423728.6	GENCODE	transcribed_unprocessed_pseudogene	processed_transcript
chr1	494771	498976	-	ENSG00000237094.12	AL732372.2	ENST00000616311.5	GENCODE	transcribed_unprocessed_pseudogene	processed_transcript
chr1	494876	499175	-	NONHSAG000017.3	NONHSAG000017.3	NONHSAT000047.2	NONCODE	lncRNA	lncRNA
chr1	497134	498456	-	ENSG00000237094.12	AL732372.2	ENST00000599771.6	GENCODE	transcribed_unprocessed_pseudogene	processed_transcript
chr1	497134	498458	-	NONHSAG000017.3	NONHSAG000017.3	NONHSAT000050.2	NONCODE	lncRNA	lncRNA
chr1	497205	502598	-	ENSG00000237094.12	AL732372.2	ENST00000641845.1	GENCODE	transcribed_unprocessed_pseudogene	processed_transcript
chr1	497210	502873	-	ENSG00000237094.12	AL732372.2	ENST00000641916.1	GENCODE	transcribed_unprocessed_pseudogene	processed_transcript
chr1	497240	499002	-	ENSG00000237094.12	AL732372.2	ENST00000601486.5	GENCODE	transcribed_unprocessed_pseudogene	processed_transcript
chr1	497245	502598	-	ENSG00000237094.12	AL732372.2	ENST00000641579.1	GENCODE	transcribed_unprocessed_pseudogene	processed_transcript
chr1	497275	498976	-	ENSG00000237094.12	AL732372.2	ENST00000616947.2	GENCODE	transcribed_unprocessed_pseudogene	processed_transcript
chr1	497279	498976	-	NONHSAG000017.3	NONHSAG000017.3	NONHSAT150925.1	NONCODE	lncRNA	lncRNA
chr1	498281	499175	-	ENSG00000237094.12	AL732372.2	ENST00000432964.1	GENCODE	transcribed_unprocessed_pseudogene	processed_transcript
chr1	498984	501607	-	ENSG00000237094.12	AL732372.2	ENST00000608420.1	GENCODE	transcribed_unprocessed_pseudogene	processed_transcript
chr1	501588	517252	-	ENSG00000237094.12	AL732372.2	ENST00000641303.1	GENCODE	transcribed_unprocessed_pseudogene	processed_transcript
chr1	501604	517225	-	ENSG00000237094.12	AL732372.2	ENST00000641063.1	GENCODE	transcribed_unprocessed_pseudogene	processed_transcript
chr1	504470	514413	-	ENSG00000237094.12	AL732372.2	ENST00000641049.1	GENCODE	transcribed_unprocessed_pseudogene	processed_transcript
chr1	504865	522928	-	ENSG00000237094.12	AL732372.2	ENST00000642124.1	GENCODE	transcribed_unprocessed_pseudogene	processed_transcript
chr1	516376	516479	-	ENSG00000278757.1	FO681485.1	ENST00000614007.1	GENCODE	snRNA	snRNA
chr1	585989	588453	-	NONHSAG000046.3	NONHSAG000046.3	NONHSAT000079.2	NONCODE	lncRNA	lncRNA
chr1	585990	629008	-	NONHSAG000046.3	NONHSAG000046.3	NONHSAT226230.1	NONCODE	lncRNA	lncRNA
chr1	586071	612813	-	ENSG00000230021.10	AL669831.3	ENST00000634833.2	GENCODE	transcribed_processed_pseudogene	processed_transcript
chr1	586278	588453	-	ENSG00000230021.10	AL669831.3	ENST00000417636.2	GENCODE	transcribed_processed_pseudogene	processed_transcript
chr1	586833	588026	-	NONHSAG000046.3	NONHSAG000046.3	NONHSAT226231.1	NONCODE	lncRNA	lncRNA
chr1	586945	720194	-	ENSG00000230021.10	AL669831.3	ENST00000419394.2	GENCODE	transcribed_processed_pseudogene	processed_transcript
chr1	587629	594768	+	ENSG00000235146.2	AC114498.1	ENST00000423796.1	GENCODE	lncRNA	lncRNA
chr1	587668	594574	+	ENSG00000235146.2	AC114498.1	ENST00000450696.1	GENCODE	lncRNA	lncRNA
chr1	588859	594374	+	NONHSAG000027.3	NONHSAG000027.3	NONHSAT224531.1	NONCODE	lncRNA	lncRNA
chr1	594191	633129	-	ENSG00000230021.10	AL669831.3	ENST00000440196.3	GENCODE	transcribed_processed_pseudogene	processed_transcript
chr1	594198	631204	-	ENSG00000230021.10	AL669831.3	ENST00000641296.1	GENCODE	transcribed_processed_pseudogene	processed_transcript
chr1	594308	598551	-	ENSG00000230021.10	AL669831.3	ENST00000357876.6	GENCODE	transcribed_processed_pseudogene	processed_transcript
chr1	594308	827769	-	ENSG00000230021.10	AL669831.3	ENST00000635509.2	GENCODE	transcribed_processed_pseudogene	processed_transcript
chr1	594308	827769	-	NONHSAG000046.3	NONHSAG000046.3	NONHSAT226232.1	NONCODE	lncRNA	lncRNA
chr1	594308	827796	-	ENSG00000230021.10	AL669831.3	ENST00000634337.2	GENCODE	transcribed_processed_pseudogene	processed_transcript
chr1	594308	827796	-	NONHSAG000046.3	NONHSAG000046.3	NONHSAT226233.1	NONCODE	lncRNA	lncRNA
chr1	594453	595215	+	NONHSAG000027.3	NONHSAG000027.3	NONHSAT000083.2	NONCODE	lncRNA	lncRNA
chr1	594453	595217	-	NONHSAG000046.3	NONHSAG000046.3	NONHSAT000082.2	NONCODE	lncRNA	lncRNA
chr1	594458	733064	-	ENSG00000230021.10	AL669831.3	ENST00000648019.1	GENCODE	transcribed_processed_pseudogene	processed_transcript
chr1	594459	597498	+	NONHSAG000027.3	NONHSAG000027.3	NONHSAT000085.2	NONCODE	lncRNA	lncRNA
chr1	594459	597498	-	NONHSAG000046.3	NONHSAG000046.3	NONHSAT000084.2	NONCODE	lncRNA	lncRNA
chr1	601436	720200	-	ENSG00000230021.10	AL669831.3	ENST00000440200.5	GENCODE	transcribed_processed_pseudogene	processed_transcript
chr1	617243	618872	-	NONHSAG057400.1	NONHSAG057400.1	NONHSAT150927.1	NONCODE	lncRNA	lncRNA
chr1	627377	629010	-	NONHSAG000046.3	NONHSAG000046.3	NONHSAT000087.2	NONCODE	lncRNA	lncRNA
chr1	627377	631150	-	ENSG00000230021.10	AL669831.3	ENST00000452176.2	GENCODE	transcribed_processed_pseudogene	processed_transcript
chr1	627380	629009	-	LINC00115	LINC00115	LINC00115:18	LNCiPedia	lncRNA	lncRNA
chr1	629062	629433	+	ENSG00000225972.1	MTND1P23	ENST00000416931.1	GENCODE	unprocessed_pseudogene	unprocessed_pseudogene
chr1	629082	633963	-	NONHSAG000032.2	NONHSAG000032.2	NONHSAT000089.2	NONCODE	lncRNA	lncRNA
chr1	629640	630683	+	ENSG00000225630.1	MTND2P28	ENST00000457540.1	GENCODE	unprocessed_pseudogene	unprocessed_pseudogene
chr1	629658	630670	+	NONHSAG000033.2	NONHSAG000033.2	NONHSAT148177.1	NONCODE	lncRNA	lncRNA
chr1	629661	630563	-	NONHSAG000032.2	NONHSAG000032.2	NONHSAT150928.1	NONCODE	lncRNA	lncRNA
chr1	631074	632616	+	ENSG00000237973.1	MTCO1P12	ENST00000414273.1	GENCODE	unprocessed_pseudogene	unprocessed_pseudogene
chr1	631084	632680	+	NONHSAG000034.2	NONHSAG000034.2	NONHSAT000091.2	NONCODE	lncRNA	lncRNA
chr1	631086	631860	+	NONHSAG000034.2	NONHSAG000034.2	NONHSAT148178.1	NONCODE	lncRNA	lncRNA
chr1	631092	632599	-	NONHSAG000032.2	NONHSAG000032.2	NONHSAT150929.1	NONCODE	lncRNA	lncRNA
chr1	631119	632685	-	NONHSAG000032.2	NONHSAG000032.2	NONHSAT150930.1	NONCODE	lncRNA	lncRNA
chr1	631659	632683	-	NONHSAG000032.2	NONHSAG000032.2	NONHSAT150931.1	NONCODE	lncRNA	lncRNA
chr1	631684	632985	+	lnc-SAMD11-13	lnc-SAMD11-13	lnc-SAMD11-13:2	LNCiPedia	lncRNA	lncRNA
chr1	632325	632413	-	ENSG00000278791.1	AC114498.2	ENST00000621981.1	GENCODE	miRNA	miRNA
chr1	632757	633438	+	ENSG00000229344.1	MTCO2P12	ENST00000427426.1	GENCODE	unprocessed_pseudogene	unprocessed_pseudogene
chr1	632770	633463	+	NONHSAG000035.2	NONHSAG000035.2	NONHSAT000092.2	NONCODE	lncRNA	lncRNA
chr1	633535	633741	+	ENSG00000240409.1	MTATP8P1	ENST00000467115.1	GENCODE	unprocessed_pseudogene	unprocessed_pseudogene
chr1	633639	634924	+	NONHSAG000036.3	NONHSAG000036.3	NONHSAT224532.1	NONCODE	lncRNA	lncRNA
chr1	633696	634376	+	ENSG00000248527.1	MTATP6P1	ENST00000514057.1	GENCODE	unprocessed_pseudogene	unprocessed_pseudogene
chr1	634376	634922	+	ENSG00000198744.5	MTCO3P12	ENST00000416718.2	GENCODE	unprocessed_pseudogene	unprocessed_pseudogene
chr1	674842	675265	+	ENSG00000268663.1	WBP1LP6	ENST00000438434.2	GENCODE	processed_pseudogene	processed_pseudogene
chr1	685679	686673	-	ENSG00000284662.1	OR4F16	ENST00000332831.4	GENCODE	protein_coding	protein_coding
chr1	701936	720150	-	ENSG00000230021.10	AL669831.3	ENST00000441245.5	GENCODE	transcribed_processed_pseudogene	processed_transcript
chr1	703685	720194	-	LINC00115	LINC00115	LINC00115:15	LNCiPedia	lncRNA	lncRNA
chr1	703685	720200	-	LINC00115	LINC00115	LINC00115:14	LNCiPedia	lncRNA	lncRNA
chr1	711342	720200	-	LINC00115	LINC00115	LINC00115:12	LNCiPedia	lncRNA	lncRNA
chr1	711715	724707	-	LINC00115	LINC00115	LINC00115:10	LNCiPedia	lncRNA	lncRNA
chr1	711715	724707	-	NONHSAG000046.3	NONHSAG000046.3	NONHSAT150932.1	NONCODE	lncRNA	lncRNA
chr1	711867	732212	-	ENSG00000230021.10	AL669831.3	ENST00000414688.6	GENCODE	transcribed_processed_pseudogene	processed_transcript
chr1	720024	720206	-	ENSG00000230021.10	AL669831.3	ENST00000636676.1	GENCODE	transcribed_processed_pseudogene	transcribed_processed_pseudogene
chr1	720053	724564	-	ENSG00000230021.10	AL669831.3	ENST00000447954.2	GENCODE	transcribed_processed_pseudogene	processed_transcript
chr1	720058	724550	-	LINC00115	LINC00115	LINC00115:11	LNCiPedia	lncRNA	lncRNA
chr1	722092	724903	+	ENSG00000229376.3	CICP3	ENST00000440782.3	GENCODE	processed_pseudogene	processed_pseudogene
chr1	725759	730351	-	NONHSAG000039.3	NONHSAG000039.3	NONHSAT000100.2	NONCODE	lncRNA	lncRNA
chr1	725885	778626	-	ENSG00000228327.3	AL669831.1	ENST00000506640.2	GENCODE	transcribed_unprocessed_pseudogene	processed_transcript
chr1	726231	728147	-	NONHSAG000039.3	NONHSAG000039.3	NONHSAT000101.2	NONCODE	lncRNA	lncRNA
chr1	727571	730484	-	NONHSAG000039.3	NONHSAG000039.3	NONHSAT226234.1	NONCODE	lncRNA	lncRNA
chr1	729289	738901	-	NONHSAG000039.3	NONHSAG000039.3	NONHSAT000102.2	NONCODE	lncRNA	lncRNA
chr1	731676	739879	-	NONHSAG000039.3	NONHSAG000039.3	NONHSAT150933.1	NONCODE	lncRNA	lncRNA
chr1	732122	740339	-	NONHSAG000039.3	NONHSAG000039.3	NONHSAT150934.1	NONCODE	lncRNA	lncRNA
chr1	736386	740405	+	NONHSAG104757.1	NONHSAG104757.1	NONHSAT224533.1	NONCODE	lncRNA	lncRNA
chr1	736560	740539	-	NONHSAG000039.3	NONHSAG000039.3	NONHSAT226235.1	NONCODE	lncRNA	lncRNA
chr1	738860	744356	-	NONHSAG000039.3	NONHSAG000039.3	NONHSAT000108.2	NONCODE	lncRNA	lncRNA
chr1	741813	750016	-	NONHSAG000039.3	NONHSAG000039.3	NONHSAT000109.2	NONCODE	lncRNA	lncRNA
chr1	748895	754788	-	NONHSAG000039.3	NONHSAG000039.3	NONHSAT150935.1	NONCODE	lncRNA	lncRNA
chr1	749313	753814	-	NONHSAG000039.3	NONHSAG000039.3	NONHSAT000111.2	NONCODE	lncRNA	lncRNA
chr1	750774	751852	+	NONHSAG056041.1	NONHSAG056041.1	NONHSAT148179.1	NONCODE	lncRNA	lncRNA
chr1	754720	768489	-	NONHSAG000039.3	NONHSAG000039.3	NONHSAT150936.1	NONCODE	lncRNA	lncRNA
chr1	758233	758336	-	ENSG00000223181.1	RNU6-1199P	ENST00000411249.1	GENCODE	snRNA	snRNA
chr1	759032	764925	-	NONHSAG000041.2	NONHSAG000041.2	NONHSAT000115.2	NONCODE	lncRNA	lncRNA
chr1	760911	761989	+	ENSG00000229905.1	AL669831.2	ENST00000422528.1	GENCODE	lncRNA	lncRNA
chr1	764723	774280	-	ENSG00000228327.3	AL669831.1	ENST00000428504.2	GENCODE	transcribed_unprocessed_pseudogene	transcribed_unprocessed_pseudogene
chr1	764857	778626	-	lnc-OR4F16-4	lnc-OR4F16-4	lnc-OR4F16-4:1	LNCiPedia	lncRNA	lncRNA
chr1	764865	778688	-	NONHSAG000041.2	NONHSAG000041.2	NONHSAT000117.2	NONCODE	lncRNA	lncRNA
chr1	768645	772054	+	NONHSAG056042.1	NONHSAG056042.1	NONHSAT148180.1	NONCODE	lncRNA	lncRNA
chr1	768919	794738	+	NONHSAG056042.1	NONHSAG056042.1	NONHSAT148181.1	NONCODE	lncRNA	lncRNA
chr1	771808	774553	+	NONHSAG056042.1	NONHSAG056042.1	NONHSAT148182.1	NONCODE	lncRNA	lncRNA
chr1	773008	778635	-	NONHSAG000041.2	NONHSAG000041.2	NONHSAT000121.2	NONCODE	lncRNA	lncRNA
chr1	778747	805994	+	ENSG00000237491.10	LINC01409	ENST00000655765.1	GENCODE	lncRNA	lncRNA
chr1	778747	810063	+	ENSG00000237491.10	LINC01409	ENST00000412115.2	GENCODE	lncRNA	lncRNA
chr1	778758	810062	+	ENSG00000237491.10	LINC01409	ENST00000670700.1	GENCODE	lncRNA	lncRNA
chr1	778760	805270	+	ENSG00000237491.10	LINC01409	ENST00000429505.6	GENCODE	lncRNA	lncRNA
chr1	778760	810062	+	ENSG00000237491.10	LINC01409	ENST00000657896.1	GENCODE	lncRNA	lncRNA
chr1	778770	784690	+	ENSG00000237491.10	LINC01409	ENST00000434264.6	GENCODE	lncRNA	lncRNA
chr1	778782	782191	+	ENSG00000237491.10	LINC01409	ENST00000457084.1	GENCODE	lncRNA	lncRNA
chr1	778792	782191	+	lnc-SAMD11-7	lnc-SAMD11-7	lnc-SAMD11-7:3	LNCiPedia	lncRNA	lncRNA
chr1	778792	784690	+	lnc-SAMD11-7	lnc-SAMD11-7	lnc-SAMD11-7:4	LNCiPedia	lncRNA	lncRNA
chr1	778792	789501	+	NONHSAG000044.3	NONHSAG000044.3	NONHSAT224534.1	NONCODE	lncRNA	lncRNA
chr1	778792	789501	+	NONHSAG000044.3	NONHSAG000044.3	NONHSAT224535.1	NONCODE	lncRNA	lncRNA
chr1	778796	810062	+	ENSG00000237491.10	LINC01409	ENST00000658648.1	GENCODE	lncRNA	lncRNA
chr1	778802	810057	+	ENSG00000237491.10	LINC01409	ENST00000656571.1	GENCODE	lncRNA	lncRNA
chr1	778809	787186	+	ENSG00000237491.10	LINC01409	ENST00000665867.1	GENCODE	lncRNA	lncRNA
chr1	778809	810047	+	ENSG00000237491.10	LINC01409	ENST00000669749.1	GENCODE	lncRNA	lncRNA
chr1	778812	810057	+	ENSG00000237491.10	LINC01409	ENST00000666217.1	GENCODE	lncRNA	lncRNA
chr1	778812	810065	+	ENSG00000237491.10	LINC01409	ENST00000665719.1	GENCODE	lncRNA	lncRNA
chr1	778849	805272	+	ENSG00000237491.10	LINC01409	ENST00000651411.1	GENCODE	lncRNA	lncRNA
chr1	778885	784429	+	NONHSAG000044.3	NONHSAG000044.3	NONHSAT148184.1	NONCODE	lncRNA	lncRNA
chr1	778885	784655	+	NONHSAG000044.3	NONHSAG000044.3	NONHSAT000123.2	NONCODE	lncRNA	lncRNA
chr1	778885	804875	+	NONHSAG000044.3	NONHSAG000044.3	NONHSAT000124.2	NONCODE	lncRNA	lncRNA
chr1	778930	784655	+	ENSG00000237491.10	LINC01409	ENST00000589899.5	GENCODE	lncRNA	lncRNA
chr1	778937	784429	+	ENSG00000237491.10	LINC01409	ENST00000609830.1	GENCODE	lncRNA	lncRNA
chr1	778972	808378	+	ENSG00000237491.10	LINC01409	ENST00000443772.2	GENCODE	lncRNA	lncRNA
chr1	779056	804875	+	lnc-SAMD11-7	lnc-SAMD11-7	lnc-SAMD11-7:12	LNCiPedia	lncRNA	lncRNA
chr1	781937	782050	+	ENSG00000285268.1	AL669831.6	ENST00000644482.1	GENCODE	transcribed_processed_pseudogene	transcribed_processed_pseudogene
chr1	781945	784690	+	lnc-SAMD11-7	lnc-SAMD11-7	lnc-SAMD11-7:13	LNCiPedia	lncRNA	lncRNA
chr1	784370	784759	+	ENSG00000237491.10	LINC01409	ENST00000585826.1	GENCODE	lncRNA	lncRNA
chr1	784370	784977	+	ENSG00000237491.10	LINC01409	ENST00000592547.1	GENCODE	lncRNA	lncRNA
chr1	784370	786866	+	ENSG00000237491.10	LINC01409	ENST00000586928.5	GENCODE	lncRNA	lncRNA
chr1	784370	795513	+	ENSG00000237491.10	LINC01409	ENST00000585745.5	GENCODE	lncRNA	lncRNA
chr1	784370	801876	+	ENSG00000237491.10	LINC01409	ENST00000585768.5	GENCODE	lncRNA	lncRNA
chr1	784370	804832	+	ENSG00000237491.10	LINC01409	ENST00000590848.5	GENCODE	lncRNA	lncRNA
chr1	784370	805127	+	ENSG00000237491.10	LINC01409	ENST00000591440.5	GENCODE	lncRNA	lncRNA
chr1	784370	805270	+	ENSG00000237491.10	LINC01409	ENST00000587530.5	GENCODE	lncRNA	lncRNA
chr1	784370	806459	+	ENSG00000237491.10	LINC01409	ENST00000593022.5	GENCODE	lncRNA	lncRNA
chr1	784370	807314	+	ENSG00000237491.10	LINC01409	ENST00000589531.5	GENCODE	lncRNA	lncRNA
chr1	784370	809729	+	ENSG00000237491.10	LINC01409	ENST00000588951.5	GENCODE	lncRNA	lncRNA
chr1	784396	807321	+	ENSG00000237491.10	LINC01409	ENST00000586288.1	GENCODE	lncRNA	lncRNA
chr1	785800	787672	+	ENSG00000237491.10	LINC01409	ENST00000591702.1	GENCODE	lncRNA	lncRNA
chr1	785940	787133	+	lnc-SAMD11-7	lnc-SAMD11-7	lnc-SAMD11-7:27	LNCiPedia	lncRNA	lncRNA
chr1	790742	800024	-	NONHSAG057401.1	NONHSAG057401.1	NONHSAT150937.1	NONCODE	lncRNA	lncRNA
chr1	794662	797328	+	NONHSAG056042.1	NONHSAG056042.1	NONHSAT148185.1	NONCODE	lncRNA	lncRNA
chr1	794795	799923	+	NONHSAG056042.1	NONHSAG056042.1	NONHSAT148186.1	NONCODE	lncRNA	lncRNA
chr1	799972	807575	-	NONHSAG057401.1	NONHSAG057401.1	NONHSAT150938.1	NONCODE	lncRNA	lncRNA
chr1	800083	827506	-	NONHSAG000046.3	NONHSAG000046.3	NONHSAT226236.1	NONCODE	lncRNA	lncRNA
chr1	800435	827509	-	NONHSAG000046.3	NONHSAG000046.3	NONHSAT150939.1	NONCODE	lncRNA	lncRNA
chr1	800879	810161	-	NONHSAG000046.3	NONHSAG000046.3	NONHSAT000142.2	NONCODE	lncRNA	lncRNA
chr1	800879	817712	-	ENSG00000230092.7	AL669831.4	ENST00000447500.4	GENCODE	transcribed_unprocessed_pseudogene	processed_transcript
chr1	803836	806580	+	ENSG00000237491.10	LINC01409	ENST00000655384.1	GENCODE	lncRNA	lncRNA
chr1	803934	807435	+	ENSG00000237491.10	LINC01409	ENST00000667728.1	GENCODE	lncRNA	lncRNA
chr1	804776	805270	+	NONHSAG000044.3	NONHSAG000044.3	NONHSAT224536.1	NONCODE	lncRNA	lncRNA
chr1	804799	807465	+	lnc-SAMD11-7	lnc-SAMD11-7	lnc-SAMD11-7:29	LNCiPedia	lncRNA	lncRNA
chr1	804800	810061	+	NONHSAG000044.3	NONHSAG000044.3	NONHSAT148187.1	NONCODE	lncRNA	lncRNA
chr1	804932	810060	+	NONHSAG000044.3	NONHSAG000044.3	NONHSAT000144.2	NONCODE	lncRNA	lncRNA
chr1	805799	810161	-	ENSG00000230092.7	AL669831.4	ENST00000590817.3	GENCODE	transcribed_unprocessed_pseudogene	transcribed_unprocessed_pseudogene
chr1	805799	827493	-	LINC00115	LINC00115	LINC00115:6	LNCiPedia	lncRNA	lncRNA
chr1	805821	810197	-	LINC00115	LINC00115	LINC00115:8	LNCiPedia	lncRNA	lncRNA
chr1	807234	809697	+	NONHSAG000044.3	NONHSAG000044.3	NONHSAT148188.1	NONCODE	lncRNA	lncRNA
chr1	810109	817712	-	NONHSAG000046.3	NONHSAG000046.3	NONHSAT000147.2	NONCODE	lncRNA	lncRNA
chr1	817371	819834	+	FAM87B	FAM87B	FAM87B:5	LNCiPedia	lncRNA	lncRNA
chr1	817371	819837	+	ENSG00000177757.2	FAM87B	ENST00000326734.2	GENCODE	lncRNA	lncRNA
chr1	817547	843480	+	NONHSAG000047.3	NONHSAG000047.3	NONHSAT148189.1	NONCODE	lncRNA	lncRNA
chr1	818094	828159	-	NONHSAG000046.3	NONHSAG000046.3	NONHSAT000149.2	NONCODE	lncRNA	lncRNA
chr1	819827	821435	-	NONHSAG000049.3	NONHSAG000049.3	NONHSAT000150.2	NONCODE	lncRNA	lncRNA
chr1	819827	821435	-	NONHSAG000049.3	NONHSAG000049.3	NONHSAT000151.2	NONCODE	lncRNA	lncRNA
chr1	819849	823747	-	NONHSAG000049.3	NONHSAG000049.3	NONHSAT000152.2	NONCODE	lncRNA	lncRNA
chr1	820128	823730	-	NONHSAG000049.3	NONHSAG000049.3	NONHSAT226237.1	NONCODE	lncRNA	lncRNA
chr1	820377	821774	-	NONHSAG000049.3	NONHSAG000049.3	NONHSAT000153.2	NONCODE	lncRNA	lncRNA
chr1	820676	821921	+	NONHSAG000050.2	NONHSAG000050.2	NONHSAT000154.2	NONCODE	lncRNA	lncRNA
chr1	821031	823595	+	NONHSAG000050.2	NONHSAG000050.2	NONHSAT000155.2	NONCODE	lncRNA	lncRNA
chr1	822406	823695	-	NONHSAG000049.3	NONHSAG000049.3	NONHSAT000156.2	NONCODE	lncRNA	lncRNA
chr1	825138	849592	+	ENSG00000228794.10	LINC01128	ENST00000624927.3	GENCODE	lncRNA	lncRNA
chr1	826206	827522	-	ENSG00000225880.5	LINC00115	ENST00000473798.1	GENCODE	lncRNA	lncRNA
chr1	826209	827506	-	LINC00115	LINC00115	LINC00115:5	LNCiPedia	lncRNA	lncRNA
chr1	826832	852225	+	ENSG00000228794.10	LINC01128	ENST00000623808.3	GENCODE	lncRNA	lncRNA
chr1	827591	843604	+	NONHSAG000047.3	NONHSAG000047.3	NONHSAT000158.2	NONCODE	lncRNA	lncRNA
chr1	827591	859446	+	NONHSAG000047.3	NONHSAG000047.3	NONHSAT000159.2	NONCODE	lncRNA	lncRNA
chr1	827591	859446	+	NONHSAG000047.3	NONHSAG000047.3	NONHSAT000160.2	NONCODE	lncRNA	lncRNA
chr1	827591	859446	+	NONHSAG000047.3	NONHSAG000047.3	NONHSAT000161.2	NONCODE	lncRNA	lncRNA
chr1	827591	859446	+	NONHSAG000047.3	NONHSAG000047.3	NONHSAT000162.2	NONCODE	lncRNA	lncRNA
chr1	827591	859446	+	NONHSAG000047.3	NONHSAG000047.3	NONHSAT000163.2	NONCODE	lncRNA	lncRNA
chr1	827591	859446	+	NONHSAG000047.3	NONHSAG000047.3	NONHSAT000164.2	NONCODE	lncRNA	lncRNA
chr1	827591	859446	+	NONHSAG000047.3	NONHSAG000047.3	NONHSAT000165.2	NONCODE	lncRNA	lncRNA
chr1	827598	859446	+	ENSG00000228794.10	LINC01128	ENST00000445118.7	GENCODE	lncRNA	lncRNA
chr1	827603	846365	+	ENSG00000228794.10	LINC01128	ENST00000669922.1	GENCODE	lncRNA	lncRNA
chr1	827604	859085	+	ENSG00000228794.10	LINC01128	ENST00000670780.1	GENCODE	lncRNA	lncRNA
chr1	827605	859572	+	NONHSAG000047.3	NONHSAG000047.3	NONHSAT224537.1	NONCODE	lncRNA	lncRNA
chr1	827608	829088	+	LINC01128	LINC01128	LINC01128:68	LNCiPedia	lncRNA	lncRNA
chr1	827608	854411	+	LINC01128	LINC01128	LINC01128:66	LNCiPedia	lncRNA	lncRNA
chr1	827608	859446	+	LINC01128	LINC01128	LINC01128:67	LNCiPedia	lncRNA	lncRNA
chr1	827609	854412	+	NONHSAG000047.3	NONHSAG000047.3	NONHSAT148192.1	NONCODE	lncRNA	lncRNA
chr1	827635	849162	+	ENSG00000228794.10	LINC01128	ENST00000667414.1	GENCODE	lncRNA	lncRNA
chr1	827638	859408	+	ENSG00000228794.10	LINC01128	ENST00000666741.1	GENCODE	lncRNA	lncRNA
chr1	827652	853522	+	ENSG00000228794.10	LINC01128	ENST00000623070.4	GENCODE	lncRNA	lncRNA
chr1	827652	859332	+	ENSG00000228794.10	LINC01128	ENST00000659124.1	GENCODE	lncRNA	lncRNA
chr1	827654	853602	+	ENSG00000228794.10	LINC01128	ENST00000658846.1	GENCODE	lncRNA	lncRNA
chr1	827654	854096	+	ENSG00000228794.10	LINC01128	ENST00000608189.5	GENCODE	lncRNA	lncRNA
chr1	827657	852014	+	ENSG00000228794.10	LINC01128	ENST00000448975.6	GENCODE	lncRNA	lncRNA
chr1	827661	851987	+	NONHSAG000047.3	NONHSAG000047.3	NONHSAT148194.1	NONCODE	lncRNA	lncRNA
chr1	827661	852090	+	NONHSAG000047.3	NONHSAG000047.3	NONHSAT148195.1	NONCODE	lncRNA	lncRNA
chr1	827663	853497	+	ENSG00000228794.10	LINC01128	ENST00000449005.6	GENCODE	lncRNA	lncRNA
chr1	827667	841738	+	LINC01128	LINC01128	LINC01128:72	LNCiPedia	lncRNA	lncRNA
chr1	827667	842001	+	ENSG00000228794.10	LINC01128	ENST00000441765.6	GENCODE	lncRNA	lncRNA
chr1	827667	853452	+	ENSG00000228794.10	LINC01128	ENST00000609139.6	GENCODE	lncRNA	lncRNA
chr1	827667	854385	+	ENSG00000228794.10	LINC01128	ENST00000609009.6	GENCODE	lncRNA	lncRNA
chr1	827669	851998	+	NONHSAG000047.3	NONHSAG000047.3	NONHSAT148196.1	NONCODE	lncRNA	lncRNA
chr1	827673	853626	+	LINC01128	LINC01128	LINC01128:74	LNCiPedia	lncRNA	lncRNA
chr1	827673	857246	+	ENSG00000228794.10	LINC01128	ENST00000657837.1	GENCODE	lncRNA	lncRNA
chr1	827684	853617	+	NONHSAG000047.3	NONHSAG000047.3	NONHSAT000169.2	NONCODE	lncRNA	lncRNA
chr1	827684	853617	+	NONHSAG000047.3	NONHSAG000047.3	NONHSAT000170.2	NONCODE	lncRNA	lncRNA
chr1	827684	854360	+	NONHSAG000047.3	NONHSAG000047.3	NONHSAT000166.2	NONCODE	lncRNA	lncRNA
chr1	827684	854360	+	NONHSAG000047.3	NONHSAG000047.3	NONHSAT000167.2	NONCODE	lncRNA	lncRNA
chr1	827684	854360	+	NONHSAG000047.3	NONHSAG000047.3	NONHSAT000168.2	NONCODE	lncRNA	lncRNA
chr1	827692	850213	+	ENSG00000228794.10	LINC01128	ENST00000610067.6	GENCODE	lncRNA	lncRNA
chr1	827699	852766	+	ENSG00000228794.10	LINC01128	ENST00000416570.5	GENCODE	lncRNA	lncRNA
chr1	827700	853522	+	LINC01128	LINC01128	LINC01128:81	LNCiPedia	lncRNA	lncRNA
chr1	827700	854376	+	ENSG00000228794.10	LINC01128	ENST00000661237.1	GENCODE	lncRNA	lncRNA
chr1	827721	852090	+	NONHSAG000047.3	NONHSAG000047.3	NONHSAT148197.1	NONCODE	lncRNA	lncRNA
chr1	827771	842001	+	ENSG00000228794.10	LINC01128	ENST00000668541.1	GENCODE	lncRNA	lncRNA
chr1	827798	859446	+	NONHSAG000047.3	NONHSAG000047.3	NONHSAT000171.2	NONCODE	lncRNA	lncRNA
chr1	827806	854385	+	ENSG00000228794.10	LINC01128	ENST00000657175.1	GENCODE	lncRNA	lncRNA
chr1	827815	841999	+	ENSG00000228794.10	LINC01128	ENST00000660797.1	GENCODE	lncRNA	lncRNA
chr1	827821	852515	+	ENSG00000228794.10	LINC01128	ENST00000622921.1	GENCODE	lncRNA	lncRNA
chr1	829426	845710	-	lnc-NOC2L-9	lnc-NOC2L-9	lnc-NOC2L-9:1	LNCiPedia	lncRNA	lncRNA
chr1	829426	845710	-	NONHSAG057402.1	NONHSAG057402.1	NONHSAT150940.1	NONCODE	lncRNA	lncRNA
chr1	831021	857209	+	NONHSAG000047.3	NONHSAG000047.3	NONHSAT000172.2	NONCODE	lncRNA	lncRNA
chr1	831578	843594	+	ENSG00000228794.10	LINC01128	ENST00000670824.1	GENCODE	lncRNA	lncRNA
chr1	831605	842020	+	ENSG00000228794.10	LINC01128	ENST00000415295.1	GENCODE	lncRNA	lncRNA
chr1	841254	859572	+	NONHSAG000047.3	NONHSAG000047.3	NONHSAT224538.1	NONCODE	lncRNA	lncRNA
chr1	841326	857765	+	NONHSAG000047.3	NONHSAG000047.3	NONHSAT000174.2	NONCODE	lncRNA	lncRNA
chr1	844411	857209	+	NONHSAG000047.3	NONHSAG000047.3	NONHSAT000175.2	NONCODE	lncRNA	lncRNA
chr1	844449	859572	+	NONHSAG000047.3	NONHSAG000047.3	NONHSAT224539.1	NONCODE	lncRNA	lncRNA
chr1	847540	857699	+	NONHSAG000047.3	NONHSAG000047.3	NONHSAT000176.2	NONCODE	lncRNA	lncRNA
chr1	847565	857765	+	NONHSAG000047.3	NONHSAG000047.3	NONHSAT000177.2	NONCODE	lncRNA	lncRNA
chr1	847650	859117	+	NONHSAG000047.3	NONHSAG000047.3	NONHSAT000178.2	NONCODE	lncRNA	lncRNA
chr1	847674	853458	+	NONHSAG000047.3	NONHSAG000047.3	NONHSAT000179.2	NONCODE	lncRNA	lncRNA
chr1	849214	854808	+	NONHSAG000047.3	NONHSAG000047.3	NONHSAT000180.2	NONCODE	lncRNA	lncRNA
chr1	849467	857678	+	NONHSAG000047.3	NONHSAG000047.3	NONHSAT000181.2	NONCODE	lncRNA	lncRNA
chr1	849521	857699	+	NONHSAG000047.3	NONHSAG000047.3	NONHSAT000182.2	NONCODE	lncRNA	lncRNA
chr1	850088	857699	+	NONHSAG000047.3	NONHSAG000047.3	NONHSAT000183.2	NONCODE	lncRNA	lncRNA
chr1	851348	852752	+	ENSG00000228794.10	LINC01128	ENST00000425657.1	GENCODE	lncRNA	retained_intron
chr1	851785	857699	+	NONHSAG000047.3	NONHSAG000047.3	NONHSAT000185.2	NONCODE	lncRNA	lncRNA
chr1	851923	855300	+	NONHSAG000047.3	NONHSAG000047.3	NONHSAT000186.2	NONCODE	lncRNA	lncRNA
chr1	852658	857764	+	NONHSAG000047.3	NONHSAG000047.3	NONHSAT000187.2	NONCODE	lncRNA	lncRNA
chr1	854875	857159	+	NONHSAG000047.3	NONHSAG000047.3	NONHSAT000188.2	NONCODE	lncRNA	lncRNA
chr1	856011	858371	+	NONHSAG000047.3	NONHSAG000047.3	NONHSAT224540.1	NONCODE	lncRNA	lncRNA
chr1	856518	859199	+	NONHSAG000047.3	NONHSAG000047.3	NONHSAT224541.1	NONCODE	lncRNA	lncRNA
chr1	860226	866720	+	ENSG00000288531.1	AL669831.7	ENST00000671208.1	GENCODE	lncRNA	lncRNA
chr1	860227	868202	+	ENSG00000288531.1	AL669831.7	ENST00000661463.1	GENCODE	lncRNA	lncRNA
chr1	860366	865719	+	NONHSAG000052.3	NONHSAG000052.3	NONHSAT224542.1	NONCODE	lncRNA	lncRNA
chr1	860366	867502	+	NONHSAG000052.3	NONHSAG000052.3	NONHSAT224543.1	NONCODE	lncRNA	lncRNA
chr1	860680	865399	+	NONHSAG000052.3	NONHSAG000052.3	NONHSAT000191.2	NONCODE	lncRNA	lncRNA
chr1	864962	866082	+	NONHSAG000052.3	NONHSAG000052.3	NONHSAT148199.1	NONCODE	lncRNA	lncRNA
chr1	868071	876802	-	FAM41C	FAM41C	FAM41C:3	LNCiPedia	lncRNA	lncRNA
chr1	868071	876903	-	ENSG00000230368.2	FAM41C	ENST00000446136.1	GENCODE	lncRNA	lncRNA
chr1	868240	870201	-	ENSG00000230368.2	FAM41C	ENST00000432963.1	GENCODE	lncRNA	lncRNA
chr1	868403	876802	-	ENSG00000230368.2	FAM41C	ENST00000427857.1	GENCODE	lncRNA	lncRNA
chr1	873292	874349	+	ENSG00000234711.1	TUBB8P11	ENST00000415481.1	GENCODE	unprocessed_pseudogene	unprocessed_pseudogene
chr1	874529	877234	-	ENSG00000283040.1	AL669831.5	ENST00000635557.1	GENCODE	transcribed_unprocessed_pseudogene	transcribed_unprocessed_pseudogene
chr1	881033	881846	.	NONHSAG058642.1	NONHSAG058642.1	NONHSAT153310.1	NONCODE	lncRNA	lncRNA
chr1	901298	904811	+	NONHSAG056044.2	NONHSAG056044.2	NONHSAT148200.1	NONCODE	lncRNA	lncRNA
chr1	904034	904834	+	NONHSAG056044.2	NONHSAG056044.2	NONHSAT148201.1	NONCODE	lncRNA	lncRNA
chr1	904637	920829	+	NONHSAG056044.2	NONHSAG056044.2	NONHSAT224544.1	NONCODE	lncRNA	lncRNA
chr1	904813	905822	+	NONHSAG056044.2	NONHSAG056044.2	NONHSAT224545.1	NONCODE	lncRNA	lncRNA
chr1	904813	908316	+	NONHSAG056044.2	NONHSAG056044.2	NONHSAT224546.1	NONCODE	lncRNA	lncRNA
chr1	904813	908316	+	NONHSAG056044.2	NONHSAG056044.2	NONHSAT224547.1	NONCODE	lncRNA	lncRNA
chr1	904834	915976	+	ENSG00000272438.1	AL645608.6	ENST00000607769.1	GENCODE	lncRNA	lncRNA
chr1	904836	915976	+	lnc-SAMD11-5	lnc-SAMD11-5	lnc-SAMD11-5:7	LNCiPedia	lncRNA	lncRNA
chr1	904836	916673	+	NONHSAG056044.2	NONHSAG056044.2	NONHSAT224548.1	NONCODE	lncRNA	lncRNA
chr1	905107	905806	+	NONHSAG056044.2	NONHSAG056044.2	NONHSAT000197.2	NONCODE	lncRNA	lncRNA
chr1	905849	908122	+	NONHSAG056044.2	NONHSAG056044.2	NONHSAT224549.1	NONCODE	lncRNA	lncRNA
chr1	906733	909555	-	NONHSAG000056.2	NONHSAG000056.2	NONHSAT150941.1	NONCODE	lncRNA	lncRNA
chr1	907233	908397	-	NONHSAG000056.2	NONHSAG000056.2	NONHSAT150942.1	NONCODE	lncRNA	lncRNA
chr1	907438	909300	-	NONHSAG000056.2	NONHSAG000056.2	NONHSAT150943.1	NONCODE	lncRNA	lncRNA
chr1	908085	909928	-	NONHSAG000056.2	NONHSAG000056.2	NONHSAT000200.2	NONCODE	lncRNA	lncRNA
chr1	909275	910187	+	NONHSAG056044.2	NONHSAG056044.2	NONHSAT148203.1	NONCODE	lncRNA	lncRNA
chr1	911435	914948	+	ENSG00000230699.2	AL645608.2	ENST00000448179.1	GENCODE	lncRNA	lncRNA
chr1	911436	914949	+	NONHSAG056044.2	NONHSAG056044.2	NONHSAT148204.1	NONCODE	lncRNA	lncRNA
chr1	914171	914971	+	ENSG00000241180.1	AL645608.4	ENST00000398216.2	GENCODE	lncRNA	lncRNA
chr1	914888	924924	-	NONHSAG000059.3	NONHSAG000059.3	NONHSAT226238.1	NONCODE	lncRNA	lncRNA
chr1	914888	925604	-	NONHSAG000059.3	NONHSAG000059.3	NONHSAT226239.1	NONCODE	lncRNA	lncRNA
chr1	914888	925604	-	NONHSAG000059.3	NONHSAG000059.3	NONHSAT226240.1	NONCODE	lncRNA	lncRNA
chr1	916309	925604	-	NONHSAG000059.3	NONHSAG000059.3	NONHSAT226241.1	NONCODE	lncRNA	lncRNA
chr1	916818	919692	-	NONHSAG000059.3	NONHSAG000059.3	NONHSAT000207.2	NONCODE	lncRNA	lncRNA
chr1	916818	919692	-	NONHSAG000059.3	NONHSAG000059.3	NONHSAT000208.2	NONCODE	lncRNA	lncRNA
chr1	916865	921016	-	ENSG00000223764.2	LINC02593	ENST00000609207.1	GENCODE	lncRNA	retained_intron
chr1	916866	925604	-	NONHSAG000059.3	NONHSAG000059.3	NONHSAT226242.1	NONCODE	lncRNA	lncRNA
chr1	916867	923005	-	NONHSAG000059.3	NONHSAG000059.3	NONHSAT226243.1	NONCODE	lncRNA	lncRNA
chr1	916867	923280	-	NONHSAG000059.3	NONHSAG000059.3	NONHSAT226244.1	NONCODE	lncRNA	lncRNA
chr1	916867	923832	-	NONHSAG000059.3	NONHSAG000059.3	NONHSAT226245.1	NONCODE	lncRNA	lncRNA
chr1	916870	919692	-	ENSG00000223764.2	LINC02593	ENST00000417705.1	GENCODE	lncRNA	lncRNA
chr1	916871	919693	-	NONHSAG000059.3	NONHSAG000059.3	NONHSAT150945.1	NONCODE	lncRNA	lncRNA
chr1	916874	923833	-	NONHSAG000059.3	NONHSAG000059.3	NONHSAT226246.1	NONCODE	lncRNA	lncRNA
chr1	917370	918534	-	ENSG00000223764.2	LINC02593	ENST00000432961.1	GENCODE	lncRNA	retained_intron
chr1	917439	918335	-	NONHSAG000059.3	NONHSAG000059.3	NONHSAT000205.2	NONCODE	lncRNA	lncRNA
chr1	922131	922896	-	NONHSAG000059.3	NONHSAG000059.3	NONHSAT000209.2	NONCODE	lncRNA	lncRNA
chr1	922662	923754	-	NONHSAG000059.3	NONHSAG000059.3	NONHSAT000210.2	NONCODE	lncRNA	lncRNA
chr1	922692	923392	-	NONHSAG000059.3	NONHSAG000059.3	NONHSAT000211.2	NONCODE	lncRNA	lncRNA
chr1	922909	924924	-	NONHSAG000059.3	NONHSAG000059.3	NONHSAT226247.1	NONCODE	lncRNA	lncRNA
chr1	922909	925604	-	NONHSAG000059.3	NONHSAG000059.3	NONHSAT226248.1	NONCODE	lncRNA	lncRNA
chr1	923928	939291	+	ENSG00000187634.12	SAMD11	ENST00000420190.6	GENCODE	protein_coding	protein_coding
chr1	923973	924572	+	NONHSAG104758.1	NONHSAG104758.1	NONHSAT224550.1	NONCODE	lncRNA	lncRNA
chr1	924663	924924	-	NONHSAG000059.3	NONHSAG000059.3	NONHSAT226249.1	NONCODE	lncRNA	lncRNA
chr1	925150	935793	+	ENSG00000187634.12	SAMD11	ENST00000437963.5	GENCODE	protein_coding	protein_coding
chr1	925731	944574	+	ENSG00000187634.12	SAMD11	ENST00000342066.8	GENCODE	protein_coding	protein_coding
chr1	925741	944581	+	ENSG00000187634.12	SAMD11	ENST00000616016.4	GENCODE	protein_coding	protein_coding
chr1	925741	944581	+	ENSG00000187634.12	SAMD11	ENST00000616125.4	GENCODE	protein_coding	protein_coding
chr1	925741	944581	+	ENSG00000187634.12	SAMD11	ENST00000617307.4	GENCODE	protein_coding	protein_coding
chr1	925741	944581	+	ENSG00000187634.12	SAMD11	ENST00000618181.4	GENCODE	protein_coding	protein_coding
chr1	925741	944581	+	ENSG00000187634.12	SAMD11	ENST00000618323.4	GENCODE	protein_coding	protein_coding
chr1	925741	944581	+	ENSG00000187634.12	SAMD11	ENST00000618779.4	GENCODE	protein_coding	protein_coding
chr1	925741	944581	+	ENSG00000187634.12	SAMD11	ENST00000620200.4	GENCODE	protein_coding	protein_coding
chr1	925741	944581	+	ENSG00000187634.12	SAMD11	ENST00000622503.4	GENCODE	protein_coding	protein_coding
chr1	930312	944575	+	ENSG00000187634.12	SAMD11	ENST00000341065.8	GENCODE	protein_coding	protein_coding
chr1	939275	944259	+	ENSG00000187634.12	SAMD11	ENST00000455979.1	GENCODE	protein_coding	protein_coding
chr1	940346	942173	+	ENSG00000187634.12	SAMD11	ENST00000478729.1	GENCODE	protein_coding	processed_transcript
chr1	941076	942994	+	ENSG00000187634.12	SAMD11	ENST00000474461.1	GENCODE	protein_coding	retained_intron
chr1	942103	942802	+	ENSG00000187634.12	SAMD11	ENST00000466827.1	GENCODE	protein_coding	retained_intron
chr1	942166	942892	+	ENSG00000187634.12	SAMD11	ENST00000464948.1	GENCODE	protein_coding	retained_intron
chr1	944203	959256	-	ENSG00000188976.11	NOC2L	ENST00000327044.7	GENCODE	protein_coding	protein_coding
chr1	944204	945650	-	NONHSAG000061.2	NONHSAG000061.2	NONHSAT150946.1	NONCODE	lncRNA	lncRNA
chr1	944204	947060	-	ENSG00000188976.11	NOC2L	ENST00000483767.5	GENCODE	protein_coding	retained_intron
chr1	944204	959299	-	NONHSAG000061.2	NONHSAG000061.2	NONHSAT000214.2	NONCODE	lncRNA	lncRNA
chr1	944205	958458	-	ENSG00000188976.11	NOC2L	ENST00000477976.5	GENCODE	protein_coding	retained_intron
chr1	945319	945562	-	ENSG00000188976.11	NOC2L	ENST00000496938.1	GENCODE	protein_coding	processed_transcript
chr1	950023	950283	-	NONHSAG057403.1	NONHSAG057403.1	NONHSAT150947.1	NONCODE	lncRNA	lncRNA
chr1	954426	959309	-	ENSG00000188976.11	NOC2L	ENST00000487214.1	GENCODE	protein_coding	processed_transcript
chr1	958246	959256	-	ENSG00000188976.11	NOC2L	ENST00000469563.1	GENCODE	protein_coding	retained_intron
chr1	959537	960558	-	NONHSAG105250.1	NONHSAG105250.1	NONHSAT226250.1	NONCODE	lncRNA	lncRNA
chr1	960584	965719	+	ENSG00000187961.14	KLHL17	ENST00000338591.8	GENCODE	protein_coding	protein_coding
chr1	960639	965602	+	ENSG00000187961.14	KLHL17	ENST00000622660.1	GENCODE	protein_coding	protein_coding
chr1	961449	962478	+	ENSG00000187961.14	KLHL17	ENST00000463212.1	GENCODE	protein_coding	retained_intron
chr1	962727	964530	+	ENSG00000187961.14	KLHL17	ENST00000466300.1	GENCODE	protein_coding	nonsense_mediated_decay
chr1	963552	964164	+	ENSG00000187961.14	KLHL17	ENST00000481067.1	GENCODE	protein_coding	retained_intron
chr1	966482	975865	+	ENSG00000187583.11	PLEKHN1	ENST00000379410.8	GENCODE	protein_coding	protein_coding
chr1	966502	975008	+	ENSG00000187583.11	PLEKHN1	ENST00000379407.7	GENCODE	protein_coding	protein_coding
chr1	966502	975008	+	ENSG00000187583.11	PLEKHN1	ENST00000379409.6	GENCODE	protein_coding	protein_coding
chr1	966769	966978	-	NONHSAG105251.1	NONHSAG105251.1	NONHSAT226251.1	NONCODE	lncRNA	lncRNA
chr1	970875	971523	+	ENSG00000187583.11	PLEKHN1	ENST00000480267.1	GENCODE	protein_coding	retained_intron
chr1	973512	975865	+	ENSG00000187583.11	PLEKHN1	ENST00000491024.1	GENCODE	protein_coding	protein_coding
chr1	975204	982093	-	ENSG00000187642.9	PERM1	ENST00000341290.6	GENCODE	protein_coding	protein_coding
chr1	975205	976641	-	ENSG00000187642.9	PERM1	ENST00000479361.1	GENCODE	protein_coding	retained_intron
chr1	975205	981029	-	ENSG00000187642.9	PERM1	ENST00000433179.3	GENCODE	protein_coding	protein_coding
chr1	988572	990200	-	NONHSAG105252.1	NONHSAG105252.1	NONHSAT226252.1	NONCODE	lncRNA	lncRNA
chr1	992912	993528	-	NONHSAG105253.1	NONHSAG105253.1	NONHSAT226253.1	NONCODE	lncRNA	lncRNA
chr1	995532	997905	+	NONHSAG000065.2	NONHSAG000065.2	NONHSAT000219.2	NONCODE	lncRNA	lncRNA
chr1	995966	998051	-	ENSG00000272512.1	AL645608.7	ENST00000606034.1	GENCODE	lncRNA	lncRNA
chr1	998962	1000172	-	ENSG00000188290.10	HES4	ENST00000428771.6	GENCODE	protein_coding	protein_coding
chr1	998964	1000111	-	ENSG00000188290.10	HES4	ENST00000304952.10	GENCODE	protein_coding	protein_coding
chr1	998966	1000085	-	NONHSAG057405.1	NONHSAG057405.1	NONHSAT150949.1	NONCODE	lncRNA	lncRNA
chr1	998966	1000096	-	ENSG00000188290.10	HES4	ENST00000481869.1	GENCODE	protein_coding	retained_intron
chr1	998970	999981	-	ENSG00000188290.10	HES4	ENST00000484667.2	GENCODE	protein_coding	protein_coding
chr1	1001138	1014540	+	ENSG00000187608.10	ISG15	ENST00000624697.4	GENCODE	protein_coding	protein_coding
chr1	1001145	1014435	+	ENSG00000187608.10	ISG15	ENST00000624652.1	GENCODE	protein_coding	protein_coding
chr1	1001418	1007744	+	NONHSAG056045.2	NONHSAG056045.2	NONHSAT148205.1	NONCODE	lncRNA	lncRNA
chr1	1001440	1003444	+	NONHSAG056045.2	NONHSAG056045.2	NONHSAT224551.1	NONCODE	lncRNA	lncRNA
chr1	1004121	1007755	+	NONHSAG056045.2	NONHSAG056045.2	NONHSAT224552.1	NONCODE	lncRNA	lncRNA
chr1	1008076	1008229	-	ENSG00000231702.2	AL645608.3	ENST00000423619.2	GENCODE	processed_pseudogene	processed_pseudogene
chr1	1008736	1012109	+	NONHSAG104759.1	NONHSAG104759.1	NONHSAT224553.1	NONCODE	lncRNA	lncRNA
chr1	1011997	1013193	-	ENSG00000224969.1	AL645608.1	ENST00000458555.1	GENCODE	lncRNA	lncRNA
chr1	1013497	1014540	+	ENSG00000187608.10	ISG15	ENST00000649529.1	GENCODE	protein_coding	protein_coding
chr1	1019570	1019950	+	NONHSAG104760.1	NONHSAG104760.1	NONHSAT224554.1	NONCODE	lncRNA	lncRNA
chr1	1020120	1056116	+	ENSG00000188157.15	AGRN	ENST00000379370.7	GENCODE	protein_coding	protein_coding
chr1	1020123	1056118	+	ENSG00000188157.15	AGRN	ENST00000620552.4	GENCODE	protein_coding	protein_coding
chr1	1034106	1056116	+	ENSG00000188157.15	AGRN	ENST00000651234.1	GENCODE	protein_coding	protein_coding
chr1	1034106	1056116	+	ENSG00000188157.15	AGRN	ENST00000652369.1	GENCODE	protein_coding	protein_coding
chr1	1034867	1041397	+	ENSG00000188157.15	AGRN	ENST00000469403.1	GENCODE	protein_coding	retained_intron
chr1	1045399	1046349	+	ENSG00000188157.15	AGRN	ENST00000479707.1	GENCODE	protein_coding	retained_intron
chr1	1047201	1047865	+	ENSG00000188157.15	AGRN	ENST00000466223.1	GENCODE	protein_coding	retained_intron
chr1	1047475	1047838	+	ENSG00000188157.15	AGRN	ENST00000478677.1	GENCODE	protein_coding	retained_intron
chr1	1048529	1049394	+	ENSG00000188157.15	AGRN	ENST00000492947.1	GENCODE	protein_coding	retained_intron
chr1	1051986	1056112	+	ENSG00000188157.15	AGRN	ENST00000461111.1	GENCODE	protein_coding	retained_intron
chr1	1055033	1056116	+	ENSG00000242590.1	AL645608.5	ENST00000418300.1	GENCODE	lncRNA	lncRNA
chr1	1058424	1059377	+	NONHSAG056046.1	NONHSAG056046.1	NONHSAT148206.1	NONCODE	lncRNA	lncRNA
chr1	1058428	1059364	+	NONHSAG056046.1	NONHSAG056046.1	NONHSAT148207.1	NONCODE	lncRNA	lncRNA
chr1	1059703	1062056	+	NONHSAG000070.3	NONHSAG000070.3	NONHSAT000229.2	NONCODE	lncRNA	lncRNA
chr1	1059708	1066459	+	ENSG00000217801.10	AL390719.1	ENST00000394517.7	GENCODE	transcribed_unprocessed_pseudogene	processed_transcript
chr1	1059730	1066652	+	NONHSAG000070.3	NONHSAG000070.3	NONHSAT000232.2	NONCODE	lncRNA	lncRNA
chr1	1059734	1066456	+	ENSG00000217801.10	AL390719.1	ENST00000427998.5	GENCODE	transcribed_unprocessed_pseudogene	processed_transcript
chr1	1059737	1066453	+	NONHSAG000070.3	NONHSAG000070.3	NONHSAT000231.2	NONCODE	lncRNA	lncRNA
chr1	1060267	1066453	+	NONHSAG000070.3	NONHSAG000070.3	NONHSAT224555.1	NONCODE	lncRNA	lncRNA
chr1	1060281	1066372	+	lnc-AGRN-2	lnc-AGRN-2	lnc-AGRN-2:5	LNCiPedia	lncRNA	lncRNA
chr1	1060283	1066448	+	lnc-AGRN-2	lnc-AGRN-2	lnc-AGRN-2:10	LNCiPedia	lncRNA	lncRNA
chr1	1061020	1066005	+	NONHSAG000070.3	NONHSAG000070.3	NONHSAT000233.2	NONCODE	lncRNA	lncRNA
chr1	1062208	1063288	-	ENSG00000273443.1	AL645608.8	ENST00000442292.2	GENCODE	lncRNA	lncRNA
chr1	1063079	1066456	+	ENSG00000217801.10	AL390719.1	ENST00000456409.5	GENCODE	transcribed_unprocessed_pseudogene	processed_transcript
chr1	1063079	1069355	+	ENSG00000217801.10	AL390719.1	ENST00000412397.2	GENCODE	transcribed_unprocessed_pseudogene	transcribed_unprocessed_pseudogene
chr1	1064480	1066652	+	NONHSAG000070.3	NONHSAG000070.3	NONHSAT224556.1	NONCODE	lncRNA	lncRNA
chr1	1064495	1066274	+	ENSG00000217801.10	AL390719.1	ENST00000433695.1	GENCODE	transcribed_unprocessed_pseudogene	processed_transcript
chr1	1064518	1066441	+	ENSG00000217801.10	AL390719.1	ENST00000451054.1	GENCODE	transcribed_unprocessed_pseudogene	processed_transcript
chr1	1065575	1067314	-	lnc-RNF223-1	lnc-RNF223-1	lnc-RNF223-1:2	LNCiPedia	lncRNA	lncRNA
chr1	1065635	1066983	-	lnc-RNF223-1	lnc-RNF223-1	lnc-RNF223-1:1	LNCiPedia	lncRNA	lncRNA
chr1	1065637	1066464	-	NONHSAG000071.3	NONHSAG000071.3	NONHSAT000237.2	NONCODE	lncRNA	lncRNA
chr1	1065637	1067439	-	NONHSAG000071.3	NONHSAG000071.3	NONHSAT226254.1	NONCODE	lncRNA	lncRNA
chr1	1065637	1068435	-	NONHSAG000071.3	NONHSAG000071.3	NONHSAT226255.1	NONCODE	lncRNA	lncRNA
chr1	1065637	1069009	-	NONHSAG000071.3	NONHSAG000071.3	NONHSAT226256.1	NONCODE	lncRNA	lncRNA
chr1	1065637	1069323	-	NONHSAG000071.3	NONHSAG000071.3	NONHSAT226257.1	NONCODE	lncRNA	lncRNA
chr1	1065637	1069323	-	NONHSAG000071.3	NONHSAG000071.3	NONHSAT226258.1	NONCODE	lncRNA	lncRNA
chr1	1070967	1074306	-	ENSG00000237330.3	RNF223	ENST00000453464.3	GENCODE	protein_coding	protein_coding
chr1	1079680	1079921	+	NONHSAG104761.1	NONHSAG104761.1	NONHSAT224557.1	NONCODE	lncRNA	lncRNA
chr1	1081818	1116081	-	ENSG00000131591.17	C1orf159	ENST00000379339.5	GENCODE	protein_coding	protein_coding
chr1	1081818	1116356	-	NONHSAG000072.2	NONHSAG000072.2	NONHSAT000238.2	NONCODE	lncRNA	lncRNA
chr1	1081823	1092077	-	ENSG00000131591.17	C1orf159	ENST00000465822.5	GENCODE	protein_coding	retained_intron
chr1	1081823	1116095	-	ENSG00000131591.17	C1orf159	ENST00000379325.7	GENCODE	protein_coding	nonsense_mediated_decay
chr1	1081823	1116098	-	ENSG00000131591.17	C1orf159	ENST00000421241.6	GENCODE	protein_coding	protein_coding
chr1	1081825	1087636	-	ENSG00000131591.17	C1orf159	ENST00000487177.5	GENCODE	protein_coding	retained_intron
chr1	1081825	1116089	-	ENSG00000131591.17	C1orf159	ENST00000467751.5	GENCODE	protein_coding	nonsense_mediated_decay
chr1	1081825	1116089	-	ENSG00000131591.17	C1orf159	ENST00000477196.5	GENCODE	protein_coding	nonsense_mediated_decay
chr1	1082146	1084072	-	ENSG00000131591.17	C1orf159	ENST00000464905.1	GENCODE	protein_coding	processed_transcript
chr1	1082235	1092174	-	ENSG00000131591.17	C1orf159	ENST00000379320.5	GENCODE	protein_coding	protein_coding
chr1	1082700	1106127	-	ENSG00000131591.17	C1orf159	ENST00000379319.5	GENCODE	protein_coding	protein_coding
chr1	1082916	1116095	-	ENSG00000131591.17	C1orf159	ENST00000434641.5	GENCODE	protein_coding	protein_coding
chr1	1083926	1116243	-	ENSG00000131591.17	C1orf159	ENST00000482816.5	GENCODE	protein_coding	processed_transcript
chr1	1087139	1116356	-	ENSG00000131591.17	C1orf159	ENST00000462097.5	GENCODE	protein_coding	protein_coding
chr1	1087141	1092294	-	ENSG00000131591.17	C1orf159	ENST00000473600.1	GENCODE	protein_coding	retained_intron
chr1	1087190	1116361	-	ENSG00000131591.17	C1orf159	ENST00000475119.5	GENCODE	protein_coding	protein_coding
chr1	1087575	1092813	-	ENSG00000131591.17	C1orf159	ENST00000442117.5	GENCODE	protein_coding	protein_coding
chr1	1090406	1092813	-	ENSG00000131591.17	C1orf159	ENST00000427787.5	GENCODE	protein_coding	protein_coding
chr1	1091046	1116087	-	ENSG00000131591.17	C1orf159	ENST00000472741.5	GENCODE	protein_coding	retained_intron
chr1	1091500	1116089	-	ENSG00000131591.17	C1orf159	ENST00000480643.1	GENCODE	protein_coding	protein_coding
chr1	1097585	1104598	+	ENSG00000285812.1	AL390719.3	ENST00000648183.1	GENCODE	lncRNA	lncRNA
chr1	1097961	1098973	-	NONHSAG057407.1	NONHSAG057407.1	NONHSAT150951.1	NONCODE	lncRNA	lncRNA
chr1	1098728	1100137	+	NONHSAG104762.1	NONHSAG104762.1	NONHSAT224558.1	NONCODE	lncRNA	lncRNA
chr1	1099025	1100094	-	NONHSAG105254.1	NONHSAG105254.1	NONHSAT226259.1	NONCODE	lncRNA	lncRNA
chr1	1102114	1103577	-	NONHSAG105255.1	NONHSAG105255.1	NONHSAT226260.1	NONCODE	lncRNA	lncRNA
chr1	1107165	1108478	-	NONHSAG000073.3	NONHSAG000073.3	NONHSAT226261.1	NONCODE	lncRNA	lncRNA
chr1	1107847	1109167	-	NONHSAG000073.3	NONHSAG000073.3	NONHSAT000245.2	NONCODE	lncRNA	lncRNA
chr1	1107918	1109051	-	NONHSAG000073.3	NONHSAG000073.3	NONHSAT000246.2	NONCODE	lncRNA	lncRNA
chr1	1107984	1109211	-	NONHSAG000073.3	NONHSAG000073.3	NONHSAT000247.2	NONCODE	lncRNA	lncRNA
chr1	1109179	1110137	-	NONHSAG000073.3	NONHSAG000073.3	NONHSAT226262.1	NONCODE	lncRNA	lncRNA
chr1	1116415	1117349	+	NONHSAG104763.1	NONHSAG104763.1	NONHSAT224559.1	NONCODE	lncRNA	lncRNA
chr1	1117633	1118387	.	NONHSAG058644.1	NONHSAG058644.1	NONHSAT153312.1	NONCODE	lncRNA	lncRNA
chr1	1118446	1133450	-	NONHSAG057408.2	NONHSAG057408.2	NONHSAT150952.1	NONCODE	lncRNA	lncRNA
chr1	1118446	1133519	-	NONHSAG057408.2	NONHSAG057408.2	NONHSAT150953.1	NONCODE	lncRNA	lncRNA
chr1	1118446	1133531	-	NONHSAG057408.2	NONHSAG057408.2	NONHSAT150954.1	NONCODE	lncRNA	lncRNA
chr1	1118446	1133559	-	NONHSAG057408.2	NONHSAG057408.2	NONHSAT150955.1	NONCODE	lncRNA	lncRNA
chr1	1118446	1133813	-	NONHSAG057408.2	NONHSAG057408.2	NONHSAT150956.1	NONCODE	lncRNA	lncRNA
chr1	1118446	1133817	-	NONHSAG057408.2	NONHSAG057408.2	NONHSAT150957.1	NONCODE	lncRNA	lncRNA
chr1	1122866	1124696	-	NONHSAG057408.2	NONHSAG057408.2	NONHSAT150958.1	NONCODE	lncRNA	lncRNA
chr1	1122947	1128123	-	NONHSAG057408.2	NONHSAG057408.2	NONHSAT226263.1	NONCODE	lncRNA	lncRNA
chr1	1122947	1128858	-	NONHSAG057408.2	NONHSAG057408.2	NONHSAT226264.1	NONCODE	lncRNA	lncRNA
chr1	1134153	1134772	.	NONHSAG058645.1	NONHSAG058645.1	NONHSAT153313.1	NONCODE	lncRNA	lncRNA
chr1	1135420	1136365	+	NONHSAG104764.1	NONHSAG104764.1	NONHSAT224560.1	NONCODE	lncRNA	lncRNA
chr1	1137017	1144054	+	LINC01342	LINC01342	LINC01342:2	LNCiPedia	lncRNA	lncRNA
chr1	1137017	1144056	+	ENSG00000223823.1	LINC01342	ENST00000416774.1	GENCODE	lncRNA	lncRNA
chr1	1137018	1144057	+	NONHSAG000074.2	NONHSAG000074.2	NONHSAT148208.1	NONCODE	lncRNA	lncRNA
chr1	1148346	1148846	+	NONHSAG104765.1	NONHSAG104765.1	NONHSAT224561.1	NONCODE	lncRNA	lncRNA
chr1	1149883	1157289	+	NONHSAG056047.2	NONHSAG056047.2	NONHSAT148209.1	NONCODE	lncRNA	lncRNA
chr1	1149883	1157289	+	NONHSAG056047.2	NONHSAG056047.2	NONHSAT148210.1	NONCODE	lncRNA	lncRNA
chr1	1149883	1157289	+	NONHSAG056047.2	NONHSAG056047.2	NONHSAT148211.1	NONCODE	lncRNA	lncRNA
chr1	1149883	1157289	+	NONHSAG056047.2	NONHSAG056047.2	NONHSAT148212.1	NONCODE	lncRNA	lncRNA
chr1	1151046	1154244	+	NONHSAG056047.2	NONHSAG056047.2	NONHSAT224562.1	NONCODE	lncRNA	lncRNA
chr1	1156820	1157846	-	NONHSAG057409.1	NONHSAG057409.1	NONHSAT150959.1	NONCODE	lncRNA	lncRNA
chr1	1157498	1157834	+	NONHSAG056048.2	NONHSAG056048.2	NONHSAT148213.1	NONCODE	lncRNA	lncRNA
chr1	1157498	1170977	+	NONHSAG056048.2	NONHSAG056048.2	NONHSAT224563.1	NONCODE	lncRNA	lncRNA
chr1	1157498	1170977	+	NONHSAG056048.2	NONHSAG056048.2	NONHSAT224564.1	NONCODE	lncRNA	lncRNA
chr1	1159561	1172634	+	lnc-TTLL10-3	lnc-TTLL10-3	lnc-TTLL10-3:1	LNCiPedia	lncRNA	lncRNA
chr1	1162877	1163118	+	lnc-TTLL10-3	lnc-TTLL10-3	lnc-TTLL10-3:6	LNCiPedia	lncRNA	lncRNA
chr1	1162877	1164042	+	NONHSAG056048.2	NONHSAG056048.2	NONHSAT224565.1	NONCODE	lncRNA	lncRNA
chr1	1162877	1166499	+	lnc-TTLL10-3	lnc-TTLL10-3	lnc-TTLL10-3:8	LNCiPedia	lncRNA	lncRNA
chr1	1162877	1170604	+	NONHSAG056048.2	NONHSAG056048.2	NONHSAT224566.1	NONCODE	lncRNA	lncRNA
chr1	1167104	1167198	+	ENSG00000207730.3	MIR200B	ENST00000384997.3	GENCODE	miRNA	miRNA
chr1	1167863	1167952	+	ENSG00000207607.3	MIR200A	ENST00000384875.3	GENCODE	miRNA	miRNA
chr1	1169005	1169087	+	ENSG00000198976.1	MIR429	ENST00000362106.1	GENCODE	miRNA	miRNA
chr1	1169357	1170343	+	ENSG00000272141.1	AL390719.2	ENST00000606993.1	GENCODE	lncRNA	lncRNA
chr1	1173056	1179555	-	ENSG00000205231.1	TTLL10-AS1	ENST00000379317.1	GENCODE	lncRNA	lncRNA
chr1	1173880	1197936	+	ENSG00000162571.14	TTLL10	ENST00000379289.6	GENCODE	protein_coding	protein_coding
chr1	1173880	1197936	+	ENSG00000162571.14	TTLL10	ENST00000379290.6	GENCODE	protein_coding	protein_coding
chr1	1173884	1175034	+	ENSG00000162571.14	TTLL10	ENST00000506177.1	GENCODE	protein_coding	processed_transcript
chr1	1173898	1180174	+	ENSG00000162571.14	TTLL10	ENST00000673999.1	GENCODE	protein_coding	protein_coding
chr1	1179697	1185864	+	ENSG00000162571.14	TTLL10	ENST00000379288.3	GENCODE	protein_coding	protein_coding
chr1	1180484	1183927	+	ENSG00000162571.14	TTLL10	ENST00000460998.1	GENCODE	protein_coding	retained_intron
chr1	1180537	1180884	+	ENSG00000162571.14	TTLL10	ENST00000514695.1	GENCODE	protein_coding	retained_intron
chr1	1185036	1197475	+	ENSG00000162571.14	TTLL10	ENST00000486379.1	GENCODE	protein_coding	nonsense_mediated_decay
chr1	1203508	1206571	-	ENSG00000186891.14	TNFRSF18	ENST00000328596.10	GENCODE	protein_coding	protein_coding
chr1	1203508	1206592	-	ENSG00000186891.14	TNFRSF18	ENST00000379268.7	GENCODE	protein_coding	protein_coding
chr1	1203510	1206548	-	NONHSAG057410.1	NONHSAG057410.1	NONHSAT150960.1	NONCODE	lncRNA	lncRNA
chr1	1203844	1205680	-	ENSG00000186891.14	TNFRSF18	ENST00000486728.5	GENCODE	protein_coding	protein_coding
chr1	1203844	1206571	-	ENSG00000186891.14	TNFRSF18	ENST00000379265.5	GENCODE	protein_coding	protein_coding
chr1	1211340	1214138	-	ENSG00000186827.11	TNFRSF4	ENST00000497869.5	GENCODE	protein_coding	retained_intron
chr1	1211340	1214153	-	ENSG00000186827.11	TNFRSF4	ENST00000379236.4	GENCODE	protein_coding	protein_coding
chr1	1211351	1212087	-	NONHSAG000079.2	NONHSAG000079.2	NONHSAT150961.1	NONCODE	lncRNA	lncRNA
chr1	1211557	1211930	-	NONHSAG000079.2	NONHSAG000079.2	NONHSAT150962.1	NONCODE	lncRNA	lncRNA
chr1	1212019	1213498	-	ENSG00000186827.11	TNFRSF4	ENST00000453580.1	GENCODE	protein_coding	processed_transcript
chr1	1216908	1232001	-	ENSG00000078808.17	SDF4	ENST00000360001.11	GENCODE	protein_coding	protein_coding
chr1	1216909	1232067	-	ENSG00000078808.17	SDF4	ENST00000660930.1	GENCODE	protein_coding	protein_coding
chr1	1216931	1232031	-	ENSG00000078808.17	SDF4	ENST00000263741.12	GENCODE	protein_coding	protein_coding
chr1	1216931	1232031	-	ENSG00000078808.17	SDF4	ENST00000465727.5	GENCODE	protein_coding	nonsense_mediated_decay
chr1	1216932	1221351	-	ENSG00000078808.17	SDF4	ENST00000494748.1	GENCODE	protein_coding	retained_intron
chr1	1216934	1220293	-	ENSG00000078808.17	SDF4	ENST00000478938.1	GENCODE	protein_coding	retained_intron
chr1	1217512	1228793	-	ENSG00000078808.17	SDF4	ENST00000655486.1	GENCODE	protein_coding	protein_coding
chr1	1218523	1228596	-	ENSG00000078808.17	SDF4	ENST00000403997.2	GENCODE	protein_coding	protein_coding
chr1	1227272	1231968	-	ENSG00000078808.17	SDF4	ENST00000459994.2	GENCODE	protein_coding	processed_transcript
chr1	1232237	1235041	+	ENSG00000176022.7	B3GALT6	ENST00000379198.5	GENCODE	protein_coding	protein_coding
chr1	1240826	1241318	+	NONHSAG104766.1	NONHSAG104766.1	NONHSAT224567.1	NONCODE	lncRNA	lncRNA
chr1	1242446	1243463	-	ENSG00000184163.3	C1QTNF12	ENST00000462849.1	GENCODE	protein_coding	retained_intron
chr1	1242446	1244276	-	NONHSAG000081.2	NONHSAG000081.2	NONHSAT150963.1	NONCODE	lncRNA	lncRNA
chr1	1242449	1243158	-	ENSG00000184163.3	C1QTNF12	ENST00000478606.1	GENCODE	protein_coding	retained_intron
chr1	1242453	1246722	-	ENSG00000184163.3	C1QTNF12	ENST00000330388.2	GENCODE	protein_coding	protein_coding
chr1	1243266	1244418	-	ENSG00000184163.3	C1QTNF12	ENST00000468365.1	GENCODE	protein_coding	retained_intron
chr1	1243981	1244724	-	ENSG00000184163.3	C1QTNF12	ENST00000486627.1	GENCODE	protein_coding	retained_intron
chr1	1246526	1247984	+	NONHSAG104767.1	NONHSAG104767.1	NONHSAT224568.1	NONCODE	lncRNA	lncRNA
chr1	1248589	1249914	+	NONHSAG104768.1	NONHSAG104768.1	NONHSAT224569.1	NONCODE	lncRNA	lncRNA
chr1	1249777	1251334	-	ENSG00000260179.1	AL162741.1	ENST00000565563.1	GENCODE	lncRNA	lncRNA
chr1	1250623	1251455	-	NONHSAG000082.3	NONHSAG000082.3	NONHSAT226265.1	NONCODE	lncRNA	lncRNA
chr1	1250912	1251330	+	NONHSAG104769.1	NONHSAG104769.1	NONHSAT224570.1	NONCODE	lncRNA	lncRNA
chr1	1253909	1273853	-	ENSG00000160087.20	UBE2J2	ENST00000450390.6	GENCODE	protein_coding	nonsense_mediated_decay
chr1	1253914	1273854	-	ENSG00000160087.20	UBE2J2	ENST00000347370.6	GENCODE	protein_coding	protein_coding
chr1	1254470	1273885	-	ENSG00000160087.20	UBE2J2	ENST00000349431.10	GENCODE	protein_coding	protein_coding
chr1	1254985	1273855	-	ENSG00000160087.20	UBE2J2	ENST00000400929.6	GENCODE	protein_coding	protein_coding
chr1	1255048	1273864	-	ENSG00000160087.20	UBE2J2	ENST00000464036.5	GENCODE	protein_coding	nonsense_mediated_decay
chr1	1255164	1273726	-	ENSG00000160087.20	UBE2J2	ENST00000360466.6	GENCODE	protein_coding	protein_coding
chr1	1255178	1273833	-	ENSG00000160087.20	UBE2J2	ENST00000400930.8	GENCODE	protein_coding	protein_coding
chr1	1255264	1256335	-	ENSG00000160087.20	UBE2J2	ENST00000467339.1	GENCODE	protein_coding	processed_transcript
chr1	1255268	1273849	-	ENSG00000160087.20	UBE2J2	ENST00000473215.5	GENCODE	protein_coding	nonsense_mediated_decay
chr1	1255395	1273844	-	ENSG00000160087.20	UBE2J2	ENST00000435198.5	GENCODE	protein_coding	protein_coding
chr1	1255439	1273827	-	ENSG00000160087.20	UBE2J2	ENST00000509720.5	GENCODE	protein_coding	protein_coding
chr1	1256049	1273790	-	ENSG00000160087.20	UBE2J2	ENST00000491779.5	GENCODE	protein_coding	processed_transcript
chr1	1256992	1273815	-	ENSG00000160087.20	UBE2J2	ENST00000466752.5	GENCODE	protein_coding	nonsense_mediated_decay
chr1	1257011	1273833	-	ENSG00000160087.20	UBE2J2	ENST00000503294.5	GENCODE	protein_coding	nonsense_mediated_decay
chr1	1257049	1273854	-	ENSG00000160087.20	UBE2J2	ENST00000477894.5	GENCODE	protein_coding	nonsense_mediated_decay
chr1	1257122	1263569	-	ENSG00000160087.20	UBE2J2	ENST00000471154.1	GENCODE	protein_coding	retained_intron
chr1	1257227	1273837	-	ENSG00000160087.20	UBE2J2	ENST00000422076.5	GENCODE	protein_coding	protein_coding
chr1	1257270	1273854	-	ENSG00000160087.20	UBE2J2	ENST00000502382.1	GENCODE	protein_coding	protein_coding
chr1	1262853	1273837	-	ENSG00000160087.20	UBE2J2	ENST00000461142.3	GENCODE	protein_coding	retained_intron
chr1	1267862	1273471	-	ENSG00000160087.20	UBE2J2	ENST00000488418.2	GENCODE	protein_coding	protein_coding
chr1	1269978	1270789	+	NONHSAG104770.1	NONHSAG104770.1	NONHSAT224571.1	NONCODE	lncRNA	lncRNA
chr1	1274959	1279384	+	NONHSAG000084.2	NONHSAG000084.2	NONHSAT000269.2	NONCODE	lncRNA	lncRNA
chr1	1275223	1280420	+	ENSG00000230415.1	LINC01786	ENST00000434139.1	GENCODE	lncRNA	lncRNA
chr1	1275237	1279393	+	ENSG00000230415.1	LINC01786	ENST00000453732.1	GENCODE	lncRNA	lncRNA
chr1	1280436	1292025	+	ENSG00000162572.21	SCNN1D	ENST00000379116.10	GENCODE	protein_coding	protein_coding
chr1	1280472	1291373	+	ENSG00000162572.21	SCNN1D	ENST00000379101.8	GENCODE	protein_coding	nonsense_mediated_decay
chr1	1280588	1292024	+	ENSG00000162572.21	SCNN1D	ENST00000338555.6	GENCODE	protein_coding	protein_coding
chr1	1281224	1292029	+	ENSG00000162572.21	SCNN1D	ENST00000400928.7	GENCODE	protein_coding	protein_coding
chr1	1281925	1286168	+	ENSG00000162572.21	SCNN1D	ENST00000470022.1	GENCODE	protein_coding	protein_coding
chr1	1282109	1292024	+	ENSG00000162572.21	SCNN1D	ENST00000325425.12	GENCODE	protein_coding	protein_coding
chr1	1282164	1285597	+	ENSG00000162572.21	SCNN1D	ENST00000467651.2	GENCODE	protein_coding	processed_transcript
chr1	1287109	1290943	+	ENSG00000162572.21	SCNN1D	ENST00000379099.3	GENCODE	protein_coding	protein_coding
chr1	1292390	1305929	-	ENSG00000131584.19	ACAP3	ENST00000492936.5	GENCODE	protein_coding	retained_intron
chr1	1292391	1307930	-	ENSG00000131584.19	ACAP3	ENST00000354700.10	GENCODE	protein_coding	protein_coding
chr1	1292870	1298955	-	ENSG00000131584.19	ACAP3	ENST00000467278.5	GENCODE	protein_coding	retained_intron
chr1	1293564	1303260	-	ENSG00000131584.19	ACAP3	ENST00000353662.4	GENCODE	protein_coding	protein_coding
chr1	1294499	1295008	-	ENSG00000131584.19	ACAP3	ENST00000470659.1	GENCODE	protein_coding	retained_intron
chr1	1296110	1296170	-	ENSG00000278073.1	MIR6726	ENST00000613751.1	GENCODE	miRNA	miRNA
chr1	1296436	1298265	-	ENSG00000131584.19	ACAP3	ENST00000379037.6	GENCODE	protein_coding	processed_transcript
chr1	1296466	1299617	-	ENSG00000131584.19	ACAP3	ENST00000476572.1	GENCODE	protein_coding	retained_intron
chr1	1297837	1298241	-	ENSG00000131584.19	ACAP3	ENST00000493992.1	GENCODE	protein_coding	retained_intron
chr1	1298744	1309609	-	ENSG00000131584.19	ACAP3	ENST00000472541.5	GENCODE	protein_coding	retained_intron
chr1	1300196	1307821	-	ENSG00000131584.19	ACAP3	ENST00000354980.7	GENCODE	protein_coding	nonsense_mediated_decay
chr1	1301448	1304901	-	ENSG00000131584.19	ACAP3	ENST00000478065.5	GENCODE	protein_coding	retained_intron
chr1	1301856	1307830	-	ENSG00000131584.19	ACAP3	ENST00000479108.5	GENCODE	protein_coding	retained_intron
chr1	1303210	1307818	-	ENSG00000131584.19	ACAP3	ENST00000438966.1	GENCODE	protein_coding	processed_transcript
chr1	1308597	1311677	+	ENSG00000169972.12	PUSL1	ENST00000379031.10	GENCODE	protein_coding	protein_coding
chr1	1308611	1311028	+	ENSG00000169972.12	PUSL1	ENST00000470520.5	GENCODE	protein_coding	processed_transcript
chr1	1308788	1309840	+	ENSG00000169972.12	PUSL1	ENST00000463758.1	GENCODE	protein_coding	retained_intron
chr1	1308821	1311069	+	ENSG00000169972.12	PUSL1	ENST00000467712.1	GENCODE	protein_coding	protein_coding
chr1	1309235	1311676	+	ENSG00000169972.12	PUSL1	ENST00000493657.1	GENCODE	protein_coding	retained_intron
chr1	1311585	1315433	-	ENSG00000127054.20	INTS11	ENST00000470030.6	GENCODE	protein_coding	retained_intron
chr1	1311585	1324687	-	ENSG00000127054.20	INTS11	ENST00000540437.5	GENCODE	protein_coding	protein_coding
chr1	1311585	1324687	-	ENSG00000127054.20	INTS11	ENST00000545578.5	GENCODE	protein_coding	protein_coding
chr1	1311585	1324687	-	ENSG00000127054.20	INTS11	ENST00000618806.4	GENCODE	protein_coding	protein_coding
chr1	1311585	1324687	-	ENSG00000127054.20	INTS11	ENST00000620829.4	GENCODE	protein_coding	protein_coding
chr1	1311597	1324691	-	ENSG00000127054.20	INTS11	ENST00000435064.5	GENCODE	protein_coding	protein_coding
chr1	1311598	1312700	-	ENSG00000127054.20	INTS11	ENST00000497304.6	GENCODE	protein_coding	retained_intron
chr1	1311600	1324621	-	ENSG00000127054.20	INTS11	ENST00000323275.10	GENCODE	protein_coding	retained_intron
chr1	1311601	1324673	-	ENSG00000127054.20	INTS11	ENST00000411962.5	GENCODE	protein_coding	protein_coding
chr1	1311602	1317450	-	ENSG00000127054.20	INTS11	ENST00000462432.5	GENCODE	protein_coding	processed_transcript
chr1	1311606	1315170	-	ENSG00000127054.20	INTS11	ENST00000478641.5	GENCODE	protein_coding	retained_intron
chr1	1311606	1324637	-	ENSG00000127054.20	INTS11	ENST00000421495.6	GENCODE	protein_coding	protein_coding
chr1	1311606	1324650	-	ENSG00000127054.20	INTS11	ENST00000458452.7	GENCODE	protein_coding	nonsense_mediated_decay
chr1	1311606	1324653	-	ENSG00000127054.20	INTS11	ENST00000419704.5	GENCODE	protein_coding	protein_coding
chr1	1311627	1324628	-	ENSG00000127054.20	INTS11	ENST00000532772.5	GENCODE	protein_coding	nonsense_mediated_decay
chr1	1311819	1324670	-	ENSG00000127054.20	INTS11	ENST00000450926.6	GENCODE	protein_coding	protein_coding
chr1	1311823	1324666	-	ENSG00000127054.20	INTS11	ENST00000527098.5	GENCODE	protein_coding	nonsense_mediated_decay
chr1	1312080	1313825	-	ENSG00000127054.20	INTS11	ENST00000485710.5	GENCODE	protein_coding	retained_intron
chr1	1312260	1313780	-	ENSG00000127054.20	INTS11	ENST00000461514.6	GENCODE	protein_coding	retained_intron
chr1	1312265	1313765	-	ENSG00000127054.20	INTS11	ENST00000525164.5	GENCODE	protein_coding	retained_intron
chr1	1312284	1324648	-	ENSG00000127054.20	INTS11	ENST00000528879.5	GENCODE	protein_coding	nonsense_mediated_decay
chr1	1312286	1313750	-	ENSG00000127054.20	INTS11	ENST00000525769.5	GENCODE	protein_coding	retained_intron
chr1	1312502	1312566	-	ENSG00000283712.1	MIR6727	ENST00000620702.1	GENCODE	miRNA	miRNA
chr1	1312787	1319346	-	ENSG00000127054.20	INTS11	ENST00000531377.5	GENCODE	protein_coding	nonsense_mediated_decay
chr1	1312939	1315608	-	ENSG00000127054.20	INTS11	ENST00000527383.5	GENCODE	protein_coding	nonsense_mediated_decay
chr1	1313059	1314664	-	ENSG00000127054.20	INTS11	ENST00000531292.5	GENCODE	protein_coding	retained_intron
chr1	1313546	1315601	-	ENSG00000127054.20	INTS11	ENST00000467408.6	GENCODE	protein_coding	retained_intron
chr1	1313745	1324630	-	ENSG00000127054.20	INTS11	ENST00000434694.6	GENCODE	protein_coding	protein_coding
chr1	1314136	1315141	-	ENSG00000127054.20	INTS11	ENST00000531020.1	GENCODE	protein_coding	retained_intron
chr1	1314313	1315697	-	ENSG00000127054.20	INTS11	ENST00000533916.5	GENCODE	protein_coding	retained_intron
chr1	1314413	1324629	-	ENSG00000127054.20	INTS11	ENST00000488042.6	GENCODE	protein_coding	retained_intron
chr1	1314826	1324658	-	ENSG00000127054.20	INTS11	ENST00000526797.5	GENCODE	protein_coding	nonsense_mediated_decay
chr1	1314827	1324660	-	ENSG00000127054.20	INTS11	ENST00000526332.5	GENCODE	protein_coding	protein_coding
chr1	1314878	1324625	-	ENSG00000127054.20	INTS11	ENST00000430786.5	GENCODE	protein_coding	nonsense_mediated_decay
chr1	1314916	1324671	-	ENSG00000127054.20	INTS11	ENST00000527719.5	GENCODE	protein_coding	protein_coding
chr1	1314918	1324659	-	ENSG00000127054.20	INTS11	ENST00000530031.5	GENCODE	protein_coding	protein_coding
chr1	1315004	1324637	-	ENSG00000127054.20	INTS11	ENST00000526113.1	GENCODE	protein_coding	retained_intron
chr1	1315146	1324658	-	ENSG00000127054.20	INTS11	ENST00000526904.5	GENCODE	protein_coding	retained_intron
chr1	1315560	1320905	-	ENSG00000127054.20	INTS11	ENST00000525603.1	GENCODE	protein_coding	retained_intron
chr1	1317581	1318689	-	ENSG00000240731.1	AL139287.1	ENST00000444968.1	GENCODE	lncRNA	lncRNA
chr1	1318679	1324666	-	ENSG00000127054.20	INTS11	ENST00000429572.5	GENCODE	protein_coding	protein_coding
chr1	1318681	1324687	-	ENSG00000127054.20	INTS11	ENST00000498173.2	GENCODE	protein_coding	retained_intron
chr1	1318697	1324611	-	ENSG00000127054.20	INTS11	ENST00000496353.1	GENCODE	protein_coding	retained_intron
chr1	1319060	1324658	-	ENSG00000127054.20	INTS11	ENST00000493534.6	GENCODE	protein_coding	processed_transcript
chr1	1319306	1324671	-	ENSG00000127054.20	INTS11	ENST00000534345.5	GENCODE	protein_coding	protein_coding
chr1	1319347	1324642	-	ENSG00000127054.20	INTS11	ENST00000532952.5	GENCODE	protein_coding	processed_transcript
chr1	1319381	1324649	-	ENSG00000127054.20	INTS11	ENST00000490853.5	GENCODE	protein_coding	processed_transcript
chr1	1319381	1324660	-	ENSG00000127054.20	INTS11	ENST00000531019.5	GENCODE	protein_coding	nonsense_mediated_decay
chr1	1319403	1324660	-	ENSG00000127054.20	INTS11	ENST00000498476.6	GENCODE	protein_coding	protein_coding
chr1	1319470	1324603	-	ENSG00000127054.20	INTS11	ENST00000470679.3	GENCODE	protein_coding	nonsense_mediated_decay
chr1	1320478	1324613	-	ENSG00000127054.20	INTS11	ENST00000525285.1	GENCODE	protein_coding	nonsense_mediated_decay
chr1	1322771	1324658	-	ENSG00000127054.20	INTS11	ENST00000530233.1	GENCODE	protein_coding	retained_intron
chr1	1324756	1327994	+	ENSG00000224051.7	CPTP	ENST00000464957.1	GENCODE	protein_coding	processed_transcript
chr1	1324802	1328896	+	ENSG00000224051.7	CPTP	ENST00000343938.9	GENCODE	protein_coding	protein_coding
chr1	1325241	1327471	+	ENSG00000224051.7	CPTP	ENST00000488011.1	GENCODE	protein_coding	protein_coding
chr1	1329607	1330408	-	NONHSAG105256.1	NONHSAG105256.1	NONHSAT226266.1	NONCODE	lncRNA	lncRNA
chr1	1331280	1335314	+	ENSG00000169962.5	TAS1R3	ENST00000339381.6	GENCODE	protein_coding	protein_coding
chr1	1335276	1349112	-	ENSG00000107404.20	DVL1	ENST00000378891.9	GENCODE	protein_coding	protein_coding
chr1	1335278	1349418	-	ENSG00000107404.20	DVL1	ENST00000378888.10	GENCODE	protein_coding	protein_coding
chr1	1335279	1349135	-	ENSG00000107404.20	DVL1	ENST00000610709.2	GENCODE	protein_coding	protein_coding
chr1	1336412	1339422	-	ENSG00000107404.20	DVL1	ENST00000632445.1	GENCODE	protein_coding	protein_coding
chr1	1337023	1340052	-	ENSG00000107404.20	DVL1	ENST00000631679.1	GENCODE	protein_coding	protein_coding
chr1	1338334	1340190	-	ENSG00000107404.20	DVL1	ENST00000634054.1	GENCODE	protein_coding	retained_intron
chr1	1339492	1340365	-	ENSG00000107404.20	DVL1	ENST00000633096.1	GENCODE	protein_coding	retained_intron
chr1	1339650	1339708	-	ENSG00000284372.1	MIR6808	ENST00000616525.1	GENCODE	miRNA	miRNA
chr1	1341770	1348955	-	ENSG00000107404.20	DVL1	ENST00000472445.1	GENCODE	protein_coding	retained_intron
chr1	1349561	1349991	+	NONHSAG058646.1	NONHSAG058646.1	NONHSAT153314.1	NONCODE	lncRNA	lncRNA
chr1	1349589	1349900	-	NONHSAG105257.1	NONHSAG105257.1	NONHSAT226267.1	NONCODE	lncRNA	lncRNA
chr1	1351518	1357067	+	NONHSAG056049.2	NONHSAG056049.2	NONHSAT224572.1	NONCODE	lncRNA	lncRNA
chr1	1351518	1362312	+	NONHSAG056049.2	NONHSAG056049.2	NONHSAT224573.1	NONCODE	lncRNA	lncRNA
chr1	1351977	1353402	+	NONHSAG056049.2	NONHSAG056049.2	NONHSAT148214.1	NONCODE	lncRNA	lncRNA
chr1	1352689	1354264	-	ENSG00000162576.16	MXRA8	ENST00000474033.5	GENCODE	protein_coding	retained_intron
chr1	1352689	1358794	-	ENSG00000162576.16	MXRA8	ENST00000342753.8	GENCODE	protein_coding	protein_coding
chr1	1352691	1358535	-	ENSG00000162576.16	MXRA8	ENST00000309212.10	GENCODE	protein_coding	protein_coding
chr1	1352692	1358543	-	ENSG00000162576.16	MXRA8	ENST00000445648.5	GENCODE	protein_coding	protein_coding
chr1	1352692	1358547	-	NONHSAG000092.2	NONHSAG000092.2	NONHSAT000289.2	NONCODE	lncRNA	lncRNA
chr1	1352692	1361777	-	ENSG00000162576.16	MXRA8	ENST00000477278.3	GENCODE	protein_coding	protein_coding
chr1	1353192	1354474	-	ENSG00000162576.16	MXRA8	ENST00000473097.5	GENCODE	protein_coding	retained_intron
chr1	1353215	1354247	-	ENSG00000162576.16	MXRA8	ENST00000478517.5	GENCODE	protein_coding	retained_intron
chr1	1353439	1355016	-	ENSG00000162576.16	MXRA8	ENST00000476718.1	GENCODE	protein_coding	retained_intron
chr1	1354728	1355391	+	NONHSAG056049.2	NONHSAG056049.2	NONHSAT000290.2	NONCODE	lncRNA	lncRNA
chr1	1355004	1355512	-	ENSG00000162576.16	MXRA8	ENST00000464351.1	GENCODE	protein_coding	retained_intron
chr1	1355083	1355512	-	ENSG00000162576.16	MXRA8	ENST00000460473.1	GENCODE	protein_coding	retained_intron
chr1	1355262	1358079	+	NONHSAG056049.2	NONHSAG056049.2	NONHSAT148215.1	NONCODE	lncRNA	lncRNA
chr1	1355706	1357571	+	NONHSAG056049.2	NONHSAG056049.2	NONHSAT000293.2	NONCODE	lncRNA	lncRNA
chr1	1357869	1358077	+	NONHSAG056049.2	NONHSAG056049.2	NONHSAT224574.1	NONCODE	lncRNA	lncRNA
chr1	1373730	1375157	-	ENSG00000175756.13	AURKAIP1	ENST00000338370.7	GENCODE	protein_coding	protein_coding
chr1	1373730	1375495	-	ENSG00000175756.13	AURKAIP1	ENST00000338338.9	GENCODE	protein_coding	protein_coding
chr1	1373732	1375169	-	ENSG00000175756.13	AURKAIP1	ENST00000321751.9	GENCODE	protein_coding	protein_coding
chr1	1373737	1375173	-	ENSG00000175756.13	AURKAIP1	ENST00000378853.3	GENCODE	protein_coding	protein_coding
chr1	1374244	1375144	-	ENSG00000175756.13	AURKAIP1	ENST00000489799.1	GENCODE	protein_coding	processed_transcript
chr1	1374438	1375159	-	ENSG00000175756.13	AURKAIP1	ENST00000496905.1	GENCODE	protein_coding	processed_transcript
chr1	1374707	1375172	-	NONHSAG000096.2	NONHSAG000096.2	NONHSAT000296.2	NONCODE	lncRNA	lncRNA
chr1	1375596	1376861	+	NONHSAG104771.1	NONHSAG104771.1	NONHSAT224575.1	NONCODE	lncRNA	lncRNA
chr1	1375596	1379767	+	NONHSAG104771.1	NONHSAG104771.1	NONHSAT224576.1	NONCODE	lncRNA	lncRNA
chr1	1375882	1377559	-	NONHSAG057411.1	NONHSAG057411.1	NONHSAT150964.1	NONCODE	lncRNA	lncRNA
chr1	1376608	1377406	-	NONHSAG057411.1	NONHSAG057411.1	NONHSAT150965.1	NONCODE	lncRNA	lncRNA
chr1	1378666	1379032	+	ENSG00000223663.2	NDUFB4P8	ENST00000435351.2	GENCODE	processed_pseudogene	processed_pseudogene
chr1	1382132	1382812	-	NONHSAG000098.2	NONHSAG000098.2	NONHSAT000298.2	NONCODE	lncRNA	lncRNA
chr1	1382229	1382786	+	NONHSAG000099.2	NONHSAG000099.2	NONHSAT000299.2	NONCODE	lncRNA	lncRNA
chr1	1382273	1382786	+	NONHSAG000099.2	NONHSAG000099.2	NONHSAT000300.2	NONCODE	lncRNA	lncRNA
chr1	1382684	1382888	-	NONHSAG000098.2	NONHSAG000098.2	NONHSAT150966.1	NONCODE	lncRNA	lncRNA
chr1	1385711	1391096	-	ENSG00000221978.12	CCNL2	ENST00000480479.5	GENCODE	protein_coding	retained_intron
chr1	1385711	1399335	-	ENSG00000221978.12	CCNL2	ENST00000400809.8	GENCODE	protein_coding	protein_coding
chr1	1386482	1398304	-	ENSG00000221978.12	CCNL2	ENST00000482621.5	GENCODE	protein_coding	nonsense_mediated_decay
chr1	1386495	1388713	-	ENSG00000221978.12	CCNL2	ENST00000463260.5	GENCODE	protein_coding	retained_intron
chr1	1386499	1399309	-	ENSG00000221978.12	CCNL2	ENST00000496007.5	GENCODE	protein_coding	retained_intron
chr1	1386502	1391754	-	ENSG00000221978.12	CCNL2	ENST00000482365.5	GENCODE	protein_coding	retained_intron
chr1	1386503	1390943	-	ENSG00000221978.12	CCNL2	ENST00000408952.8	GENCODE	protein_coding	protein_coding
chr1	1386504	1390255	-	NONHSAG000100.2	NONHSAG000100.2	NONHSAT150967.1	NONCODE	lncRNA	lncRNA
chr1	1386621	1388029	-	NONHSAG000100.2	NONHSAG000100.2	NONHSAT150968.1	NONCODE	lncRNA	lncRNA
chr1	1386708	1399311	-	ENSG00000221978.12	CCNL2	ENST00000481223.6	GENCODE	protein_coding	nonsense_mediated_decay
chr1	1386713	1392525	-	ENSG00000221978.12	CCNL2	ENST00000418865.6	GENCODE	protein_coding	retained_intron
chr1	1387122	1391649	-	ENSG00000221978.12	CCNL2	ENST00000505849.5	GENCODE	protein_coding	processed_transcript
chr1	1387232	1399328	-	ENSG00000221978.12	CCNL2	ENST00000488340.5	GENCODE	protein_coding	nonsense_mediated_decay
chr1	1387543	1390900	-	ENSG00000221978.12	CCNL2	ENST00000492998.5	GENCODE	protein_coding	retained_intron
chr1	1388023	1392716	-	ENSG00000221978.12	CCNL2	ENST00000469113.5	GENCODE	protein_coding	processed_transcript
chr1	1389346	1391004	-	ENSG00000221978.12	CCNL2	ENST00000480646.1	GENCODE	protein_coding	retained_intron
chr1	1391153	1398366	-	ENSG00000221978.12	CCNL2	ENST00000471930.5	GENCODE	protein_coding	processed_transcript
chr1	1392288	1399317	-	ENSG00000221978.12	CCNL2	ENST00000408918.8	GENCODE	protein_coding	protein_coding
chr1	1393080	1398287	-	ENSG00000221978.12	CCNL2	ENST00000473872.5	GENCODE	protein_coding	retained_intron
chr1	1393444	1399325	-	ENSG00000221978.12	CCNL2	ENST00000425598.2	GENCODE	protein_coding	nonsense_mediated_decay
chr1	1395185	1398287	-	ENSG00000221978.12	CCNL2	ENST00000463895.1	GENCODE	protein_coding	retained_intron
chr1	1395437	1398956	-	ENSG00000221978.12	CCNL2	ENST00000497013.1	GENCODE	protein_coding	protein_coding
chr1	1399520	1402019	+	ENSG00000224870.7	MRPL20-AS1	ENST00000659048.1	GENCODE	lncRNA	lncRNA
chr1	1399520	1402036	+	ENSG00000224870.7	MRPL20-AS1	ENST00000448629.6	GENCODE	lncRNA	lncRNA
chr1	1399522	1401087	+	lnc-TMEM88B-3	lnc-TMEM88B-3	lnc-TMEM88B-3:2	LNCiPedia	lncRNA	lncRNA
chr1	1399522	1401425	+	NONHSAG000101.2	NONHSAG000101.2	NONHSAT000306.2	NONCODE	lncRNA	lncRNA
chr1	1399527	1402046	+	ENSG00000224870.7	MRPL20-AS1	ENST00000444362.2	GENCODE	lncRNA	lncRNA
chr1	1399530	1400979	+	lnc-TMEM88B-3	lnc-TMEM88B-3	lnc-TMEM88B-3:4	LNCiPedia	lncRNA	lncRNA
chr1	1399530	1402026	+	ENSG00000224870.7	MRPL20-AS1	ENST00000418833.2	GENCODE	lncRNA	retained_intron
chr1	1399530	1402046	+	NONHSAG000101.2	NONHSAG000101.2	NONHSAT148217.1	NONCODE	lncRNA	lncRNA
chr1	1399552	1400608	+	ENSG00000224870.7	MRPL20-AS1	ENST00000576232.1	GENCODE	lncRNA	lncRNA
chr1	1399562	1400544	+	ENSG00000224870.7	MRPL20-AS1	ENST00000570344.1	GENCODE	lncRNA	lncRNA
chr1	1399572	1402006	+	ENSG00000224870.7	MRPL20-AS1	ENST00000447725.2	GENCODE	lncRNA	lncRNA
chr1	1399806	1402033	+	ENSG00000224870.7	MRPL20-AS1	ENST00000572242.1	GENCODE	lncRNA	retained_intron
chr1	1400419	1402046	+	ENSG00000224870.7	MRPL20-AS1	ENST00000453521.1	GENCODE	lncRNA	lncRNA
chr1	1401909	1407293	-	ENSG00000242485.6	MRPL20	ENST00000344843.12	GENCODE	protein_coding	protein_coding
chr1	1401910	1407167	-	NONHSAG000102.2	NONHSAG000102.2	NONHSAT150969.1	NONCODE	lncRNA	lncRNA
chr1	1401913	1406307	-	ENSG00000242485.6	MRPL20	ENST00000493287.5	GENCODE	protein_coding	processed_transcript
chr1	1401913	1407268	-	ENSG00000242485.6	MRPL20	ENST00000487659.1	GENCODE	protein_coding	retained_intron
chr1	1402182	1406998	-	ENSG00000242485.6	MRPL20	ENST00000492508.1	GENCODE	protein_coding	protein_coding
chr1	1405109	1407290	-	ENSG00000242485.6	MRPL20	ENST00000482352.1	GENCODE	protein_coding	protein_coding
chr1	1405460	1405752	-	ENSG00000264293.2	RN7SL657P	ENST00000582431.2	GENCODE	misc_RNA	misc_RNA
chr1	1405461	1405752	-	NONHSAG000103.2	NONHSAG000103.2	NONHSAT000312.2	NONCODE	lncRNA	lncRNA
chr1	1406249	1407235	-	ENSG00000242485.6	MRPL20	ENST00000477686.1	GENCODE	protein_coding	processed_transcript
chr1	1407315	1410420	+	NONHSAG000104.3	NONHSAG000104.3	NONHSAT000313.2	NONCODE	lncRNA	lncRNA
chr1	1407377	1410854	+	NONHSAG000104.3	NONHSAG000104.3	NONHSAT224577.1	NONCODE	lncRNA	lncRNA
chr1	1407625	1410682	+	lnc-TMEM88B-6	lnc-TMEM88B-6	lnc-TMEM88B-6:3	LNCiPedia	lncRNA	lncRNA
chr1	1409096	1410618	+	ENSG00000272455.1	AL391244.2	ENST00000607307.1	GENCODE	lncRNA	lncRNA
chr1	1415315	1417662	-	NONHSAG057412.1	NONHSAG057412.1	NONHSAT150970.1	NONCODE	lncRNA	lncRNA
chr1	1416039	1417488	+	NONHSAG056050.1	NONHSAG056050.1	NONHSAT148220.1	NONCODE	lncRNA	lncRNA
chr1	1417985	1420118	-	NONHSAG057413.1	NONHSAG057413.1	NONHSAT150971.1	NONCODE	lncRNA	lncRNA
chr1	1418420	1421444	-	ENSG00000235098.8	ANKRD65	ENST00000520296.5	GENCODE	protein_coding	protein_coding
chr1	1418420	1421769	-	ENSG00000235098.8	ANKRD65	ENST00000427211.3	GENCODE	protein_coding	protein_coding
chr1	1418422	1421444	-	ENSG00000235098.8	ANKRD65	ENST00000537107.5	GENCODE	protein_coding	protein_coding
chr1	1418425	1421247	-	NONHSAG057413.1	NONHSAG057413.1	NONHSAT150972.1	NONCODE	lncRNA	lncRNA
chr1	1418880	1421091	-	ENSG00000235098.8	ANKRD65	ENST00000454272.2	GENCODE	protein_coding	protein_coding
chr1	1419138	1421260	-	ENSG00000235098.8	ANKRD65	ENST00000442470.1	GENCODE	protein_coding	protein_coding
chr1	1420166	1422691	+	NONHSAG000108.3	NONHSAG000108.3	NONHSAT000317.2	NONCODE	lncRNA	lncRNA
chr1	1420166	1423769	+	NONHSAG000108.3	NONHSAG000108.3	NONHSAT224579.1	NONCODE	lncRNA	lncRNA
chr1	1420166	1425514	+	NONHSAG000108.3	NONHSAG000108.3	NONHSAT224580.1	NONCODE	lncRNA	lncRNA
chr1	1420245	1422691	+	ENSG00000225905.1	AL391244.1	ENST00000428932.1	GENCODE	lncRNA	lncRNA
chr1	1420246	1422692	+	NONHSAG000108.3	NONHSAG000108.3	NONHSAT148221.1	NONCODE	lncRNA	lncRNA
chr1	1421723	1423022	+	NONHSAG000108.3	NONHSAG000108.3	NONHSAT224581.1	NONCODE	lncRNA	lncRNA
chr1	1421723	1423769	+	NONHSAG000108.3	NONHSAG000108.3	NONHSAT224582.1	NONCODE	lncRNA	lncRNA
chr1	1421723	1426978	+	NONHSAG000108.3	NONHSAG000108.3	NONHSAT000318.2	NONCODE	lncRNA	lncRNA
chr1	1423313	1426845	-	NONHSAG000109.3	NONHSAG000109.3	NONHSAT226268.1	NONCODE	lncRNA	lncRNA
chr1	1425452	1427799	-	NONHSAG000109.3	NONHSAG000109.3	NONHSAT000320.2	NONCODE	lncRNA	lncRNA
chr1	1426128	1427787	+	ENSG00000205116.3	TMEM88B	ENST00000378821.3	GENCODE	protein_coding	protein_coding
chr1	1428122	1430254	+	NONHSAG000110.2	NONHSAG000110.2	NONHSAT000322.2	NONCODE	lncRNA	lncRNA
chr1	1428122	1430255	-	NONHSAG000111.2	NONHSAG000111.2	NONHSAT000321.2	NONCODE	lncRNA	lncRNA
chr1	1428123	1430255	+	NONHSAG000110.2	NONHSAG000110.2	NONHSAT148222.1	NONCODE	lncRNA	lncRNA
chr1	1430157	1434573	-	NONHSAG000111.2	NONHSAG000111.2	NONHSAT000324.2	NONCODE	lncRNA	lncRNA
chr1	1430157	1434573	-	NONHSAG000111.2	NONHSAG000111.2	NONHSAT000326.2	NONCODE	lncRNA	lncRNA
chr1	1430157	1434573	-	NONHSAG000111.2	NONHSAG000111.2	NONHSAT000327.2	NONCODE	lncRNA	lncRNA
chr1	1430249	1433002	-	NONHSAG000111.2	NONHSAG000111.2	NONHSAT000323.2	NONCODE	lncRNA	lncRNA
chr1	1430539	1434573	-	ENSG00000225285.1	LINC01770	ENST00000430109.1	GENCODE	lncRNA	lncRNA
chr1	1430540	1434574	-	NONHSAG000111.2	NONHSAG000111.2	NONHSAT150973.1	NONCODE	lncRNA	lncRNA
chr1	1430550	1431843	-	ENSG00000225285.1	LINC01770	ENST00000434150.1	GENCODE	lncRNA	lncRNA
chr1	1430550	1434488	-	ENSG00000225285.1	LINC01770	ENST00000454562.1	GENCODE	lncRNA	lncRNA
chr1	1430664	1434520	-	ENSG00000225285.1	LINC01770	ENST00000417917.1	GENCODE	lncRNA	lncRNA
chr1	1434861	1437459	+	ENSG00000179403.12	VWA1	ENST00000495558.1	GENCODE	protein_coding	protein_coding
chr1	1435523	1440765	+	ENSG00000179403.12	VWA1	ENST00000338660.5	GENCODE	protein_coding	protein_coding
chr1	1435690	1442882	+	ENSG00000179403.12	VWA1	ENST00000476993.2	GENCODE	protein_coding	protein_coding
chr1	1435735	1437177	+	ENSG00000179403.12	VWA1	ENST00000471398.1	GENCODE	protein_coding	protein_coding
chr1	1449689	1470163	+	ENSG00000215915.10	ATAD3C	ENST00000378785.7	GENCODE	protein_coding	protein_coding
chr1	1449914	1455902	+	ENSG00000215915.10	ATAD3C	ENST00000475091.2	GENCODE	protein_coding	protein_coding
chr1	1462483	1468663	+	ENSG00000215915.10	ATAD3C	ENST00000484537.2	GENCODE	protein_coding	retained_intron
chr1	1470561	1471667	-	NONHSAG105258.1	NONHSAG105258.1	NONHSAT226269.1	NONCODE	lncRNA	lncRNA
chr1	1470621	1512015	-	NONHSAG105258.1	NONHSAG105258.1	NONHSAT226270.1	NONCODE	lncRNA	lncRNA
chr1	1471765	1497848	+	ENSG00000160072.20	ATAD3B	ENST00000673477.1	GENCODE	protein_coding	protein_coding
chr1	1471784	1496201	+	ENSG00000160072.20	ATAD3B	ENST00000308647.8	GENCODE	protein_coding	protein_coding
chr1	1477870	1478630	+	NONHSAG056051.1	NONHSAG056051.1	NONHSAT148223.1	NONCODE	lncRNA	lncRNA
chr1	1478026	1497848	+	ENSG00000160072.20	ATAD3B	ENST00000472194.6	GENCODE	protein_coding	retained_intron
chr1	1479049	1482662	+	ENSG00000160072.20	ATAD3B	ENST00000378736.3	GENCODE	protein_coding	processed_transcript
chr1	1483485	1496202	+	ENSG00000160072.20	ATAD3B	ENST00000485748.5	GENCODE	protein_coding	retained_intron
chr1	1484569	1496201	+	ENSG00000160072.20	ATAD3B	ENST00000474481.1	GENCODE	protein_coding	retained_intron
chr1	1486936	1487316	+	NONHSAG104772.1	NONHSAG104772.1	NONHSAT224583.1	NONCODE	lncRNA	lncRNA
chr1	1503250	1509452	+	ENSG00000284740.1	AL645728.2	ENST00000641974.1	GENCODE	transcribed_unprocessed_pseudogene	processed_transcript
chr1	1503582	1509351	+	ENSG00000284740.1	AL645728.2	ENST00000641679.1	GENCODE	transcribed_unprocessed_pseudogene	transcribed_unprocessed_pseudogene
chr1	1512162	1534685	+	ENSG00000197785.14	ATAD3A	ENST00000378756.8	GENCODE	protein_coding	protein_coding
chr1	1512165	1534584	+	ENSG00000197785.14	ATAD3A	ENST00000672388.1	GENCODE	protein_coding	retained_intron
chr1	1512175	1534685	+	ENSG00000197785.14	ATAD3A	ENST00000378755.9	GENCODE	protein_coding	protein_coding
chr1	1512385	1534613	+	ENSG00000197785.14	ATAD3A	ENST00000339113.9	GENCODE	protein_coding	nonsense_mediated_decay
chr1	1512530	1534685	+	ENSG00000197785.14	ATAD3A	ENST00000536055.6	GENCODE	protein_coding	protein_coding
chr1	1517070	1517775	+	ENSG00000197785.14	ATAD3A	ENST00000439513.1	GENCODE	protein_coding	retained_intron
chr1	1517621	1522780	+	ENSG00000197785.14	ATAD3A	ENST00000429957.1	GENCODE	protein_coding	retained_intron
chr1	1523955	1534142	+	ENSG00000197785.14	ATAD3A	ENST00000400830.4	GENCODE	protein_coding	protein_coding
chr1	1534778	1540624	-	ENSG00000205090.9	TMEM240	ENST00000378733.9	GENCODE	protein_coding	protein_coding
chr1	1535207	1540453	-	ENSG00000205090.9	TMEM240	ENST00000425828.1	GENCODE	protein_coding	protein_coding
chr1	1539056	1540350	-	ENSG00000205090.9	TMEM240	ENST00000624426.1	GENCODE	protein_coding	protein_coding
chr1	1541673	1574863	-	ENSG00000160075.12	SSU72	ENST00000291386.4	GENCODE	protein_coding	protein_coding
chr1	1541674	1546487	-	ENSG00000160075.12	SSU72	ENST00000378726.1	GENCODE	protein_coding	retained_intron
chr1	1543901	1544208	+	NONHSAG104773.1	NONHSAG104773.1	NONHSAT224584.1	NONCODE	lncRNA	lncRNA
chr1	1544638	1574587	-	ENSG00000160075.12	SSU72	ENST00000378725.3	GENCODE	protein_coding	retained_intron
chr1	1560848	1574584	-	ENSG00000160075.12	SSU72	ENST00000359060.5	GENCODE	protein_coding	protein_coding
chr1	1562346	1564524	-	NONHSAG000113.2	NONHSAG000113.2	NONHSAT000329.2	NONCODE	lncRNA	lncRNA
chr1	1574102	1575879	+	ENSG00000215014.5	AL645728.1	ENST00000647566.1	GENCODE	lncRNA	lncRNA
chr1	1574884	1576971	+	lnc-MIB2-4	lnc-MIB2-4	lnc-MIB2-4:1	LNCiPedia	lncRNA	lncRNA
chr1	1574975	1577075	+	ENSG00000215014.5	AL645728.1	ENST00000366221.3	GENCODE	lncRNA	retained_intron
chr1	1579756	1579999	+	NONHSAG000115.2	NONHSAG000115.2	NONHSAT000334.2	NONCODE	lncRNA	lncRNA
chr1	1583510	1583909	-	ENSG00000274481.1	AL691432.3	ENST00000621860.1	GENCODE	processed_pseudogene	processed_pseudogene
chr1	1590302	1597649	+	NONHSAG056052.2	NONHSAG056052.2	NONHSAT148224.1	NONCODE	lncRNA	lncRNA
chr1	1597620	1600127	+	NONHSAG056052.2	NONHSAG056052.2	NONHSAT224585.1	NONCODE	lncRNA	lncRNA
chr1	1597620	1600127	+	NONHSAG056052.2	NONHSAG056052.2	NONHSAT224586.1	NONCODE	lncRNA	lncRNA
chr1	1597620	1602844	+	NONHSAG056052.2	NONHSAG056052.2	NONHSAT224587.1	NONCODE	lncRNA	lncRNA
chr1	1597620	1606203	+	NONHSAG056052.2	NONHSAG056052.2	NONHSAT224588.1	NONCODE	lncRNA	lncRNA
chr1	1597620	1607358	+	NONHSAG056052.2	NONHSAG056052.2	NONHSAT224589.1	NONCODE	lncRNA	lncRNA
chr1	1597620	1608920	+	NONHSAG056052.2	NONHSAG056052.2	NONHSAT224590.1	NONCODE	lncRNA	lncRNA
chr1	1598012	1600135	-	ENSG00000228594.4	FNDC10	ENST00000422725.4	GENCODE	protein_coding	protein_coding
chr1	1598031	1600999	+	NONHSAG056052.2	NONHSAG056052.2	NONHSAT000335.2	NONCODE	lncRNA	lncRNA
chr1	1598033	1600678	+	NONHSAG056052.2	NONHSAG056052.2	NONHSAT000336.2	NONCODE	lncRNA	lncRNA
chr1	1600273	1603021	+	NONHSAG056052.2	NONHSAG056052.2	NONHSAT000337.2	NONCODE	lncRNA	lncRNA
chr1	1600314	1602703	+	ENSG00000286989.1	AL691432.4	ENST00000658591.1	GENCODE	lncRNA	lncRNA
chr1	1600439	1607786	+	lnc-MIB2-1	lnc-MIB2-1	lnc-MIB2-1:3	LNCiPedia	lncRNA	lncRNA
chr1	1600439	1610484	+	NONHSAG056052.2	NONHSAG056052.2	NONHSAT000338.2	NONCODE	lncRNA	lncRNA
chr1	1603685	1604090	+	NONHSAG104774.1	NONHSAG104774.1	NONHSAT224591.1	NONCODE	lncRNA	lncRNA
chr1	1605103	1606564	+	NONHSAG056052.2	NONHSAG056052.2	NONHSAT000339.2	NONCODE	lncRNA	lncRNA
chr1	1605197	1606521	+	NONHSAG056052.2	NONHSAG056052.2	NONHSAT000340.2	NONCODE	lncRNA	lncRNA
chr1	1605354	1607441	+	NONHSAG056052.2	NONHSAG056052.2	NONHSAT000341.2	NONCODE	lncRNA	lncRNA
chr1	1605466	1606521	+	NONHSAG056052.2	NONHSAG056052.2	NONHSAT000342.2	NONCODE	lncRNA	lncRNA
chr1	1611897	1615414	-	NONHSAG000117.3	NONHSAG000117.3	NONHSAT000343.2	NONCODE	lncRNA	lncRNA
chr1	1613589	1615785	-	NONHSAG000117.3	NONHSAG000117.3	NONHSAT226271.1	NONCODE	lncRNA	lncRNA
chr1	1613589	1616171	-	NONHSAG000117.3	NONHSAG000117.3	NONHSAT226272.1	NONCODE	lncRNA	lncRNA
chr1	1613758	1615795	-	ENSG00000272106.1	AL691432.2	ENST00000607222.1	GENCODE	lncRNA	lncRNA
chr1	1615415	1630605	+	ENSG00000197530.12	MIB2	ENST00000520777.5	GENCODE	protein_coding	protein_coding
chr1	1615421	1630610	+	ENSG00000197530.12	MIB2	ENST00000355826.9	GENCODE	protein_coding	protein_coding
chr1	1615437	1630605	+	ENSG00000197530.12	MIB2	ENST00000518681.5	GENCODE	protein_coding	protein_coding
chr1	1615443	1630605	+	ENSG00000197530.12	MIB2	ENST00000505820.6	GENCODE	protein_coding	protein_coding
chr1	1615454	1630604	+	ENSG00000197530.12	MIB2	ENST00000479659.5	GENCODE	protein_coding	retained_intron
chr1	1615496	1630604	+	ENSG00000197530.12	MIB2	ENST00000489635.5	GENCODE	protein_coding	nonsense_mediated_decay
chr1	1615514	1630604	+	ENSG00000197530.12	MIB2	ENST00000511502.5	GENCODE	protein_coding	retained_intron
chr1	1615516	1619210	+	ENSG00000197530.12	MIB2	ENST00000477990.1	GENCODE	protein_coding	retained_intron
chr1	1615530	1625040	+	ENSG00000197530.12	MIB2	ENST00000514363.1	GENCODE	protein_coding	nonsense_mediated_decay
chr1	1615540	1617308	+	NONHSAG000118.2	NONHSAG000118.2	NONHSAT148225.1	NONCODE	lncRNA	lncRNA
chr1	1615879	1630604	+	ENSG00000197530.12	MIB2	ENST00000487053.5	GENCODE	protein_coding	nonsense_mediated_decay
chr1	1615887	1624832	+	ENSG00000197530.12	MIB2	ENST00000502470.5	GENCODE	protein_coding	nonsense_mediated_decay
chr1	1615905	1630604	+	ENSG00000197530.12	MIB2	ENST00000378712.5	GENCODE	protein_coding	protein_coding
chr1	1615914	1617898	+	ENSG00000197530.12	MIB2	ENST00000507082.1	GENCODE	protein_coding	retained_intron
chr1	1615968	1617323	+	ENSG00000197530.12	MIB2	ENST00000463492.1	GENCODE	protein_coding	processed_transcript
chr1	1616274	1624901	+	ENSG00000197530.12	MIB2	ENST00000510793.5	GENCODE	protein_coding	protein_coding
chr1	1616310	1630604	+	ENSG00000197530.12	MIB2	ENST00000504599.5	GENCODE	protein_coding	protein_coding
chr1	1616311	1629163	+	ENSG00000197530.12	MIB2	ENST00000507229.5	GENCODE	protein_coding	retained_intron
chr1	1617408	1624821	+	ENSG00000197530.12	MIB2	ENST00000503789.5	GENCODE	protein_coding	protein_coding
chr1	1617560	1630604	+	ENSG00000197530.12	MIB2	ENST00000378708.5	GENCODE	protein_coding	protein_coding
chr1	1617577	1630532	+	ENSG00000197530.12	MIB2	ENST00000506488.5	GENCODE	protein_coding	nonsense_mediated_decay
chr1	1623122	1624859	+	ENSG00000197530.12	MIB2	ENST00000512004.1	GENCODE	protein_coding	processed_transcript
chr1	1623581	1624209	+	ENSG00000197530.12	MIB2	ENST00000508455.1	GENCODE	protein_coding	retained_intron
chr1	1623802	1630604	+	ENSG00000197530.12	MIB2	ENST00000514234.5	GENCODE	protein_coding	protein_coding
chr1	1624744	1625799	+	ENSG00000197530.12	MIB2	ENST00000467597.1	GENCODE	protein_coding	retained_intron
chr1	1624783	1629699	-	NONHSAG105259.1	NONHSAG105259.1	NONHSAT226274.1	NONCODE	lncRNA	lncRNA
chr1	1625087	1625763	+	ENSG00000197530.12	MIB2	ENST00000508148.1	GENCODE	protein_coding	retained_intron
chr1	1625567	1626929	+	ENSG00000197530.12	MIB2	ENST00000486072.1	GENCODE	protein_coding	nonsense_mediated_decay
chr1	1626860	1627830	+	ENSG00000197530.12	MIB2	ENST00000505370.1	GENCODE	protein_coding	retained_intron
chr1	1627460	1629552	+	ENSG00000197530.12	MIB2	ENST00000473511.5	GENCODE	protein_coding	retained_intron
chr1	1627522	1629270	+	ENSG00000197530.12	MIB2	ENST00000464570.1	GENCODE	protein_coding	retained_intron
chr1	1628489	1630589	+	ENSG00000197530.12	MIB2	ENST00000483015.1	GENCODE	protein_coding	protein_coding
chr1	1629106	1630603	+	ENSG00000197530.12	MIB2	ENST00000511910.1	GENCODE	protein_coding	retained_intron
chr1	1629473	1630605	+	ENSG00000197530.12	MIB2	ENST00000470373.1	GENCODE	protein_coding	retained_intron
chr1	1630722	1631345	-	NONHSAG105260.1	NONHSAG105260.1	NONHSAT226275.1	NONCODE	lncRNA	lncRNA
chr1	1631679	1631913	-	NONHSAG105261.1	NONHSAG105261.1	NONHSAT226276.1	NONCODE	lncRNA	lncRNA
chr1	1632163	1633120	+	ENSG00000189409.14	MMP23B	ENST00000472264.1	GENCODE	protein_coding	protein_coding
chr1	1632173	1634654	+	ENSG00000189409.14	MMP23B	ENST00000356026.10	GENCODE	protein_coding	protein_coding
chr1	1632178	1634474	+	ENSG00000189409.14	MMP23B	ENST00000512731.5	GENCODE	protein_coding	nonsense_mediated_decay
chr1	1632179	1634654	+	ENSG00000189409.14	MMP23B	ENST00000378675.7	GENCODE	protein_coding	protein_coding
chr1	1632783	1634651	+	ENSG00000189409.14	MMP23B	ENST00000479814.5	GENCODE	protein_coding	protein_coding
chr1	1633203	1634568	+	ENSG00000189409.14	MMP23B	ENST00000435358.5	GENCODE	protein_coding	protein_coding
chr1	1633203	1634568	+	ENSG00000189409.14	MMP23B	ENST00000503792.1	GENCODE	protein_coding	protein_coding
chr1	1633679	1634604	+	ENSG00000189409.14	MMP23B	ENST00000489782.1	GENCODE	protein_coding	retained_intron
chr1	1634002	1634608	+	ENSG00000189409.14	MMP23B	ENST00000486400.1	GENCODE	protein_coding	retained_intron
chr1	1634240	1635263	+	ENSG00000189409.14	MMP23B	ENST00000490017.1	GENCODE	protein_coding	nonsense_mediated_decay
chr1	1635227	1659012	-	ENSG00000248333.8	CDK11B	ENST00000341832.10	GENCODE	protein_coding	protein_coding
chr1	1635587	1659012	-	ENSG00000248333.8	CDK11B	ENST00000407249.7	GENCODE	protein_coding	protein_coding
chr1	1635738	1659012	-	ENSG00000248333.8	CDK11B	ENST00000340677.9	GENCODE	protein_coding	protein_coding
chr1	1635738	1659012	-	ENSG00000248333.8	CDK11B	ENST00000611150.3	GENCODE	protein_coding	nonsense_mediated_decay
chr1	1635738	1659012	-	ENSG00000248333.8	CDK11B	ENST00000615951.4	GENCODE	protein_coding	nonsense_mediated_decay
chr1	1635738	1659012	-	ENSG00000248333.8	CDK11B	ENST00000626918.2	GENCODE	protein_coding	protein_coding
chr1	1635738	1659012	-	ENSG00000248333.8	CDK11B	ENST00000629289.2	GENCODE	protein_coding	protein_coding
chr1	1635738	1659012	-	ENSG00000248333.8	CDK11B	ENST00000629312.2	GENCODE	protein_coding	protein_coding
chr1	1641772	1658972	-	ENSG00000248333.8	CDK11B	ENST00000341028.8	GENCODE	protein_coding	processed_transcript
chr1	1644836	1645114	-	NONHSAG057414.1	NONHSAG057414.1	NONHSAT150974.1	NONCODE	lncRNA	lncRNA
chr1	1655369	1659008	-	NONHSAG057415.1	NONHSAG057415.1	NONHSAT150975.1	NONCODE	lncRNA	lncRNA
chr1	1659325	1662602	+	ENSG00000272004.1	FO704657.1	ENST00000607013.1	GENCODE	lncRNA	lncRNA
chr1	1659529	1692724	-	ENSG00000189339.12	SLC35E2B	ENST00000614300.4	GENCODE	protein_coding	protein_coding
chr1	1661478	1692795	-	ENSG00000189339.12	SLC35E2B	ENST00000617444.5	GENCODE	protein_coding	protein_coding
chr1	1661479	1692728	-	ENSG00000189339.12	SLC35E2B	ENST00000611123.1	GENCODE	protein_coding	protein_coding
chr1	1663782	1670139	-	ENSG00000189339.12	SLC35E2B	ENST00000480991.1	GENCODE	protein_coding	retained_intron
chr1	1670425	1692709	-	ENSG00000189339.12	SLC35E2B	ENST00000481276.1	GENCODE	protein_coding	retained_intron
chr1	1671990	1673411	+	ENSG00000269737.2	AL691432.1	ENST00000596308.1	GENCODE	transcribed_processed_pseudogene	processed_transcript
chr1	1673275	1674397	+	ENSG00000269737.2	AL691432.1	ENST00000597891.1	GENCODE	transcribed_processed_pseudogene	transcribed_processed_pseudogene
chr1	1699167	1699563	-	NONHSAG105262.1	NONHSAG105262.1	NONHSAT226277.1	NONCODE	lncRNA	lncRNA
chr1	1699942	1701782	+	ENSG00000215914.4	MMP23A	ENST00000234610.5	GENCODE	unprocessed_pseudogene	unprocessed_pseudogene
chr1	1702379	1724357	-	ENSG00000008128.23	CDK11A	ENST00000404249.8	GENCODE	protein_coding	protein_coding
chr1	1702730	1722831	-	ENSG00000008128.23	CDK11A	ENST00000356200.7	GENCODE	protein_coding	protein_coding
chr1	1702736	1737688	-	ENSG00000268575.1	AL031282.2	ENST00000598846.1	GENCODE	lncRNA	lncRNA
chr1	1702766	1704253	-	ENSG00000008128.23	CDK11A	ENST00000463652.5	GENCODE	protein_coding	retained_intron
chr1	1702881	1721655	-	ENSG00000008128.23	CDK11A	ENST00000356937.7	GENCODE	protein_coding	retained_intron
chr1	1702881	1722831	-	ENSG00000008128.23	CDK11A	ENST00000378638.6	GENCODE	protein_coding	protein_coding
chr1	1702881	1722832	-	ENSG00000008128.23	CDK11A	ENST00000509982.5	GENCODE	protein_coding	nonsense_mediated_decay
chr1	1702881	1724324	-	ENSG00000008128.23	CDK11A	ENST00000357760.6	GENCODE	protein_coding	protein_coding
chr1	1702881	1724324	-	ENSG00000008128.23	CDK11A	ENST00000358779.9	GENCODE	protein_coding	protein_coding
chr1	1702881	1724324	-	ENSG00000008128.23	CDK11A	ENST00000378633.5	GENCODE	protein_coding	protein_coding
chr1	1702881	1724324	-	ENSG00000008128.23	CDK11A	ENST00000460465.5	GENCODE	protein_coding	nonsense_mediated_decay
chr1	1703088	1704116	-	ENSG00000008128.23	CDK11A	ENST00000478901.1	GENCODE	protein_coding	retained_intron
chr1	1703088	1704555	-	ENSG00000008128.23	CDK11A	ENST00000468397.1	GENCODE	protein_coding	retained_intron
chr1	1703604	1704602	-	ENSG00000008128.23	CDK11A	ENST00000491311.1	GENCODE	protein_coding	retained_intron
chr1	1703868	1704585	-	ENSG00000008128.23	CDK11A	ENST00000495016.5	GENCODE	protein_coding	processed_transcript
chr1	1704049	1707561	-	ENSG00000008128.23	CDK11A	ENST00000468800.5	GENCODE	protein_coding	retained_intron
chr1	1704099	1704760	-	ENSG00000008128.23	CDK11A	ENST00000464748.1	GENCODE	protein_coding	retained_intron
chr1	1704243	1705024	-	ENSG00000008128.23	CDK11A	ENST00000489300.1	GENCODE	protein_coding	retained_intron
chr1	1704350	1708876	-	ENSG00000008128.23	CDK11A	ENST00000492390.5	GENCODE	protein_coding	retained_intron
chr1	1704608	1708231	-	ENSG00000008128.23	CDK11A	ENST00000474916.1	GENCODE	protein_coding	retained_intron
chr1	1716350	1724032	-	ENSG00000008128.23	CDK11A	ENST00000479362.1	GENCODE	protein_coding	protein_coding
chr1	1717204	1718042	+	NONHSAG056054.1	NONHSAG056054.1	NONHSAT148227.1	NONCODE	lncRNA	lncRNA
chr1	1719166	1721879	-	ENSG00000008128.23	CDK11A	ENST00000498810.1	GENCODE	protein_coding	retained_intron
chr1	1722466	1724019	-	ENSG00000008128.23	CDK11A	ENST00000487462.1	GENCODE	protein_coding	retained_intron
chr1	1722708	1724274	-	ENSG00000008128.23	CDK11A	ENST00000401096.2	GENCODE	protein_coding	protein_coding
chr1	1724512	1735973	+	ENSG00000227775.3	AL031282.1	ENST00000577672.1	GENCODE	transcribed_processed_pseudogene	processed_transcript
chr1	1724615	1731904	+	ENSG00000227775.3	AL031282.1	ENST00000417099.1	GENCODE	transcribed_processed_pseudogene	processed_transcript
chr1	1724616	1731905	+	NONHSAG000124.2	NONHSAG000124.2	NONHSAT148228.1	NONCODE	lncRNA	lncRNA
chr1	1724838	1745919	-	ENSG00000215790.7	SLC35E2A	ENST00000647043.1	GENCODE	protein_coding	processed_transcript
chr1	1724840	1745999	-	ENSG00000215790.7	SLC35E2A	ENST00000355439.7	GENCODE	protein_coding	protein_coding
chr1	1727386	1731226	-	NONHSAG000125.2	NONHSAG000125.2	NONHSAT000357.2	NONCODE	lncRNA	lncRNA
chr1	1727386	1745999	-	ENSG00000215790.7	SLC35E2A	ENST00000643905.1	GENCODE	protein_coding	protein_coding
chr1	1731828	1735620	-	ENSG00000215790.7	SLC35E2A	ENST00000475229.2	GENCODE	protein_coding	processed_transcript
chr1	1732242	1745992	-	ENSG00000215790.7	SLC35E2A	ENST00000246421.4	GENCODE	protein_coding	processed_transcript
chr1	1732554	1735975	+	ENSG00000227775.3	AL031282.1	ENST00000424604.1	GENCODE	transcribed_processed_pseudogene	processed_transcript
chr1	1734690	1739557	-	ENSG00000215790.7	SLC35E2A	ENST00000643943.1	GENCODE	protein_coding	transcribed_unprocessed_pseudogene
chr1	1735817	1737251	+	ENSG00000227775.3	AL031282.1	ENST00000418950.2	GENCODE	transcribed_processed_pseudogene	transcribed_processed_pseudogene
chr1	1749759	1750611	+	NONHSAG104775.1	NONHSAG104775.1	NONHSAT224592.1	NONCODE	lncRNA	lncRNA
chr1	1751232	1778470	-	ENSG00000008130.15	NADK	ENST00000341426.9	GENCODE	protein_coding	protein_coding
chr1	1751232	1778790	-	ENSG00000008130.15	NADK	ENST00000341991.7	GENCODE	protein_coding	protein_coding
chr1	1751232	1780069	-	ENSG00000008130.15	NADK	ENST00000378625.5	GENCODE	protein_coding	protein_coding
chr1	1752471	1758575	-	ENSG00000008130.15	NADK	ENST00000342348.9	GENCODE	protein_coding	protein_coding
chr1	1752975	1754383	-	ENSG00000008130.15	NADK	ENST00000498806.1	GENCODE	protein_coding	nonsense_mediated_decay
chr1	1754061	1757268	-	ENSG00000008130.15	NADK	ENST00000469045.5	GENCODE	protein_coding	protein_coding
chr1	1754163	1756327	-	ENSG00000008130.15	NADK	ENST00000480499.5	GENCODE	protein_coding	retained_intron
chr1	1754165	1754866	-	ENSG00000008130.15	NADK	ENST00000497747.5	GENCODE	protein_coding	retained_intron
chr1	1754171	1757024	-	ENSG00000008130.15	NADK	ENST00000477235.5	GENCODE	protein_coding	retained_intron
chr1	1754181	1756608	-	ENSG00000008130.15	NADK	ENST00000489538.1	GENCODE	protein_coding	nonsense_mediated_decay
chr1	1754203	1754896	-	ENSG00000008130.15	NADK	ENST00000497615.1	GENCODE	protein_coding	retained_intron
chr1	1754343	1757228	-	ENSG00000008130.15	NADK	ENST00000497186.5	GENCODE	protein_coding	nonsense_mediated_decay
chr1	1756004	1779962	-	ENSG00000008130.15	NADK	ENST00000492845.6	GENCODE	protein_coding	retained_intron
chr1	1756588	1778419	-	ENSG00000008130.15	NADK	ENST00000492768.5	GENCODE	protein_coding	processed_transcript
chr1	1756771	1778419	-	ENSG00000008130.15	NADK	ENST00000460602.5	GENCODE	protein_coding	retained_intron
chr1	1761665	1778420	-	ENSG00000008130.15	NADK	ENST00000464373.1	GENCODE	protein_coding	retained_intron
chr1	1779157	1780457	-	ENSG00000008130.15	NADK	ENST00000480542.1	GENCODE	protein_coding	processed_transcript
chr1	1785285	1891117	-	ENSG00000078369.18	GNB1	ENST00000610897.4	GENCODE	protein_coding	protein_coding
chr1	1785285	1891117	-	ENSG00000078369.18	GNB1	ENST00000615252.4	GENCODE	protein_coding	protein_coding
chr1	1785286	1891087	-	ENSG00000078369.18	GNB1	ENST00000378609.9	GENCODE	protein_coding	protein_coding
chr1	1787987	1794197	-	ENSG00000078369.18	GNB1	ENST00000461893.5	GENCODE	protein_coding	retained_intron
chr1	1789061	1818386	-	ENSG00000078369.18	GNB1	ENST00000471354.1	GENCODE	protein_coding	retained_intron
chr1	1790565	1890836	-	ENSG00000078369.18	GNB1	ENST00000439272.6	GENCODE	protein_coding	protein_coding
chr1	1793245	1890401	-	ENSG00000078369.18	GNB1	ENST00000434686.6	GENCODE	protein_coding	protein_coding
chr1	1804526	1832285	-	ENSG00000078369.18	GNB1	ENST00000437146.1	GENCODE	protein_coding	protein_coding
chr1	1824988	1825554	-	ENSG00000078369.18	GNB1	ENST00000607589.1	GENCODE	protein_coding	retained_intron
chr1	1824988	1890966	-	ENSG00000078369.18	GNB1	ENST00000472614.2	GENCODE	protein_coding	processed_transcript
chr1	1884161	1887199	+	NONHSAG056055.1	NONHSAG056055.1	NONHSAT148229.1	NONCODE	lncRNA	lncRNA
chr1	1891190	1892976	+	NONHSAG000130.3	NONHSAG000130.3	NONHSAT224593.1	NONCODE	lncRNA	lncRNA
chr1	1891190	1894458	+	NONHSAG000130.3	NONHSAG000130.3	NONHSAT224594.1	NONCODE	lncRNA	lncRNA
chr1	1891190	1894458	+	NONHSAG000130.3	NONHSAG000130.3	NONHSAT224595.1	NONCODE	lncRNA	lncRNA
chr1	1891266	1892692	+	NONHSAG000130.3	NONHSAG000130.3	NONHSAT000371.2	NONCODE	lncRNA	lncRNA
chr1	1891276	1892665	+	NONHSAG000130.3	NONHSAG000130.3	NONHSAT224596.1	NONCODE	lncRNA	lncRNA
chr1	1891342	1892659	+	NONHSAG000130.3	NONHSAG000130.3	NONHSAT148230.1	NONCODE	lncRNA	lncRNA
chr1	1891471	1892658	+	ENSG00000231050.1	AL109917.1	ENST00000412228.1	GENCODE	lncRNA	lncRNA
chr1	1891471	1892673	+	NONHSAG000130.3	NONHSAG000130.3	NONHSAT000372.2	NONCODE	lncRNA	lncRNA
chr1	1891534	1892658	+	lnc-CALML6-1	lnc-CALML6-1	lnc-CALML6-1:8	LNCiPedia	lncRNA	lncRNA
chr1	1891534	1892877	+	NONHSAG000130.3	NONHSAG000130.3	NONHSAT224597.1	NONCODE	lncRNA	lncRNA
chr1	1891534	1897138	+	NONHSAG000130.3	NONHSAG000130.3	NONHSAT224598.1	NONCODE	lncRNA	lncRNA
chr1	1891534	1897138	+	NONHSAG000130.3	NONHSAG000130.3	NONHSAT224599.1	NONCODE	lncRNA	lncRNA
chr1	1891534	1897138	+	NONHSAG000130.3	NONHSAG000130.3	NONHSAT224600.1	NONCODE	lncRNA	lncRNA
chr1	1891859	1892692	+	NONHSAG000130.3	NONHSAG000130.3	NONHSAT000373.2	NONCODE	lncRNA	lncRNA
chr1	1904479	1909085	-	NONHSAG105263.1	NONHSAG105263.1	NONHSAT226278.1	NONCODE	lncRNA	lncRNA
chr1	1905957	1907752	.	NONHSAG105263.1	NONHSAG105263.1	NONHSAT226279.1	NONCODE	lncRNA	lncRNA
chr1	1907851	1908822	.	NONHSAG105263.1	NONHSAG105263.1	NONHSAT226280.1	NONCODE	lncRNA	lncRNA
chr1	1911740	1912071	+	NONHSAG104776.1	NONHSAG104776.1	NONHSAT224601.1	NONCODE	lncRNA	lncRNA
chr1	1915108	1917294	+	ENSG00000169885.10	CALML6	ENST00000378604.3	GENCODE	protein_coding	protein_coding
chr1	1915260	1917296	+	ENSG00000169885.10	CALML6	ENST00000307786.8	GENCODE	protein_coding	protein_coding
chr1	1915266	1917296	+	ENSG00000169885.10	CALML6	ENST00000482402.1	GENCODE	protein_coding	retained_intron
chr1	1915409	1917071	+	ENSG00000169885.10	CALML6	ENST00000462293.1	GENCODE	protein_coding	processed_transcript
chr1	1917590	1918797	-	ENSG00000178821.13	TMEM52	ENST00000378602.3	GENCODE	protein_coding	protein_coding
chr1	1917591	1919279	-	ENSG00000178821.13	TMEM52	ENST00000310991.8	GENCODE	protein_coding	protein_coding
chr1	1917845	1919258	-	ENSG00000178821.13	TMEM52	ENST00000378598.4	GENCODE	protein_coding	protein_coding
chr1	1917937	1919270	-	ENSG00000178821.13	TMEM52	ENST00000470931.2	GENCODE	protein_coding	nonsense_mediated_decay
chr1	1918099	1919269	-	ENSG00000178821.13	TMEM52	ENST00000602604.1	GENCODE	protein_coding	retained_intron
chr1	1918386	1919269	-	ENSG00000178821.13	TMEM52	ENST00000416272.1	GENCODE	protein_coding	protein_coding
chr1	1921951	1959974	-	ENSG00000142609.18	CFAP74	ENST00000642590.1	GENCODE	protein_coding	protein_coding
chr1	1921951	2003837	-	ENSG00000142609.18	CFAP74	ENST00000493964.5	GENCODE	protein_coding	protein_coding
chr1	1921957	1927929	-	ENSG00000142609.18	CFAP74	ENST00000464311.5	GENCODE	protein_coding	retained_intron
chr1	1922083	1927403	-	ENSG00000142609.18	CFAP74	ENST00000412120.2	GENCODE	protein_coding	retained_intron
chr1	1946348	1960106	-	ENSG00000142609.18	CFAP74	ENST00000493316.5	GENCODE	protein_coding	retained_intron
chr1	1953313	2003837	-	ENSG00000142609.18	CFAP74	ENST00000270720.11	GENCODE	protein_coding	retained_intron
chr1	1955148	2003714	-	ENSG00000142609.18	CFAP74	ENST00000468610.5	GENCODE	protein_coding	retained_intron
chr1	1955711	1960108	-	ENSG00000142609.18	CFAP74	ENST00000461752.3	GENCODE	protein_coding	retained_intron
chr1	1957796	1958890	+	NONHSAG056056.2	NONHSAG056056.2	NONHSAT148231.1	NONCODE	lncRNA	lncRNA
chr1	1958537	1959167	+	NONHSAG056056.2	NONHSAG056056.2	NONHSAT224602.1	NONCODE	lncRNA	lncRNA
chr1	1983671	2003837	-	ENSG00000142609.18	CFAP74	ENST00000378592.1	GENCODE	protein_coding	retained_intron
chr1	1987962	1990929	-	ENSG00000142609.18	CFAP74	ENST00000378590.4	GENCODE	protein_coding	protein_coding
chr1	2003073	2005390	-	NONHSAG057416.1	NONHSAG057416.1	NONHSAT150976.1	NONCODE	lncRNA	lncRNA
chr1	2013165	2016816	-	NONHSAG058649.2	NONHSAG058649.2	NONHSAT000379.2	NONCODE	lncRNA	lncRNA
chr1	2013165	2019198	-	NONHSAG058649.2	NONHSAG058649.2	NONHSAT000380.2	NONCODE	lncRNA	lncRNA
chr1	2013195	2016466	-	NONHSAG058649.2	NONHSAG058649.2	NONHSAT000381.2	NONCODE	lncRNA	lncRNA
chr1	2013195	2016466	-	NONHSAG058649.2	NONHSAG058649.2	NONHSAT000382.2	NONCODE	lncRNA	lncRNA
chr1	2013213	2015530	-	ENSG00000233542.2	AL391845.2	ENST00000443930.1	GENCODE	lncRNA	lncRNA
chr1	2013214	2015856	-	NONHSAG058649.2	NONHSAG058649.2	NONHSAT150977.1	NONCODE	lncRNA	lncRNA
chr1	2013569	2015639	-	ENSG00000233542.2	AL391845.2	ENST00000659674.1	GENCODE	lncRNA	lncRNA
chr1	2014302	2015437	-	lnc-CFAP74-1	lnc-CFAP74-1	lnc-CFAP74-1:7	LNCiPedia	lncRNA	lncRNA
chr1	2016001	2016383	-	NONHSAG058649.2	NONHSAG058649.2	NONHSAT226281.1	NONCODE	lncRNA	lncRNA
chr1	2016880	2019198	-	NONHSAG058649.2	NONHSAG058649.2	NONHSAT000383.2	NONCODE	lncRNA	lncRNA
chr1	2018402	2019118	-	NONHSAG058649.2	NONHSAG058649.2	NONHSAT153317.1	NONCODE	lncRNA	lncRNA
chr1	2018822	2019181	+	NONHSAG104777.1	NONHSAG104777.1	NONHSAT224603.1	NONCODE	lncRNA	lncRNA
chr1	2019329	2030079	+	ENSG00000187730.9	GABRD	ENST00000638411.1	GENCODE	protein_coding	protein_coding
chr1	2019345	2030758	+	ENSG00000187730.9	GABRD	ENST00000378585.7	GENCODE	protein_coding	protein_coding
chr1	2019360	2030012	+	ENSG00000187730.9	GABRD	ENST00000639045.1	GENCODE	protein_coding	nonsense_mediated_decay
chr1	2019360	2030407	+	ENSG00000187730.9	GABRD	ENST00000640067.1	GENCODE	protein_coding	protein_coding
chr1	2019360	2030741	+	ENSG00000187730.9	GABRD	ENST00000638604.1	GENCODE	protein_coding	retained_intron
chr1	2019379	2030365	+	ENSG00000187730.9	GABRD	ENST00000638771.1	GENCODE	protein_coding	protein_coding
chr1	2019387	2025792	+	ENSG00000187730.9	GABRD	ENST00000639935.1	GENCODE	protein_coding	retained_intron
chr1	2019404	2030656	+	ENSG00000187730.9	GABRD	ENST00000640949.1	GENCODE	protein_coding	protein_coding
chr1	2019484	2030717	+	ENSG00000187730.9	GABRD	ENST00000640030.1	GENCODE	protein_coding	protein_coding
chr1	2022315	2030086	+	ENSG00000187730.9	GABRD	ENST00000640423.1	GENCODE	protein_coding	processed_transcript
chr1	2023561	2024223	+	ENSG00000187730.9	GABRD	ENST00000639625.1	GENCODE	protein_coding	retained_intron
chr1	2024270	2030712	+	ENSG00000187730.9	GABRD	ENST00000639777.1	GENCODE	protein_coding	retained_intron
chr1	2025346	2029714	+	ENSG00000187730.9	GABRD	ENST00000640981.1	GENCODE	protein_coding	protein_coding
chr1	2025526	2029185	+	ENSG00000187730.9	GABRD	ENST00000638763.1	GENCODE	protein_coding	protein_coding
chr1	2026528	2030515	+	ENSG00000187730.9	GABRD	ENST00000639070.1	GENCODE	protein_coding	retained_intron
chr1	2026895	2030292	+	ENSG00000187730.9	GABRD	ENST00000640892.1	GENCODE	protein_coding	retained_intron
chr1	2027253	2030152	+	ENSG00000187730.9	GABRD	ENST00000640317.1	GENCODE	protein_coding	retained_intron
chr1	2027629	2030008	+	ENSG00000187730.9	GABRD	ENST00000638804.1	GENCODE	protein_coding	protein_coding
chr1	2028919	2030717	+	ENSG00000187730.9	GABRD	ENST00000640688.1	GENCODE	protein_coding	retained_intron
chr1	2036996	2037565	-	NONHSAG058650.2	NONHSAG058650.2	NONHSAT150978.1	NONCODE	lncRNA	lncRNA
chr1	2037462	2040076	-	NONHSAG058650.2	NONHSAG058650.2	NONHSAT000386.2	NONCODE	lncRNA	lncRNA
chr1	2039800	2044962	-	NONHSAG058650.2	NONHSAG058650.2	NONHSAT153318.1	NONCODE	lncRNA	lncRNA
chr1	2049073	2050169	-	NONHSAG000136.3	NONHSAG000136.3	NONHSAT226282.1	NONCODE	lncRNA	lncRNA
chr1	2049201	2050070	-	NONHSAG000136.3	NONHSAG000136.3	NONHSAT000388.2	NONCODE	lncRNA	lncRNA
chr1	2049203	2049651	-	ENSG00000226969.1	AL391845.1	ENST00000445600.1	GENCODE	lncRNA	lncRNA
chr1	2049203	2050169	-	NONHSAG000136.3	NONHSAG000136.3	NONHSAT000387.2	NONCODE	lncRNA	lncRNA
chr1	2049230	2050127	-	lnc-CFAP74-2	lnc-CFAP74-2	lnc-CFAP74-2:4	LNCiPedia	lncRNA	lncRNA
chr1	2049304	2050070	-	ENSG00000226969.1	AL391845.1	ENST00000449154.1	GENCODE	lncRNA	lncRNA
chr1	2049304	2050169	-	lnc-CFAP74-2	lnc-CFAP74-2	lnc-CFAP74-2:3	LNCiPedia	lncRNA	lncRNA
chr1	2050411	2185395	+	ENSG00000067606.17	PRKCZ	ENST00000378567.8	GENCODE	protein_coding	protein_coding
chr1	2050485	2146108	+	ENSG00000067606.17	PRKCZ	ENST00000468310.5	GENCODE	protein_coding	protein_coding
chr1	2050503	2055760	+	ENSG00000067606.17	PRKCZ	ENST00000484419.1	GENCODE	protein_coding	retained_intron
chr1	2050808	2059591	+	ENSG00000067606.17	PRKCZ	ENST00000503297.1	GENCODE	protein_coding	protein_coding
chr1	2055441	2071536	+	ENSG00000067606.17	PRKCZ	ENST00000479566.5	GENCODE	protein_coding	processed_transcript
chr1	2055679	2135347	+	ENSG00000067606.17	PRKCZ	ENST00000466651.5	GENCODE	protein_coding	processed_transcript
chr1	2073462	2185390	+	ENSG00000067606.17	PRKCZ	ENST00000400921.6	GENCODE	protein_coding	protein_coding
chr1	2073719	2146086	+	ENSG00000067606.17	PRKCZ	ENST00000495347.5	GENCODE	protein_coding	protein_coding
chr1	2073986	2185190	+	ENSG00000067606.17	PRKCZ	ENST00000461106.6	GENCODE	protein_coding	protein_coding
chr1	2074688	2150836	+	ENSG00000067606.17	PRKCZ	ENST00000461465.5	GENCODE	protein_coding	protein_coding
chr1	2074855	2150945	+	ENSG00000067606.17	PRKCZ	ENST00000470596.5	GENCODE	protein_coding	protein_coding
chr1	2075244	2150863	+	ENSG00000067606.17	PRKCZ	ENST00000496325.5	GENCODE	protein_coding	protein_coding
chr1	2082248	2150936	+	ENSG00000067606.17	PRKCZ	ENST00000481140.5	GENCODE	protein_coding	nonsense_mediated_decay
chr1	2104716	2150870	+	ENSG00000067606.17	PRKCZ	ENST00000482686.5	GENCODE	protein_coding	protein_coding
chr1	2104739	2156087	+	ENSG00000067606.17	PRKCZ	ENST00000486681.5	GENCODE	protein_coding	protein_coding
chr1	2111654	2150978	+	ENSG00000067606.17	PRKCZ	ENST00000470986.5	GENCODE	protein_coding	protein_coding
chr1	2112144	2132317	-	NONHSAG057417.1	NONHSAG057417.1	NONHSAT150979.1	NONCODE	lncRNA	lncRNA
chr1	2116205	2150897	+	ENSG00000067606.17	PRKCZ	ENST00000470511.5	GENCODE	protein_coding	protein_coding
chr1	2133638	2148924	+	ENSG00000067606.17	PRKCZ	ENST00000471018.6	GENCODE	protein_coding	protein_coding
chr1	2134813	2146098	+	ENSG00000067606.17	PRKCZ	ENST00000466352.5	GENCODE	protein_coding	protein_coding
chr1	2134990	2150979	+	ENSG00000067606.17	PRKCZ	ENST00000497183.5	GENCODE	protein_coding	protein_coding
chr1	2135262	2150865	+	ENSG00000067606.17	PRKCZ	ENST00000419838.6	GENCODE	protein_coding	processed_transcript
chr1	2141084	2145279	-	ENSG00000271806.1	AL590822.2	ENST00000606533.1	GENCODE	lncRNA	lncRNA
chr1	2144451	2185395	+	ENSG00000067606.17	PRKCZ	ENST00000479263.5	GENCODE	protein_coding	processed_transcript
chr1	2145357	2156728	+	ENSG00000067606.17	PRKCZ	ENST00000503672.1	GENCODE	protein_coding	retained_intron
chr1	2145387	2185116	+	ENSG00000067606.17	PRKCZ	ENST00000478770.6	GENCODE	protein_coding	nonsense_mediated_decay
chr1	2168848	2185393	+	ENSG00000067606.17	PRKCZ	ENST00000505322.5	GENCODE	protein_coding	retained_intron
chr1	2168975	2173951	+	ENSG00000067606.17	PRKCZ	ENST00000472017.1	GENCODE	protein_coding	processed_transcript
chr1	2170026	2170578	+	NONHSAG056057.1	NONHSAG056057.1	NONHSAT148232.1	NONCODE	lncRNA	lncRNA
chr1	2179658	2181600	+	NONHSAG056058.1	NONHSAG056058.1	NONHSAT148233.1	NONCODE	lncRNA	lncRNA
chr1	2181794	2183875	-	ENSG00000182873.5	PRKCZ-AS1	ENST00000333854.2	GENCODE	lncRNA	lncRNA
chr1	2181794	2184053	-	NONHSAG000139.2	NONHSAG000139.2	NONHSAT000394.2	NONCODE	lncRNA	lncRNA
chr1	2182735	2184389	-	ENSG00000182873.5	PRKCZ-AS1	ENST00000444529.1	GENCODE	lncRNA	lncRNA
chr1	2184461	2194775	-	ENSG00000162585.17	FAAP20	ENST00000400919.7	GENCODE	protein_coding	protein_coding
chr1	2184464	2207733	-	ENSG00000162585.17	FAAP20	ENST00000469733.5	GENCODE	protein_coding	processed_transcript
chr1	2184478	2194741	-	ENSG00000162585.17	FAAP20	ENST00000428120.5	GENCODE	protein_coding	nonsense_mediated_decay
chr1	2184478	2194775	-	ENSG00000162585.17	FAAP20	ENST00000414253.5	GENCODE	protein_coding	nonsense_mediated_decay
chr1	2185175	2194751	-	ENSG00000162585.17	FAAP20	ENST00000400918.7	GENCODE	protein_coding	protein_coding
chr1	2189544	2194108	-	ENSG00000162585.17	FAAP20	ENST00000497675.2	GENCODE	protein_coding	retained_intron
chr1	2189548	2194750	-	ENSG00000162585.17	FAAP20	ENST00000378543.2	GENCODE	protein_coding	protein_coding
chr1	2189548	2194772	-	ENSG00000162585.17	FAAP20	ENST00000378546.9	GENCODE	protein_coding	protein_coding
chr1	2189548	2199907	-	ENSG00000162585.17	FAAP20	ENST00000401813.7	GENCODE	protein_coding	processed_transcript
chr1	2189548	2212720	-	ENSG00000162585.17	FAAP20	ENST00000487186.5	GENCODE	protein_coding	processed_transcript
chr1	2189550	2194775	-	NONHSAG000140.2	NONHSAG000140.2	NONHSAT000397.2	NONCODE	lncRNA	lncRNA
chr1	2189553	2193913	-	NONHSAG000140.2	NONHSAG000140.2	NONHSAT150981.1	NONCODE	lncRNA	lncRNA
chr1	2189569	2194213	-	ENSG00000162585.17	FAAP20	ENST00000476803.1	GENCODE	protein_coding	processed_transcript
chr1	2189580	2194739	-	ENSG00000162585.17	FAAP20	ENST00000440825.6	GENCODE	protein_coding	nonsense_mediated_decay
chr1	2189825	2235354	-	NONHSAG057419.1	NONHSAG057419.1	NONHSAT150982.1	NONCODE	lncRNA	lncRNA
chr1	2191896	2193778	-	NONHSAG000140.2	NONHSAG000140.2	NONHSAT150983.1	NONCODE	lncRNA	lncRNA
chr1	2191901	2194748	-	ENSG00000162585.17	FAAP20	ENST00000420515.1	GENCODE	protein_coding	protein_coding
chr1	2198063	2203882	-	ENSG00000162585.17	FAAP20	ENST00000514625.1	GENCODE	protein_coding	retained_intron
chr1	2206983	2207769	+	NONHSAG000141.2	NONHSAG000141.2	NONHSAT000399.2	NONCODE	lncRNA	lncRNA
chr1	2209248	2210223	-	NONHSAG000142.2	NONHSAG000142.2	NONHSAT000400.2	NONCODE	lncRNA	lncRNA
chr1	2212171	2212574	-	ENSG00000162585.17	FAAP20	ENST00000420964.1	GENCODE	protein_coding	retained_intron
chr1	2212523	2220736	-	NONHSAG105264.1	NONHSAG105264.1	NONHSAT000403.2	NONCODE	lncRNA	lncRNA
chr1	2212523	2220738	+	ENSG00000234396.3	AL590822.1	ENST00000442483.2	GENCODE	lncRNA	lncRNA
chr1	2217338	2218179	+	NONHSAG000144.2	NONHSAG000144.2	NONHSAT000405.2	NONCODE	lncRNA	lncRNA
chr1	2223196	2227639	-	NONHSAG105265.1	NONHSAG105265.1	NONHSAT226283.1	NONCODE	lncRNA	lncRNA
chr1	2224142	2225489	.	NONHSAG105265.1	NONHSAG105265.1	NONHSAT226284.1	NONCODE	lncRNA	lncRNA
chr1	2226036	2227129	.	NONHSAG105265.1	NONHSAG105265.1	NONHSAT226285.1	NONCODE	lncRNA	lncRNA
chr1	2227382	2227601	.	NONHSAG105265.1	NONHSAG105265.1	NONHSAT226286.1	NONCODE	lncRNA	lncRNA
chr1	2228319	2310213	+	ENSG00000157933.10	SKI	ENST00000378536.5	GENCODE	protein_coding	protein_coding
chr1	2232479	2303038	+	ENSG00000157933.10	SKI	ENST00000508416.1	GENCODE	protein_coding	processed_transcript
chr1	2245197	2245484	+	NONHSAG056059.1	NONHSAG056059.1	NONHSAT148234.1	NONCODE	lncRNA	lncRNA
chr1	2247996	2303376	+	ENSG00000157933.10	SKI	ENST00000478223.2	GENCODE	protein_coding	processed_transcript
chr1	2303646	2304368	+	ENSG00000157933.10	SKI	ENST00000507179.1	GENCODE	protein_coding	retained_intron
chr1	2313066	2314602	.	NONHSAG058654.1	NONHSAG058654.1	NONHSAT153322.1	NONCODE	lncRNA	lncRNA
chr1	2314993	2319791	+	NONHSAG000147.3	NONHSAG000147.3	NONHSAT224604.1	NONCODE	lncRNA	lncRNA
chr1	2314993	2319847	+	NONHSAG000147.3	NONHSAG000147.3	NONHSAT224605.1	NONCODE	lncRNA	lncRNA
chr1	2314993	2319847	+	NONHSAG000147.3	NONHSAG000147.3	NONHSAT224606.1	NONCODE	lncRNA	lncRNA
chr1	2314993	2319847	+	NONHSAG000147.3	NONHSAG000147.3	NONHSAT224607.1	NONCODE	lncRNA	lncRNA
chr1	2314993	2319951	+	NONHSAG000147.3	NONHSAG000147.3	NONHSAT224608.1	NONCODE	lncRNA	lncRNA
chr1	2314993	2319951	+	NONHSAG000147.3	NONHSAG000147.3	NONHSAT224609.1	NONCODE	lncRNA	lncRNA
chr1	2314993	2319951	+	NONHSAG000147.3	NONHSAG000147.3	NONHSAT224610.1	NONCODE	lncRNA	lncRNA
chr1	2314993	2319951	+	NONHSAG000147.3	NONHSAG000147.3	NONHSAT224611.1	NONCODE	lncRNA	lncRNA
chr1	2314993	2320144	+	NONHSAG000147.3	NONHSAG000147.3	NONHSAT224612.1	NONCODE	lncRNA	lncRNA
chr1	2314993	2320144	+	NONHSAG000147.3	NONHSAG000147.3	NONHSAT224613.1	NONCODE	lncRNA	lncRNA
chr1	2314993	2320155	+	NONHSAG000147.3	NONHSAG000147.3	NONHSAT224614.1	NONCODE	lncRNA	lncRNA
chr1	2314993	2320160	+	NONHSAG000147.3	NONHSAG000147.3	NONHSAT224615.1	NONCODE	lncRNA	lncRNA
chr1	2315040	2321323	+	ENSG00000287356.1	AL590822.3	ENST00000659232.1	GENCODE	lncRNA	lncRNA
chr1	2315040	2323085	+	ENSG00000287356.1	AL590822.3	ENST00000661319.1	GENCODE	lncRNA	lncRNA
chr1	2315319	2317232	+	NONHSAG000147.3	NONHSAG000147.3	NONHSAT148235.1	NONCODE	lncRNA	lncRNA
chr1	2316805	2319156	+	NONHSAG000147.3	NONHSAG000147.3	NONHSAT148236.1	NONCODE	lncRNA	lncRNA
chr1	2317147	2317738	+	NONHSAG000147.3	NONHSAG000147.3	NONHSAT000414.2	NONCODE	lncRNA	lncRNA
chr1	2321253	2391554	-	ENSG00000116151.14	MORN1	ENST00000378531.8	GENCODE	protein_coding	protein_coding
chr1	2322345	2324055	-	NONHSAG000148.2	NONHSAG000148.2	NONHSAT000415.2	NONCODE	lncRNA	lncRNA
chr1	2326201	2326693	-	ENSG00000272161.1	AL589739.1	ENST00000607720.1	GENCODE	lncRNA	lncRNA
chr1	2332126	2391687	-	ENSG00000116151.14	MORN1	ENST00000606372.5	GENCODE	protein_coding	processed_transcript
chr1	2350414	2352820	-	ENSG00000269896.2	AL513477.1	ENST00000602865.1	GENCODE	transcribed_processed_pseudogene	processed_transcript
chr1	2351644	2351857	-	ENSG00000269896.2	AL513477.1	ENST00000417061.2	GENCODE	transcribed_processed_pseudogene	transcribed_processed_pseudogene
chr1	2355175	2391707	-	ENSG00000116151.14	MORN1	ENST00000378529.7	GENCODE	protein_coding	protein_coding
chr1	2358638	2375878	-	ENSG00000116151.14	MORN1	ENST00000607342.5	GENCODE	protein_coding	processed_transcript
chr1	2363061	2363628	-	ENSG00000272420.1	AL513477.2	ENST00000607858.1	GENCODE	lncRNA	lncRNA
chr1	2371165	2387529	-	ENSG00000116151.14	MORN1	ENST00000469374.5	GENCODE	protein_coding	retained_intron
chr1	2371676	2385121	-	ENSG00000116151.14	MORN1	ENST00000419785.1	GENCODE	protein_coding	retained_intron
chr1	2374853	2375353	-	NONHSAG057422.1	NONHSAG057422.1	NONHSAT150986.1	NONCODE	lncRNA	lncRNA
chr1	2374853	2388337	-	ENSG00000116151.14	MORN1	ENST00000449373.2	GENCODE	protein_coding	protein_coding
chr1	2377617	2378360	-	NONHSAG057423.1	NONHSAG057423.1	NONHSAT150987.1	NONCODE	lncRNA	lncRNA
chr1	2378055	2391671	-	ENSG00000116151.14	MORN1	ENST00000378525.2	GENCODE	protein_coding	nonsense_mediated_decay
chr1	2385372	2388483	+	NONHSAG000150.2	NONHSAG000150.2	NONHSAT000425.2	NONCODE	lncRNA	lncRNA
chr1	2385372	2388509	-	ENSG00000116151.14	MORN1	ENST00000607031.1	GENCODE	protein_coding	retained_intron
chr1	2387056	2388316	-	ENSG00000116151.14	MORN1	ENST00000475812.1	GENCODE	protein_coding	retained_intron
chr1	2388004	2389996	-	ENSG00000116151.14	MORN1	ENST00000494279.2	GENCODE	protein_coding	protein_coding
chr1	2391775	2405442	+	ENSG00000157916.20	RER1	ENST00000378513.7	GENCODE	protein_coding	protein_coding
chr1	2391828	2402325	+	ENSG00000157916.20	RER1	ENST00000378518.5	GENCODE	protein_coding	protein_coding
chr1	2391841	2405436	+	ENSG00000157916.20	RER1	ENST00000605895.6	GENCODE	protein_coding	protein_coding
chr1	2391843	2403064	+	ENSG00000157916.20	RER1	ENST00000306256.13	GENCODE	protein_coding	protein_coding
chr1	2391857	2396367	+	ENSG00000157916.20	RER1	ENST00000493207.1	GENCODE	protein_coding	retained_intron
chr1	2391890	2403751	+	ENSG00000157916.20	RER1	ENST00000378512.5	GENCODE	protein_coding	protein_coding
chr1	2393174	2402316	+	ENSG00000157916.20	RER1	ENST00000443438.5	GENCODE	protein_coding	protein_coding
chr1	2394005	2403216	+	ENSG00000157916.20	RER1	ENST00000488353.2	GENCODE	protein_coding	protein_coding
chr1	2400903	2403749	+	NONHSAG000153.2	NONHSAG000153.2	NONHSAT148237.1	NONCODE	lncRNA	lncRNA
chr1	2401951	2403227	+	ENSG00000157916.20	RER1	ENST00000462129.1	GENCODE	protein_coding	retained_intron
chr1	2403964	2412530	-	ENSG00000157911.10	PEX10	ENST00000288774.7	GENCODE	protein_coding	protein_coding
chr1	2404061	2412456	-	ENSG00000157911.10	PEX10	ENST00000650293.1	GENCODE	protein_coding	protein_coding
chr1	2404819	2412571	-	ENSG00000157911.10	PEX10	ENST00000447513.6	GENCODE	protein_coding	protein_coding
chr1	2404838	2412540	-	ENSG00000157911.10	PEX10	ENST00000507596.5	GENCODE	protein_coding	protein_coding
chr1	2406518	2412535	-	ENSG00000157911.10	PEX10	ENST00000510434.1	GENCODE	protein_coding	nonsense_mediated_decay
chr1	2408530	2413797	-	ENSG00000157911.10	PEX10	ENST00000508384.5	GENCODE	protein_coding	protein_coding
chr1	2408583	2410004	-	ENSG00000157911.10	PEX10	ENST00000515760.1	GENCODE	protein_coding	processed_transcript
chr1	2408604	2410836	-	ENSG00000157911.10	PEX10	ENST00000502666.1	GENCODE	protein_coding	nonsense_mediated_decay
chr1	2408635	2410873	-	NONHSAG000154.2	NONHSAG000154.2	NONHSAT000433.2	NONCODE	lncRNA	lncRNA
chr1	2408755	2412514	-	ENSG00000157911.10	PEX10	ENST00000514502.1	GENCODE	protein_coding	nonsense_mediated_decay
chr1	2414850	2421797	+	NONHSAG000156.2	NONHSAG000156.2	NONHSAT148238.1	NONCODE	lncRNA	lncRNA
chr1	2415840	2420510	+	NONHSAG000156.2	NONHSAG000156.2	NONHSAT148239.1	NONCODE	lncRNA	lncRNA
chr1	2415907	2430651	+	NONHSAG000156.2	NONHSAG000156.2	NONHSAT148240.1	NONCODE	lncRNA	lncRNA
chr1	2425980	2430650	+	NONHSAG000156.2	NONHSAG000156.2	NONHSAT000435.2	NONCODE	lncRNA	lncRNA
chr1	2425980	2479804	+	ENSG00000149527.18	PLCH2	ENST00000609981.5	GENCODE	protein_coding	protein_coding
chr1	2438033	2438785	-	NONHSAG057424.1	NONHSAG057424.1	NONHSAT150988.1	NONCODE	lncRNA	lncRNA
chr1	2446841	2454457	-	NONHSAG000157.2	NONHSAG000157.2	NONHSAT000436.2	NONCODE	lncRNA	lncRNA
chr1	2457659	2461198	-	NONHSAG057425.1	NONHSAG057425.1	NONHSAT150989.1	NONCODE	lncRNA	lncRNA
chr1	2467459	2505526	+	ENSG00000149527.18	PLCH2	ENST00000449969.5	GENCODE	protein_coding	protein_coding
chr1	2476289	2505532	+	ENSG00000149527.18	PLCH2	ENST00000378486.8	GENCODE	protein_coding	protein_coding
chr1	2476315	2505525	+	ENSG00000149527.18	PLCH2	ENST00000419816.6	GENCODE	protein_coding	protein_coding
chr1	2479090	2505530	+	ENSG00000149527.18	PLCH2	ENST00000343889.8	GENCODE	protein_coding	retained_intron
chr1	2479888	2505276	+	ENSG00000149527.18	PLCH2	ENST00000278878.6	GENCODE	protein_coding	protein_coding
chr1	2492300	2493258	-	ENSG00000224387.1	AL139246.1	ENST00000424657.1	GENCODE	lncRNA	lncRNA
chr1	2493437	2494479	-	ENSG00000229393.1	AL139246.4	ENST00000442305.1	GENCODE	lncRNA	lncRNA
chr1	2497782	2505528	+	ENSG00000149527.18	PLCH2	ENST00000473964.5	GENCODE	protein_coding	retained_intron
chr1	2498647	2505528	+	ENSG00000149527.18	PLCH2	ENST00000462379.1	GENCODE	protein_coding	retained_intron
chr1	2508537	2526596	-	ENSG00000157881.15	PANK4	ENST00000378466.9	GENCODE	protein_coding	protein_coding
chr1	2508537	2526596	-	ENSG00000157881.15	PANK4	ENST00000435556.8	GENCODE	protein_coding	protein_coding
chr1	2508795	2520901	-	ENSG00000157881.15	PANK4	ENST00000505228.5	GENCODE	protein_coding	nonsense_mediated_decay
chr1	2508847	2526611	-	ENSG00000157881.15	PANK4	ENST00000651094.1	GENCODE	protein_coding	protein_coding
chr1	2509793	2514403	-	ENSG00000157881.15	PANK4	ENST00000502512.1	GENCODE	protein_coding	nonsense_mediated_decay
chr1	2510293	2513013	-	ENSG00000157881.15	PANK4	ENST00000471361.1	GENCODE	protein_coding	retained_intron
chr1	2512406	2514085	-	ENSG00000157881.15	PANK4	ENST00000487804.1	GENCODE	protein_coding	retained_intron
chr1	2514413	2515937	-	ENSG00000157881.15	PANK4	ENST00000515423.1	GENCODE	protein_coding	retained_intron
chr1	2514433	2519295	-	ENSG00000157881.15	PANK4	ENST00000468002.2	GENCODE	protein_coding	nonsense_mediated_decay
chr1	2519204	2526575	-	ENSG00000157881.15	PANK4	ENST00000486396.1	GENCODE	protein_coding	nonsense_mediated_decay
chr1	2520840	2526596	-	ENSG00000157881.15	PANK4	ENST00000502770.2	GENCODE	protein_coding	nonsense_mediated_decay
chr1	2521261	2526187	-	ENSG00000157881.15	PANK4	ENST00000491212.1	GENCODE	protein_coding	processed_transcript
chr1	2521367	2526597	-	ENSG00000157881.15	PANK4	ENST00000514922.1	GENCODE	protein_coding	retained_intron
chr1	2528745	2530263	-	ENSG00000197921.6	HES5	ENST00000378453.4	GENCODE	protein_coding	protein_coding
chr1	2530064	2547460	+	ENSG00000272449.2	AL139246.5	ENST00000644246.1	GENCODE	lncRNA	lncRNA
chr1	2533698	2539967	-	NONHSAG058656.2	NONHSAG058656.2	NONHSAT153323.1	NONCODE	lncRNA	lncRNA
chr1	2539780	2541127	-	NONHSAG058656.2	NONHSAG058656.2	NONHSAT150990.1	NONCODE	lncRNA	lncRNA
chr1	2539780	2541966	-	NONHSAG058656.2	NONHSAG058656.2	NONHSAT150991.1	NONCODE	lncRNA	lncRNA
chr1	2539780	2543674	-	NONHSAG058656.2	NONHSAG058656.2	NONHSAT150992.1	NONCODE	lncRNA	lncRNA
chr1	2539934	2541966	-	lnc-HES5-3	lnc-HES5-3	lnc-HES5-3:3	LNCiPedia	lncRNA	lncRNA
chr1	2540080	2540711	-	NONHSAG058656.2	NONHSAG058656.2	NONHSAT153324.1	NONCODE	lncRNA	lncRNA
chr1	2540432	2543035	-	NONHSAG058656.2	NONHSAG058656.2	NONHSAT150993.1	NONCODE	lncRNA	lncRNA
chr1	2546397	2547509	+	NONHSAG056060.1	NONHSAG056060.1	NONHSAT148241.1	NONCODE	lncRNA	lncRNA
chr1	2546400	2547460	+	ENSG00000272449.2	AL139246.5	ENST00000606645.2	GENCODE	lncRNA	lncRNA
chr1	2546465	2547460	+	lnc-TNFRSF14-66	lnc-TNFRSF14-66	lnc-TNFRSF14-66:4	LNCiPedia	lncRNA	lncRNA
chr1	2549920	2552106	-	ENSG00000238164.6	TNFRSF14-AS1	ENST00000449660.5	GENCODE	lncRNA	lncRNA
chr1	2549920	2552845	-	NONHSAG000163.2	NONHSAG000163.2	NONHSAT000445.2	NONCODE	lncRNA	lncRNA
chr1	2549920	2552845	-	NONHSAG000163.2	NONHSAG000163.2	NONHSAT000447.2	NONCODE	lncRNA	lncRNA
chr1	2549920	2554245	-	ENSG00000238164.6	TNFRSF14-AS1	ENST00000443892.2	GENCODE	lncRNA	lncRNA
chr1	2549920	2557011	-	ENSG00000238164.6	TNFRSF14-AS1	ENST00000416860.2	GENCODE	lncRNA	lncRNA
chr1	2549920	2557011	-	NONHSAG000163.2	NONHSAG000163.2	NONHSAT150994.1	NONCODE	lncRNA	lncRNA
chr1	2549921	2557032	-	NONHSAG000163.2	NONHSAG000163.2	NONHSAT150995.1	NONCODE	lncRNA	lncRNA
chr1	2549924	2551829	-	NONHSAG000163.2	NONHSAG000163.2	NONHSAT000449.2	NONCODE	lncRNA	lncRNA
chr1	2549935	2552052	-	NONHSAG000163.2	NONHSAG000163.2	NONHSAT000450.2	NONCODE	lncRNA	lncRNA
chr1	2550074	2551598	-	ENSG00000238164.6	TNFRSF14-AS1	ENST00000448624.2	GENCODE	lncRNA	lncRNA
chr1	2550078	2554946	-	NONHSAG000163.2	NONHSAG000163.2	NONHSAT000451.2	NONCODE	lncRNA	lncRNA
chr1	2550283	2552845	-	TNFRSF14-AS1	TNFRSF14-AS1	TNFRSF14-AS1:27	LNCiPedia	lncRNA	lncRNA
chr1	2550283	2554150	-	ENSG00000238164.6	TNFRSF14-AS1	ENST00000432521.2	GENCODE	lncRNA	lncRNA
chr1	2550976	2555402	+	NONHSAG000164.2	NONHSAG000164.2	NONHSAT000453.2	NONCODE	lncRNA	lncRNA
chr1	2551267	2551842	+	NONHSAG000164.2	NONHSAG000164.2	NONHSAT000454.2	NONCODE	lncRNA	lncRNA
chr1	2551779	2554946	-	NONHSAG000163.2	NONHSAG000163.2	NONHSAT000455.2	NONCODE	lncRNA	lncRNA
chr1	2554241	2557031	-	ENSG00000238164.6	TNFRSF14-AS1	ENST00000452793.1	GENCODE	lncRNA	lncRNA
chr1	2555639	2560714	+	ENSG00000157873.17	TNFRSF14	ENST00000426449.5	GENCODE	protein_coding	protein_coding
chr1	2555769	2557011	-	TNFRSF14-AS1	TNFRSF14-AS1	TNFRSF14-AS1:19	LNCiPedia	lncRNA	lncRNA
chr1	2555791	2561815	+	ENSG00000157873.17	TNFRSF14	ENST00000434817.5	GENCODE	protein_coding	protein_coding
chr1	2555802	2561815	+	ENSG00000157873.17	TNFRSF14	ENST00000435221.6	GENCODE	protein_coding	protein_coding
chr1	2555980	2561815	+	ENSG00000157873.17	TNFRSF14	ENST00000451778.5	GENCODE	protein_coding	protein_coding
chr1	2556222	2561718	+	ENSG00000157873.17	TNFRSF14	ENST00000409119.5	GENCODE	protein_coding	protein_coding
chr1	2556366	2563829	+	ENSG00000157873.17	TNFRSF14	ENST00000355716.4	GENCODE	protein_coding	protein_coding
chr1	2556386	2563829	+	ENSG00000157873.17	TNFRSF14	ENST00000475523.5	GENCODE	protein_coding	retained_intron
chr1	2556405	2559156	+	ENSG00000157873.17	TNFRSF14	ENST00000442392.6	GENCODE	protein_coding	processed_transcript
chr1	2556406	2558862	+	ENSG00000157873.17	TNFRSF14	ENST00000482074.6	GENCODE	protein_coding	retained_intron
chr1	2556557	2561535	+	ENSG00000157873.17	TNFRSF14	ENST00000496064.5	GENCODE	protein_coding	retained_intron
chr1	2556571	2563749	+	ENSG00000157873.17	TNFRSF14	ENST00000463471.6	GENCODE	protein_coding	retained_intron
chr1	2557813	2563826	+	ENSG00000157873.17	TNFRSF14	ENST00000466750.5	GENCODE	protein_coding	retained_intron
chr1	2559580	2561542	+	ENSG00000157873.17	TNFRSF14	ENST00000471768.1	GENCODE	protein_coding	retained_intron
chr1	2560554	2563504	+	ENSG00000157873.17	TNFRSF14	ENST00000463835.5	GENCODE	protein_coding	retained_intron
chr1	2560682	2565382	+	ENSG00000157873.17	TNFRSF14	ENST00000482602.5	GENCODE	protein_coding	protein_coding
chr1	2561801	2563452	+	ENSG00000157873.17	TNFRSF14	ENST00000480305.1	GENCODE	protein_coding	processed_transcript
chr1	2566410	2569888	+	ENSG00000225931.3	AL139246.2	ENST00000456687.3	GENCODE	TEC	TEC
chr1	2566410	2577372	+	NONHSAG000166.2	NONHSAG000166.2	NONHSAT000464.2	NONCODE	lncRNA	lncRNA
chr1	2566535	2584534	+	NONHSAG000166.2	NONHSAG000166.2	NONHSAT148242.1	NONCODE	lncRNA	lncRNA
chr1	2567624	2574503	+	NONHSAG056061.1	NONHSAG056061.1	NONHSAT148243.1	NONCODE	lncRNA	lncRNA
chr1	2567968	2568985	-	NONHSAG000167.2	NONHSAG000167.2	NONHSAT000465.2	NONCODE	lncRNA	lncRNA
chr1	2571420	2574393	+	NONHSAG056061.1	NONHSAG056061.1	NONHSAT148244.1	NONCODE	lncRNA	lncRNA
chr1	2577828	2584534	+	NONHSAG000166.2	NONHSAG000166.2	NONHSAT148245.1	NONCODE	lncRNA	lncRNA
chr1	2581315	2581814	-	NONHSAG105266.1	NONHSAG105266.1	NONHSAT226287.1	NONCODE	lncRNA	lncRNA
chr1	2581560	2584533	+	ENSG00000228037.1	AL139246.3	ENST00000424215.1	GENCODE	lncRNA	lncRNA
chr1	2583374	2584531	+	lnc-TNFRSF14-2	lnc-TNFRSF14-2	lnc-TNFRSF14-2:5	LNCiPedia	lncRNA	lncRNA
chr1	2586491	2589632	+	ENSG00000157870.16	PRXL2B	ENST00000493183.5	GENCODE	protein_coding	processed_transcript
chr1	2586540	2589658	+	ENSG00000157870.16	PRXL2B	ENST00000474659.5	GENCODE	protein_coding	processed_transcript
chr1	2586750	2591467	+	ENSG00000157870.16	PRXL2B	ENST00000378425.9	GENCODE	protein_coding	protein_coding
chr1	2586750	2591467	+	ENSG00000157870.16	PRXL2B	ENST00000444521.6	GENCODE	protein_coding	protein_coding
chr1	2586775	2591468	+	ENSG00000157870.16	PRXL2B	ENST00000419916.7	GENCODE	protein_coding	protein_coding
chr1	2586780	2591467	+	ENSG00000157870.16	PRXL2B	ENST00000378424.9	GENCODE	protein_coding	protein_coding
chr1	2586796	2589947	+	ENSG00000157870.16	PRXL2B	ENST00000537325.6	GENCODE	protein_coding	protein_coding
chr1	2586798	2591463	+	ENSG00000157870.16	PRXL2B	ENST00000378427.6	GENCODE	protein_coding	protein_coding
chr1	2586817	2589805	+	ENSG00000157870.16	PRXL2B	ENST00000464043.5	GENCODE	protein_coding	processed_transcript
chr1	2586833	2588977	+	ENSG00000157870.16	PRXL2B	ENST00000465233.6	GENCODE	protein_coding	protein_coding
chr1	2586877	2588992	+	ENSG00000157870.16	PRXL2B	ENST00000498083.2	GENCODE	protein_coding	protein_coding
chr1	2587042	2589513	+	ENSG00000157870.16	PRXL2B	ENST00000481683.5	GENCODE	protein_coding	processed_transcript
chr1	2587078	2591469	+	ENSG00000157870.16	PRXL2B	ENST00000484099.5	GENCODE	protein_coding	processed_transcript
chr1	2587085	2588745	+	ENSG00000157870.16	PRXL2B	ENST00000477045.1	GENCODE	protein_coding	retained_intron
chr1	2588594	2591468	+	ENSG00000157870.16	PRXL2B	ENST00000476686.1	GENCODE	protein_coding	retained_intron
chr1	2590639	2592678	-	ENSG00000142606.16	MMEL1	ENST00000471840.5	GENCODE	protein_coding	protein_coding
chr1	2590639	2633016	-	ENSG00000142606.16	MMEL1	ENST00000378412.8	GENCODE	protein_coding	protein_coding
chr1	2590646	2591633	-	NONHSAG057427.1	NONHSAG057427.1	NONHSAT150996.1	NONCODE	lncRNA	lncRNA
chr1	2590926	2629494	-	ENSG00000142606.16	MMEL1	ENST00000502556.5	GENCODE	protein_coding	protein_coding
chr1	2590926	2629494	-	ENSG00000142606.16	MMEL1	ENST00000504800.5	GENCODE	protein_coding	nonsense_mediated_decay
chr1	2591694	2592868	-	ENSG00000142606.16	MMEL1	ENST00000491941.5	GENCODE	protein_coding	retained_intron
chr1	2591694	2592879	-	ENSG00000142606.16	MMEL1	ENST00000464195.1	GENCODE	protein_coding	retained_intron
chr1	2592655	2594073	-	ENSG00000142606.16	MMEL1	ENST00000469962.1	GENCODE	protein_coding	retained_intron
chr1	2606281	2611401	-	ENSG00000142606.16	MMEL1	ENST00000509374.1	GENCODE	protein_coding	retained_intron
chr1	2629758	2632979	-	ENSG00000142606.16	MMEL1	ENST00000511099.1	GENCODE	protein_coding	processed_transcript
chr1	2632568	2636620	+	ENSG00000237058.1	MMEL1-AS1	ENST00000427302.1	GENCODE	lncRNA	lncRNA
chr1	2632569	2636621	+	NONHSAG000173.2	NONHSAG000173.2	NONHSAT148246.1	NONCODE	lncRNA	lncRNA
chr1	2632569	2636894	+	NONHSAG000173.2	NONHSAG000173.2	NONHSAT148247.1	NONCODE	lncRNA	lncRNA
chr1	2633092	2634132	+	NONHSAG000173.2	NONHSAG000173.2	NONHSAT000475.2	NONCODE	lncRNA	lncRNA
chr1	2633092	2636598	+	NONHSAG000173.2	NONHSAG000173.2	NONHSAT000474.2	NONCODE	lncRNA	lncRNA
chr1	2634107	2636604	+	NONHSAG000173.2	NONHSAG000173.2	NONHSAT000476.2	NONCODE	lncRNA	lncRNA
chr1	2634491	2636598	+	NONHSAG000173.2	NONHSAG000173.2	NONHSAT000477.2	NONCODE	lncRNA	lncRNA
chr1	2635976	2639712	-	NONHSAG105267.1	NONHSAG105267.1	NONHSAT226288.1	NONCODE	lncRNA	lncRNA
chr1	2635976	2801717	-	ENSG00000215912.12	TTC34	ENST00000401095.8	GENCODE	protein_coding	protein_coding
chr1	2637005	2637452	-	NONHSAG105267.1	NONHSAG105267.1	NONHSAT226289.1	NONCODE	lncRNA	lncRNA
chr1	2641368	2789665	-	ENSG00000215912.12	TTC34	ENST00000637179.1	GENCODE	protein_coding	protein_coding
chr1	2768091	2784733	+	ENSG00000285945.1	AC242022.2	ENST00000648684.1	GENCODE	lncRNA	lncRNA
chr1	2773603	2776473	+	ENSG00000283259.1	AC242022.1	ENST00000638002.1	GENCODE	lncRNA	lncRNA
chr1	2777193	2778821	+	NONHSAG000175.2	NONHSAG000175.2	NONHSAT000480.2	NONCODE	lncRNA	lncRNA
chr1	2801710	2802552	-	NONHSAG057428.1	NONHSAG057428.1	NONHSAT150997.1	NONCODE	lncRNA	lncRNA
chr1	2804292	2804858	-	NONHSAG057429.1	NONHSAG057429.1	NONHSAT150998.1	NONCODE	lncRNA	lncRNA
chr1	2811850	2812692	-	ENSG00000233234.1	AL592464.2	ENST00000457440.1	GENCODE	lncRNA	lncRNA
chr1	2814056	2817767	+	ENSG00000287396.1	AL592464.3	ENST00000664694.1	GENCODE	lncRNA	lncRNA
chr1	2814066	2817756	+	NONHSAG000179.2	NONHSAG000179.2	NONHSAT000486.2	NONCODE	lncRNA	lncRNA
chr1	2814067	2817756	+	NONHSAG000179.2	NONHSAG000179.2	NONHSAT000487.2	NONCODE	lncRNA	lncRNA
chr1	2814067	2817756	+	NONHSAG000179.2	NONHSAG000179.2	NONHSAT000488.2	NONCODE	lncRNA	lncRNA
chr1	2814068	2817757	+	NONHSAG000179.2	NONHSAG000179.2	NONHSAT148248.1	NONCODE	lncRNA	lncRNA
chr1	2814432	2814998	-	ENSG00000231630.1	AL592464.1	ENST00000429389.1	GENCODE	lncRNA	lncRNA
chr1	2814433	2815946	-	NONHSAG000180.2	NONHSAG000180.2	NONHSAT150999.1	NONCODE	lncRNA	lncRNA
chr1	2815018	2817716	+	NONHSAG000179.2	NONHSAG000179.2	NONHSAT148249.1	NONCODE	lncRNA	lncRNA
chr1	2829956	2830482	.	NONHSAG058657.1	NONHSAG058657.1	NONHSAT153325.1	NONCODE	lncRNA	lncRNA
chr1	2864575	2865065	.	NONHSAG058658.1	NONHSAG058658.1	NONHSAT153326.1	NONCODE	lncRNA	lncRNA
chr1	2865139	2868133	.	NONHSAG058659.1	NONHSAG058659.1	NONHSAT153327.1	NONCODE	lncRNA	lncRNA
chr1	2890713	2892104	-	NONHSAG105268.1	NONHSAG105268.1	NONHSAT226290.1	NONCODE	lncRNA	lncRNA
chr1	2895426	2895717	+	NONHSAG056062.1	NONHSAG056062.1	NONHSAT148250.1	NONCODE	lncRNA	lncRNA
chr1	2895884	2896812	.	NONHSAG058660.1	NONHSAG058660.1	NONHSAT153328.1	NONCODE	lncRNA	lncRNA
chr1	2899384	2899878	.	NONHSAG058661.1	NONHSAG058661.1	NONHSAT153329.1	NONCODE	lncRNA	lncRNA
chr1	2899930	2901734	.	NONHSAG058662.1	NONHSAG058662.1	NONHSAT153330.1	NONCODE	lncRNA	lncRNA
chr1	2901794	2904041	-	NONHSAG057430.1	NONHSAG057430.1	NONHSAT151000.1	NONCODE	lncRNA	lncRNA
chr1	2960658	2963415	-	ENSG00000284745.1	AL589702.1	ENST00000641229.1	GENCODE	lncRNA	lncRNA
chr1	2961018	2968707	-	ENSG00000284745.1	AL589702.1	ENST00000642073.1	GENCODE	lncRNA	lncRNA
chr1	2988207	2990816	.	NONHSAG058663.1	NONHSAG058663.1	NONHSAT153331.1	NONCODE	lncRNA	lncRNA
chr1	3021467	3022903	+	ENSG00000169717.7	ACTRT2	ENST00000378404.4	GENCODE	protein_coding	protein_coding
chr1	3025176	3031650	-	NONHSAG105269.1	NONHSAG105269.1	NONHSAT226291.1	NONCODE	lncRNA	lncRNA
chr1	3053016	3053981	-	NONHSAG105270.1	NONHSAG105270.1	NONHSAT226292.1	NONCODE	lncRNA	lncRNA
chr1	3055439	3068867	-	NONHSAG000181.3	NONHSAG000181.3	NONHSAT226293.1	NONCODE	lncRNA	lncRNA
chr1	3055439	3068867	-	NONHSAG000181.3	NONHSAG000181.3	NONHSAT226294.1	NONCODE	lncRNA	lncRNA
chr1	3055439	3068867	-	NONHSAG000181.3	NONHSAG000181.3	NONHSAT226295.1	NONCODE	lncRNA	lncRNA
chr1	3055439	3068867	-	NONHSAG000181.3	NONHSAG000181.3	NONHSAT226296.1	NONCODE	lncRNA	lncRNA
chr1	3055439	3070489	-	NONHSAG000181.3	NONHSAG000181.3	NONHSAT226297.1	NONCODE	lncRNA	lncRNA
chr1	3056465	3068867	-	NONHSAG000181.3	NONHSAG000181.3	NONHSAT226298.1	NONCODE	lncRNA	lncRNA
chr1	3059531	3060745	-	NONHSAG000181.3	NONHSAG000181.3	NONHSAT000492.2	NONCODE	lncRNA	lncRNA
chr1	3059615	3062531	-	ENSG00000177133.11	PRDM16-DT	ENST00000606861.1	GENCODE	lncRNA	lncRNA
chr1	3059615	3063786	-	ENSG00000177133.11	PRDM16-DT	ENST00000321399.7	GENCODE	lncRNA	lncRNA
chr1	3059617	3061751	-	ENSG00000177133.11	PRDM16-DT	ENST00000413472.5	GENCODE	lncRNA	lncRNA
chr1	3059617	3062032	-	ENSG00000177133.11	PRDM16-DT	ENST00000453118.5	GENCODE	lncRNA	lncRNA
chr1	3059617	3067725	-	LINC00982	LINC00982	LINC00982:4	LNCiPedia	lncRNA	lncRNA
chr1	3059617	3068437	-	ENSG00000177133.11	PRDM16-DT	ENST00000445317.1	GENCODE	lncRNA	lncRNA
chr1	3059617	3068439	-	NONHSAG000181.3	NONHSAG000181.3	NONHSAT000496.2	NONCODE	lncRNA	lncRNA
chr1	3059624	3061866	-	ENSG00000177133.11	PRDM16-DT	ENST00000667159.1	GENCODE	lncRNA	lncRNA
chr1	3059628	3061398	-	NONHSAG000181.3	NONHSAG000181.3	NONHSAT000498.2	NONCODE	lncRNA	lncRNA
chr1	3059638	3062742	-	ENSG00000177133.11	PRDM16-DT	ENST00000670730.1	GENCODE	lncRNA	lncRNA
chr1	3060429	3061474	-	LINC00982	LINC00982	LINC00982:13	LNCiPedia	lncRNA	lncRNA
chr1	3061289	3063682	-	ENSG00000177133.11	PRDM16-DT	ENST00000415573.1	GENCODE	lncRNA	lncRNA
chr1	3061959	3062395	-	ENSG00000177133.11	PRDM16-DT	ENST00000420957.1	GENCODE	lncRNA	pseudogene
chr1	3061959	3062395	-	LINC00982	LINC00982	LINC00982:9	LNCiPedia	lncRNA	lncRNA
chr1	3063495	3070489	-	NONHSAG000181.3	NONHSAG000181.3	NONHSAT226299.1	NONCODE	lncRNA	lncRNA
chr1	3064072	3067725	-	LINC00982	LINC00982	LINC00982:5	LNCiPedia	lncRNA	lncRNA
chr1	3064072	3067769	-	ENSG00000177133.11	PRDM16-DT	ENST00000321336.1	GENCODE	lncRNA	lncRNA
chr1	3064421	3067945	-	LINC00982	LINC00982	LINC00982:2	LNCiPedia	lncRNA	lncRNA
chr1	3064437	3070489	-	NONHSAG000181.3	NONHSAG000181.3	NONHSAT226300.1	NONCODE	lncRNA	lncRNA
chr1	3069168	3434342	+	ENSG00000142611.17	PRDM16	ENST00000511072.5	GENCODE	protein_coding	protein_coding
chr1	3069183	3186591	+	ENSG00000142611.17	PRDM16	ENST00000607632.1	GENCODE	protein_coding	retained_intron
chr1	3069197	3435421	+	ENSG00000142611.17	PRDM16	ENST00000378391.6	GENCODE	protein_coding	protein_coding
chr1	3069203	3438621	+	ENSG00000142611.17	PRDM16	ENST00000270722.10	GENCODE	protein_coding	protein_coding
chr1	3069211	3434342	+	ENSG00000142611.17	PRDM16	ENST00000514189.5	GENCODE	protein_coding	protein_coding
chr1	3069615	3070489	-	NONHSAG000181.3	NONHSAG000181.3	NONHSAT226301.1	NONCODE	lncRNA	lncRNA
chr1	3075218	3075667	-	NONHSAG057431.1	NONHSAG057431.1	NONHSAT151003.1	NONCODE	lncRNA	lncRNA
chr1	3080490	3083803	-	NONHSAG057432.1	NONHSAG057432.1	NONHSAT151004.1	NONCODE	lncRNA	lncRNA
chr1	3127975	3128035	+	ENSG00000283572.1	MIR4251	ENST00000635819.1	GENCODE	miRNA	miRNA
chr1	3132927	3133709	-	ENSG00000226286.1	AL008733.1	ENST00000440516.1	GENCODE	lncRNA	lncRNA
chr1	3132928	3133710	-	NONHSAG000182.2	NONHSAG000182.2	NONHSAT151005.1	NONCODE	lncRNA	lncRNA
chr1	3161276	3161995	-	NONHSAG057433.1	NONHSAG057433.1	NONHSAT151006.1	NONCODE	lncRNA	lncRNA
chr1	3205988	3208664	+	ENSG00000279839.1	AL512383.1	ENST00000624175.1	GENCODE	TEC	TEC
chr1	3210771	3213793	-	NONHSAG000183.2	NONHSAG000183.2	NONHSAT151007.1	NONCODE	lncRNA	lncRNA
chr1	3210806	3212892	-	NONHSAG000183.2	NONHSAG000183.2	NONHSAT000507.2	NONCODE	lncRNA	lncRNA
chr1	3210806	3213691	-	NONHSAG000183.2	NONHSAG000183.2	NONHSAT000506.2	NONCODE	lncRNA	lncRNA
chr1	3237931	3433925	+	ENSG00000142611.17	PRDM16	ENST00000512462.5	GENCODE	protein_coding	processed_transcript
chr1	3244132	3386918	+	ENSG00000142611.17	PRDM16	ENST00000463591.1	GENCODE	protein_coding	protein_coding
chr1	3281975	3285337	-	NONHSAG057434.1	NONHSAG057434.1	NONHSAT151008.1	NONCODE	lncRNA	lncRNA
chr1	3306636	3310096	-	ENSG00000272235.1	AL590438.1	ENST00000607061.1	GENCODE	lncRNA	lncRNA
chr1	3312860	3313679	-	NONHSAG000185.2	NONHSAG000185.2	NONHSAT000515.2	NONCODE	lncRNA	lncRNA
chr1	3313052	3323149	-	ENSG00000287828.1	AL354743.2	ENST00000669140.1	GENCODE	lncRNA	lncRNA
chr1	3367815	3373928	-	ENSG00000286518.1	AL354743.1	ENST00000665088.1	GENCODE	lncRNA	lncRNA
chr1	3369581	3373154	-	NONHSAG057436.1	NONHSAG057436.1	NONHSAT151010.1	NONCODE	lncRNA	lncRNA
chr1	3396491	3434293	+	ENSG00000142611.17	PRDM16	ENST00000509860.1	GENCODE	protein_coding	protein_coding
chr1	3408776	3409497	-	NONHSAG000186.2	NONHSAG000186.2	NONHSAT000516.2	NONCODE	lncRNA	lncRNA
chr1	3424919	3434095	+	ENSG00000142611.17	PRDM16	ENST00000378389.5	GENCODE	protein_coding	processed_transcript
chr1	3425216	3426072	+	ENSG00000142611.17	PRDM16	ENST00000606170.1	GENCODE	protein_coding	retained_intron
chr1	3432647	3434220	-	NONHSAG000187.2	NONHSAG000187.2	NONHSAT000517.2	NONCODE	lncRNA	lncRNA
chr1	3452526	3453238	.	NONHSAG058664.1	NONHSAG058664.1	NONHSAT153332.1	NONCODE	lncRNA	lncRNA
chr1	3454665	3481113	+	ENSG00000130762.15	ARHGEF16	ENST00000378378.9	GENCODE	protein_coding	protein_coding
chr1	3466005	3481113	+	ENSG00000130762.15	ARHGEF16	ENST00000378373.5	GENCODE	protein_coding	protein_coding
chr1	3466971	3481113	+	ENSG00000130762.15	ARHGEF16	ENST00000378371.6	GENCODE	protein_coding	protein_coding
chr1	3468544	3473521	+	ENSG00000130762.15	ARHGEF16	ENST00000445297.5	GENCODE	protein_coding	protein_coding
chr1	3471607	3474457	+	ENSG00000130762.15	ARHGEF16	ENST00000464620.1	GENCODE	protein_coding	retained_intron
chr1	3471624	3476019	+	ENSG00000130762.15	ARHGEF16	ENST00000418137.1	GENCODE	protein_coding	protein_coding
chr1	3472769	3481113	+	ENSG00000130762.15	ARHGEF16	ENST00000485984.1	GENCODE	protein_coding	retained_intron
chr1	3479846	3481111	+	NONHSAG000188.2	NONHSAG000188.2	NONHSAT148252.1	NONCODE	lncRNA	lncRNA
chr1	3487246	3487627	+	ENSG00000272088.1	AL512413.1	ENST00000606489.1	GENCODE	lncRNA	lncRNA
chr1	3487951	3611508	-	ENSG00000162591.16	MEGF6	ENST00000356575.9	GENCODE	protein_coding	protein_coding
chr1	3489920	3531448	-	ENSG00000162591.16	MEGF6	ENST00000294599.8	GENCODE	protein_coding	protein_coding
chr1	3490312	3493486	-	ENSG00000162591.16	MEGF6	ENST00000494257.1	GENCODE	protein_coding	retained_intron
chr1	3490562	3611277	-	ENSG00000162591.16	MEGF6	ENST00000485002.6	GENCODE	protein_coding	nonsense_mediated_decay
chr1	3490925	3496717	-	ENSG00000162591.16	MEGF6	ENST00000491842.1	GENCODE	protein_coding	protein_coding
chr1	3492639	3496014	-	ENSG00000162591.16	MEGF6	ENST00000475790.5	GENCODE	protein_coding	retained_intron
chr1	3492728	3494244	-	ENSG00000162591.16	MEGF6	ENST00000461795.1	GENCODE	protein_coding	retained_intron
chr1	3560695	3560790	-	ENSG00000207776.1	MIR551A	ENST00000385042.1	GENCODE	miRNA	miRNA
chr1	3561404	3562061	+	NONHSAG056065.1	NONHSAG056065.1	NONHSAT148254.1	NONCODE	lncRNA	lncRNA
chr1	3604556	3605663	+	NONHSAG104779.1	NONHSAG104779.1	NONHSAT224617.1	NONCODE	lncRNA	lncRNA
chr1	3618150	3622098	+	NONHSAG056066.1	NONHSAG056066.1	NONHSAT148255.1	NONCODE	lncRNA	lncRNA
chr1	3622039	3624779	-	NONHSAG000190.3	NONHSAG000190.3	NONHSAT000523.2	NONCODE	lncRNA	lncRNA
chr1	3622153	3624779	-	NONHSAG000190.3	NONHSAG000190.3	NONHSAT226302.1	NONCODE	lncRNA	lncRNA
chr1	3622865	3624769	-	lnc-WRAP73-1	lnc-WRAP73-1	lnc-WRAP73-1:1	LNCiPedia	lncRNA	lncRNA
chr1	3623151	3624779	-	NONHSAG000190.3	NONHSAG000190.3	NONHSAT226303.1	NONCODE	lncRNA	lncRNA
chr1	3623190	3624743	-	ENSG00000238260.1	AL513320.1	ENST00000435049.1	GENCODE	lncRNA	lncRNA
chr1	3623190	3624779	-	NONHSAG000190.3	NONHSAG000190.3	NONHSAT000524.2	NONCODE	lncRNA	lncRNA
chr1	3623191	3624744	-	NONHSAG000190.3	NONHSAG000190.3	NONHSAT151011.1	NONCODE	lncRNA	lncRNA
chr1	3625015	3630127	+	ENSG00000158109.15	TPRG1L	ENST00000378344.7	GENCODE	protein_coding	protein_coding
chr1	3625050	3630127	+	ENSG00000158109.15	TPRG1L	ENST00000344579.5	GENCODE	protein_coding	protein_coding
chr1	3625714	3630070	+	NONHSAG056067.1	NONHSAG056067.1	NONHSAT148256.1	NONCODE	lncRNA	lncRNA
chr1	3630767	3650058	-	ENSG00000116213.16	WRAP73	ENST00000378322.7	GENCODE	protein_coding	protein_coding
chr1	3630770	3650103	-	ENSG00000116213.16	WRAP73	ENST00000270708.12	GENCODE	protein_coding	protein_coding
chr1	3631886	3639625	-	ENSG00000116213.16	WRAP73	ENST00000471223.1	GENCODE	protein_coding	retained_intron
chr1	3632213	3650026	-	ENSG00000116213.16	WRAP73	ENST00000424367.5	GENCODE	protein_coding	protein_coding
chr1	3632766	3637057	-	ENSG00000116213.16	WRAP73	ENST00000497940.5	GENCODE	protein_coding	retained_intron
chr1	3633310	3635450	-	ENSG00000116213.16	WRAP73	ENST00000469643.1	GENCODE	protein_coding	retained_intron
chr1	3634916	3635433	-	ENSG00000116213.16	WRAP73	ENST00000494884.1	GENCODE	protein_coding	retained_intron
chr1	3635014	3652761	-	ENSG00000116213.16	WRAP73	ENST00000465916.5	GENCODE	protein_coding	protein_coding
chr1	3635272	3650063	-	ENSG00000116213.16	WRAP73	ENST00000419924.2	GENCODE	protein_coding	protein_coding
chr1	3647246	3650061	-	ENSG00000116213.16	WRAP73	ENST00000479331.1	GENCODE	protein_coding	retained_intron
chr1	3652516	3736201	+	ENSG00000078900.15	TP73	ENST00000378295.9	GENCODE	protein_coding	protein_coding
chr1	3652520	3736201	+	ENSG00000078900.15	TP73	ENST00000604074.5	GENCODE	protein_coding	protein_coding
chr1	3652565	3733292	+	ENSG00000078900.15	TP73	ENST00000354437.8	GENCODE	protein_coding	protein_coding
chr1	3652565	3736200	+	ENSG00000078900.15	TP73	ENST00000346387.8	GENCODE	protein_coding	protein_coding
chr1	3652565	3736200	+	ENSG00000078900.15	TP73	ENST00000357733.7	GENCODE	protein_coding	protein_coding
chr1	3658938	3668772	-	ENSG00000227589.1	AL136528.1	ENST00000443034.1	GENCODE	lncRNA	lncRNA
chr1	3658939	3668773	-	NONHSAG000192.2	NONHSAG000192.2	NONHSAT151012.1	NONCODE	lncRNA	lncRNA
chr1	3662089	3668755	-	NONHSAG000192.2	NONHSAG000192.2	NONHSAT000527.2	NONCODE	lncRNA	lncRNA
chr1	3682366	3733079	+	ENSG00000078900.15	TP73	ENST00000603362.5	GENCODE	protein_coding	protein_coding
chr1	3682366	3733079	+	ENSG00000078900.15	TP73	ENST00000604479.5	GENCODE	protein_coding	protein_coding
chr1	3690672	3733292	+	ENSG00000078900.15	TP73	ENST00000378280.5	GENCODE	protein_coding	protein_coding
chr1	3690672	3733292	+	ENSG00000078900.15	TP73	ENST00000378285.5	GENCODE	protein_coding	protein_coding
chr1	3690672	3736201	+	ENSG00000078900.15	TP73	ENST00000378288.8	GENCODE	protein_coding	protein_coding
chr1	3690707	3729751	+	ENSG00000078900.15	TP73	ENST00000603364.5	GENCODE	protein_coding	retained_intron
chr1	3698046	3708534	+	ENSG00000078900.15	TP73	ENST00000604194.1	GENCODE	protein_coding	retained_intron
chr1	3698058	3733091	+	ENSG00000078900.15	TP73	ENST00000378290.4	GENCODE	protein_coding	protein_coding
chr1	3712200	3714298	-	ENSG00000235131.1	AL136528.2	ENST00000416554.1	GENCODE	lncRNA	lncRNA
chr1	3712201	3714299	-	NONHSAG000194.2	NONHSAG000194.2	NONHSAT151013.1	NONCODE	lncRNA	lncRNA
chr1	3727478	3733367	+	ENSG00000078900.15	TP73	ENST00000604566.1	GENCODE	protein_coding	retained_intron
chr1	3734286	3747375	-	NONHSAG000195.3	NONHSAG000195.3	NONHSAT226304.1	NONCODE	lncRNA	lncRNA
chr1	3735511	3745905	-	ENSG00000227372.12	TP73-AS1	ENST00000648526.1	GENCODE	transcribed_unitary_pseudogene	processed_transcript
chr1	3735601	3736588	-	ENSG00000227372.12	TP73-AS1	ENST00000624167.1	GENCODE	transcribed_unitary_pseudogene	processed_transcript
chr1	3735611	3746771	-	ENSG00000227372.12	TP73-AS1	ENST00000418088.6	GENCODE	transcribed_unitary_pseudogene	processed_transcript
chr1	3735650	3746942	-	ENSG00000227372.12	TP73-AS1	ENST00000648432.1	GENCODE	transcribed_unitary_pseudogene	processed_transcript
chr1	3735686	3746714	-	ENSG00000227372.12	TP73-AS1	ENST00000648479.1	GENCODE	transcribed_unitary_pseudogene	processed_transcript
chr1	3735984	3747322	-	ENSG00000227372.12	TP73-AS1	ENST00000452079.5	GENCODE	transcribed_unitary_pseudogene	processed_transcript
chr1	3735984	3747373	-	NONHSAG000195.3	NONHSAG000195.3	NONHSAT000530.2	NONCODE	lncRNA	lncRNA
chr1	3735984	3747373	-	NONHSAG000195.3	NONHSAG000195.3	NONHSAT000531.2	NONCODE	lncRNA	lncRNA
chr1	3735984	3747373	-	NONHSAG000195.3	NONHSAG000195.3	NONHSAT000532.2	NONCODE	lncRNA	lncRNA
chr1	3735984	3747373	-	NONHSAG000195.3	NONHSAG000195.3	NONHSAT226305.1	NONCODE	lncRNA	lncRNA
chr1	3735984	3747375	-	NONHSAG000195.3	NONHSAG000195.3	NONHSAT000533.2	NONCODE	lncRNA	lncRNA
chr1	3735984	3747375	-	NONHSAG000195.3	NONHSAG000195.3	NONHSAT226306.1	NONCODE	lncRNA	lncRNA
chr1	3736057	3746715	-	ENSG00000227372.12	TP73-AS1	ENST00000650545.1	GENCODE	transcribed_unitary_pseudogene	processed_transcript
chr1	3736175	3737875	-	ENSG00000227372.12	TP73-AS1	ENST00000419973.1	GENCODE	transcribed_unitary_pseudogene	processed_transcript
chr1	3736193	3747336	-	ENSG00000227372.12	TP73-AS1	ENST00000647831.1	GENCODE	transcribed_unitary_pseudogene	processed_transcript
chr1	3736408	3737296	-	ENSG00000227372.12	TP73-AS1	ENST00000648717.1	GENCODE	transcribed_unitary_pseudogene	processed_transcript
chr1	3736477	3747341	-	NONHSAG000195.3	NONHSAG000195.3	NONHSAT000535.2	NONCODE	lncRNA	lncRNA
chr1	3736526	3746327	-	NONHSAG000195.3	NONHSAG000195.3	NONHSAT000536.2	NONCODE	lncRNA	lncRNA
chr1	3736526	3746327	-	NONHSAG000195.3	NONHSAG000195.3	NONHSAT000537.2	NONCODE	lncRNA	lncRNA
chr1	3736743	3747341	-	NONHSAG000195.3	NONHSAG000195.3	NONHSAT000538.2	NONCODE	lncRNA	lncRNA
chr1	3736926	3747256	-	NONHSAG000195.3	NONHSAG000195.3	NONHSAT000539.2	NONCODE	lncRNA	lncRNA
chr1	3736943	3737103	+	ENSG00000276189.1	AL136528.3	ENST00000611447.1	GENCODE	misc_RNA	misc_RNA
chr1	3737135	3746370	-	NONHSAG000195.3	NONHSAG000195.3	NONHSAT226307.1	NONCODE	lncRNA	lncRNA
chr1	3737135	3747375	-	NONHSAG000195.3	NONHSAG000195.3	NONHSAT226308.1	NONCODE	lncRNA	lncRNA
chr1	3737135	3747375	-	NONHSAG000195.3	NONHSAG000195.3	NONHSAT226309.1	NONCODE	lncRNA	lncRNA
chr1	3737138	3747375	-	NONHSAG000195.3	NONHSAG000195.3	NONHSAT226310.1	NONCODE	lncRNA	lncRNA
chr1	3737143	3746884	-	ENSG00000227372.12	TP73-AS1	ENST00000648600.1	GENCODE	transcribed_unitary_pseudogene	processed_transcript
chr1	3737149	3747373	-	ENSG00000227372.12	TP73-AS1	ENST00000423764.6	GENCODE	transcribed_unitary_pseudogene	processed_transcript
chr1	3737166	3746898	-	ENSG00000227372.12	TP73-AS1	ENST00000647817.1	GENCODE	transcribed_unitary_pseudogene	processed_transcript
chr1	3737193	3746791	-	ENSG00000227372.12	TP73-AS1	ENST00000649123.1	GENCODE	transcribed_unitary_pseudogene	processed_transcript
chr1	3737206	3746147	-	ENSG00000227372.12	TP73-AS1	ENST00000648270.1	GENCODE	transcribed_unitary_pseudogene	processed_transcript
chr1	3737212	3746725	-	ENSG00000227372.12	TP73-AS1	ENST00000650037.1	GENCODE	transcribed_unitary_pseudogene	processed_transcript
chr1	3737212	3746877	-	ENSG00000227372.12	TP73-AS1	ENST00000650039.1	GENCODE	transcribed_unitary_pseudogene	processed_transcript
chr1	3737249	3740398	-	NONHSAG000195.3	NONHSAG000195.3	NONHSAT000540.2	NONCODE	lncRNA	lncRNA
chr1	3737338	3746971	-	ENSG00000227372.12	TP73-AS1	ENST00000649468.1	GENCODE	transcribed_unitary_pseudogene	processed_transcript
chr1	3737529	3746383	-	ENSG00000227372.12	TP73-AS1	ENST00000648553.1	GENCODE	transcribed_unitary_pseudogene	processed_transcript
chr1	3737539	3746791	-	ENSG00000227372.12	TP73-AS1	ENST00000649348.1	GENCODE	transcribed_unitary_pseudogene	processed_transcript
chr1	3737594	3747023	-	ENSG00000227372.12	TP73-AS1	ENST00000636630.1	GENCODE	transcribed_unitary_pseudogene	processed_transcript
chr1	3738075	3742858	-	ENSG00000227372.12	TP73-AS1	ENST00000587071.5	GENCODE	transcribed_unitary_pseudogene	processed_transcript
chr1	3738434	3746742	-	ENSG00000227372.12	TP73-AS1	ENST00000637775.1	GENCODE	transcribed_unitary_pseudogene	transcribed_unitary_pseudogene
chr1	3738447	3743370	-	ENSG00000227372.12	TP73-AS1	ENST00000608600.1	GENCODE	transcribed_unitary_pseudogene	processed_transcript
chr1	3738516	3740188	-	NONHSAG000195.3	NONHSAG000195.3	NONHSAT000542.2	NONCODE	lncRNA	lncRNA
chr1	3738607	3740216	-	NONHSAG000195.3	NONHSAG000195.3	NONHSAT000543.2	NONCODE	lncRNA	lncRNA
chr1	3739458	3746956	-	ENSG00000227372.12	TP73-AS1	ENST00000649290.1	GENCODE	transcribed_unitary_pseudogene	processed_transcript
chr1	3739705	3746907	-	ENSG00000227372.12	TP73-AS1	ENST00000647686.1	GENCODE	transcribed_unitary_pseudogene	processed_transcript
chr1	3739848	3743187	-	ENSG00000227372.12	TP73-AS1	ENST00000648935.1	GENCODE	transcribed_unitary_pseudogene	processed_transcript
chr1	3739989	3746887	-	ENSG00000227372.12	TP73-AS1	ENST00000649413.1	GENCODE	transcribed_unitary_pseudogene	processed_transcript
chr1	3740137	3743261	-	ENSG00000227372.12	TP73-AS1	ENST00000624948.1	GENCODE	transcribed_unitary_pseudogene	processed_transcript
chr1	3741320	3747344	-	NONHSAG000195.3	NONHSAG000195.3	NONHSAT000544.2	NONCODE	lncRNA	lncRNA
chr1	3742326	3747350	-	NONHSAG000195.3	NONHSAG000195.3	NONHSAT000545.2	NONCODE	lncRNA	lncRNA
chr1	3743048	3747352	-	NONHSAG000195.3	NONHSAG000195.3	NONHSAT000546.2	NONCODE	lncRNA	lncRNA
chr1	3743119	3746238	-	lnc-LRRC47-78	lnc-LRRC47-78	lnc-LRRC47-78:27	LNCiPedia	lncRNA	lncRNA
chr1	3746460	3757189	+	ENSG00000162592.10	CCDC27	ENST00000636250.1	GENCODE	protein_coding	retained_intron
chr1	3752445	3771645	+	ENSG00000162592.10	CCDC27	ENST00000462521.2	GENCODE	protein_coding	nonsense_mediated_decay
chr1	3752450	3771645	+	ENSG00000162592.10	CCDC27	ENST00000294600.7	GENCODE	protein_coding	protein_coding
chr1	3764200	3772425	-	NONHSAG105271.1	NONHSAG105271.1	NONHSAT226311.1	NONCODE	lncRNA	lncRNA
chr1	3772761	3775908	+	ENSG00000235169.8	SMIM1	ENST00000642557.1	GENCODE	protein_coding	protein_coding
chr1	3772771	3775670	+	ENSG00000235169.8	SMIM1	ENST00000561886.2	GENCODE	protein_coding	protein_coding
chr1	3772787	3775982	+	ENSG00000235169.8	SMIM1	ENST00000444870.7	GENCODE	protein_coding	protein_coding
chr1	3772825	3775388	+	ENSG00000235169.8	SMIM1	ENST00000452264.1	GENCODE	protein_coding	protein_coding
chr1	3778559	3796498	-	ENSG00000130764.10	LRRC47	ENST00000378251.3	GENCODE	protein_coding	protein_coding
chr1	3781135	3784175	-	ENSG00000130764.10	LRRC47	ENST00000462356.5	GENCODE	protein_coding	retained_intron
chr1	3781290	3784047	-	ENSG00000130764.10	LRRC47	ENST00000479239.1	GENCODE	protein_coding	nonsense_mediated_decay
chr1	3782815	3783109	+	NONHSAG000196.2	NONHSAG000196.2	NONHSAT000547.2	NONCODE	lncRNA	lncRNA
chr1	3782815	3783111	+	ENSG00000266075.2	RN7SL574P	ENST00000581512.2	GENCODE	misc_RNA	misc_RNA
chr1	3785008	3785538	+	ENSG00000272153.1	AL365330.1	ENST00000607459.1	GENCODE	lncRNA	lncRNA
chr1	3812086	3857211	-	ENSG00000116198.13	CEP104	ENST00000378230.8	GENCODE	protein_coding	protein_coding
chr1	3815239	3816458	-	ENSG00000116198.13	CEP104	ENST00000484420.1	GENCODE	protein_coding	retained_intron
chr1	3816149	3829306	-	ENSG00000116198.13	CEP104	ENST00000438539.5	GENCODE	protein_coding	protein_coding
chr1	3822776	3829373	-	ENSG00000116198.13	CEP104	ENST00000461667.1	GENCODE	protein_coding	protein_coding
chr1	3829692	3831224	-	ENSG00000116198.13	CEP104	ENST00000495701.1	GENCODE	protein_coding	retained_intron
chr1	3831091	3837136	-	ENSG00000116198.13	CEP104	ENST00000460038.5	GENCODE	protein_coding	processed_transcript
chr1	3833671	3857198	-	ENSG00000116198.13	CEP104	ENST00000494653.5	GENCODE	protein_coding	retained_intron
chr1	3834313	3834586	-	NONHSAG105272.1	NONHSAG105272.1	NONHSAT226312.1	NONCODE	lncRNA	lncRNA
chr1	3835062	3839110	-	ENSG00000116198.13	CEP104	ENST00000443466.1	GENCODE	protein_coding	protein_coding
chr1	3839083	3857194	-	ENSG00000116198.13	CEP104	ENST00000428079.5	GENCODE	protein_coding	protein_coding
chr1	3839699	3857201	-	NONHSAG057437.1	NONHSAG057437.1	NONHSAT151017.1	NONCODE	lncRNA	lncRNA
chr1	3839710	3857218	-	NONHSAG057437.1	NONHSAG057437.1	NONHSAT151018.1	NONCODE	lncRNA	lncRNA
chr1	3839757	3847704	-	ENSG00000116198.13	CEP104	ENST00000494951.1	GENCODE	protein_coding	retained_intron
chr1	3843109	3857214	-	ENSG00000116198.13	CEP104	ENST00000378223.3	GENCODE	protein_coding	protein_coding
chr1	3857267	3860490	+	ENSG00000169598.15	DFFB	ENST00000625756.2	GENCODE	protein_coding	protein_coding
chr1	3857267	3885420	+	ENSG00000169598.15	DFFB	ENST00000338895.7	GENCODE	protein_coding	protein_coding
chr1	3857281	3885429	+	ENSG00000169598.15	DFFB	ENST00000378209.7	GENCODE	protein_coding	protein_coding
chr1	3857281	3885429	+	ENSG00000169598.15	DFFB	ENST00000491998.5	GENCODE	protein_coding	nonsense_mediated_decay
chr1	3857460	3885429	+	ENSG00000169598.15	DFFB	ENST00000468793.5	GENCODE	protein_coding	nonsense_mediated_decay
chr1	3857473	3885429	+	ENSG00000169598.15	DFFB	ENST00000339350.7	GENCODE	protein_coding	nonsense_mediated_decay
chr1	3857473	3885429	+	ENSG00000169598.15	DFFB	ENST00000477548.5	GENCODE	protein_coding	nonsense_mediated_decay
chr1	3857517	3885429	+	ENSG00000169598.15	DFFB	ENST00000378206.5	GENCODE	protein_coding	nonsense_mediated_decay
chr1	3857600	3885429	+	ENSG00000169598.15	DFFB	ENST00000475969.5	GENCODE	protein_coding	nonsense_mediated_decay
chr1	3857604	3883741	+	ENSG00000169598.15	DFFB	ENST00000341385.4	GENCODE	protein_coding	protein_coding
chr1	3867663	3872545	+	ENSG00000169598.15	DFFB	ENST00000481945.1	GENCODE	protein_coding	retained_intron
chr1	3881371	3881760	-	NONHSAG057438.1	NONHSAG057438.1	NONHSAT151019.1	NONCODE	lncRNA	lncRNA
chr1	3883507	3885429	+	ENSG00000169598.15	DFFB	ENST00000461150.1	GENCODE	protein_coding	nonsense_mediated_decay
chr1	3885662	3886581	-	NONHSAG105273.1	NONHSAG105273.1	NONHSAT226313.1	NONCODE	lncRNA	lncRNA
chr1	3889125	3900247	-	ENSG00000198912.11	C1orf174	ENST00000486765.5	GENCODE	protein_coding	processed_transcript
chr1	3889125	3900293	-	ENSG00000198912.11	C1orf174	ENST00000474140.1	GENCODE	protein_coding	retained_intron
chr1	3889133	3900272	-	ENSG00000198912.11	C1orf174	ENST00000361605.4	GENCODE	protein_coding	protein_coding
chr1	3890264	3905305	+	NONHSAG000199.3	NONHSAG000199.3	NONHSAT148258.1	NONCODE	lncRNA	lncRNA
chr1	3900349	3920041	+	NONHSAG000199.3	NONHSAG000199.3	NONHSAT000555.2	NONCODE	lncRNA	lncRNA
chr1	3900352	3914652	+	ENSG00000236423.6	LINC01134	ENST00000667408.1	GENCODE	lncRNA	lncRNA
chr1	3900372	3905532	+	ENSG00000236423.6	LINC01134	ENST00000413332.5	GENCODE	lncRNA	lncRNA
chr1	3900404	3915447	+	NONHSAG000199.3	NONHSAG000199.3	NONHSAT000557.2	NONCODE	lncRNA	lncRNA
chr1	3900404	3917225	+	ENSG00000236423.6	LINC01134	ENST00000442673.1	GENCODE	lncRNA	lncRNA
chr1	3900404	3917313	+	LINC01134	LINC01134	LINC01134:4	LNCiPedia	lncRNA	lncRNA
chr1	3900406	3905532	+	LINC01134	LINC01134	LINC01134:13	LNCiPedia	lncRNA	lncRNA
chr1	3900406	3915447	+	LINC01134	LINC01134	LINC01134:14	LNCiPedia	lncRNA	lncRNA
chr1	3900406	3917225	+	LINC01134	LINC01134	LINC01134:11	LNCiPedia	lncRNA	lncRNA
chr1	3900406	3917474	+	NONHSAG000199.3	NONHSAG000199.3	NONHSAT224618.1	NONCODE	lncRNA	lncRNA
chr1	3900406	3918524	+	NONHSAG000199.3	NONHSAG000199.3	NONHSAT224619.1	NONCODE	lncRNA	lncRNA
chr1	3900406	3918524	+	NONHSAG000199.3	NONHSAG000199.3	NONHSAT224620.1	NONCODE	lncRNA	lncRNA
chr1	3900406	3920041	+	NONHSAG000199.3	NONHSAG000199.3	NONHSAT224621.1	NONCODE	lncRNA	lncRNA
chr1	3900416	3915447	+	ENSG00000236423.6	LINC01134	ENST00000439488.1	GENCODE	lncRNA	lncRNA
chr1	3900459	3914991	+	NONHSAG000199.3	NONHSAG000199.3	NONHSAT000558.2	NONCODE	lncRNA	lncRNA
chr1	3900459	3916948	+	NONHSAG000199.3	NONHSAG000199.3	NONHSAT000559.2	NONCODE	lncRNA	lncRNA
chr1	3902262	3903746	+	NONHSAG000199.3	NONHSAG000199.3	NONHSAT148259.1	NONCODE	lncRNA	lncRNA
chr1	3914112	3914991	+	NONHSAG000199.3	NONHSAG000199.3	NONHSAT000562.2	NONCODE	lncRNA	lncRNA
chr1	3940486	3949866	+	ENSG00000233304.7	LINC01346	ENST00000456897.6	GENCODE	lncRNA	lncRNA
chr1	3940565	3945462	+	ENSG00000233304.7	LINC01346	ENST00000635619.1	GENCODE	lncRNA	lncRNA
chr1	3940612	3952583	+	LINC01346	LINC01346	LINC01346:2	LNCiPedia	lncRNA	lncRNA
chr1	3940613	3949351	+	NONHSAG000201.3	NONHSAG000201.3	NONHSAT000564.2	NONCODE	lncRNA	lncRNA
chr1	3940614	3955263	+	NONHSAG000201.3	NONHSAG000201.3	NONHSAT148260.1	NONCODE	lncRNA	lncRNA
chr1	3940617	3955262	+	ENSG00000233304.7	LINC01346	ENST00000412674.1	GENCODE	lncRNA	lncRNA
chr1	3944547	3948900	-	ENSG00000226374.3	LINC01345	ENST00000635247.1	GENCODE	lncRNA	lncRNA
chr1	3944561	3948900	-	ENSG00000226374.3	LINC01345	ENST00000635127.1	GENCODE	lncRNA	lncRNA
chr1	3947144	3949024	-	ENSG00000226374.3	LINC01345	ENST00000425194.2	GENCODE	lncRNA	lncRNA
chr1	3947144	3949024	-	ENSG00000226374.3	LINC01345	ENST00000671015.1	GENCODE	lncRNA	lncRNA
chr1	3947149	3948980	-	NONHSAG000202.3	NONHSAG000202.3	NONHSAT000566.2	NONCODE	lncRNA	lncRNA
chr1	3947150	3948981	-	NONHSAG000202.3	NONHSAG000202.3	NONHSAT151020.1	NONCODE	lncRNA	lncRNA
chr1	3947756	3949866	+	ENSG00000233304.7	LINC01346	ENST00000664502.1	GENCODE	lncRNA	lncRNA
chr1	3947984	3948966	-	LINC01345	LINC01345	LINC01345:7	LNCiPedia	lncRNA	lncRNA
chr1	3976129	4009691	+	NONHSAG000203.2	NONHSAG000203.2	NONHSAT000567.2	NONCODE	lncRNA	lncRNA
chr1	3976133	4012699	+	lnc-DFFB-50	lnc-DFFB-50	lnc-DFFB-50:2	LNCiPedia	lncRNA	lncRNA
chr1	3976133	4012704	+	ENSG00000284668.2	LINC02780	ENST00000642026.2	GENCODE	lncRNA	lncRNA
chr1	3976140	3998058	+	ENSG00000284668.2	LINC02780	ENST00000641562.1	GENCODE	lncRNA	lncRNA
chr1	3976140	3998855	+	ENSG00000284668.2	LINC02780	ENST00000641078.1	GENCODE	lncRNA	lncRNA
chr1	3976919	3998416	+	lnc-DFFB-50	lnc-DFFB-50	lnc-DFFB-50:5	LNCiPedia	lncRNA	lncRNA
chr1	3976968	3998200	+	NONHSAG000203.2	NONHSAG000203.2	NONHSAT000569.2	NONCODE	lncRNA	lncRNA
chr1	4010306	4011049	+	NONHSAG056069.1	NONHSAG056069.1	NONHSAT148261.1	NONCODE	lncRNA	lncRNA
chr1	4012921	4019508	-	ENSG00000284703.1	AL805961.1	ENST00000642139.1	GENCODE	lncRNA	lncRNA
chr1	4016009	4019236	-	NONHSAG057439.1	NONHSAG057439.1	NONHSAT151021.1	NONCODE	lncRNA	lncRNA
chr1	4022247	4022824	.	NONHSAG058665.1	NONHSAG058665.1	NONHSAT153333.1	NONCODE	lncRNA	lncRNA
chr1	4047598	4048885	+	NONHSAG056070.1	NONHSAG056070.1	NONHSAT148262.1	NONCODE	lncRNA	lncRNA
chr1	4119276	4123461	+	NONHSAG056071.1	NONHSAG056071.1	NONHSAT148263.1	NONCODE	lncRNA	lncRNA
chr1	4129831	4131001	.	NONHSAG058666.1	NONHSAG058666.1	NONHSAT153334.1	NONCODE	lncRNA	lncRNA
chr1	4131101	4132071	.	NONHSAG058667.1	NONHSAG058667.1	NONHSAT153335.1	NONCODE	lncRNA	lncRNA
chr1	4132557	4134125	+	NONHSAG000204.2	NONHSAG000204.2	NONHSAT000572.2	NONCODE	lncRNA	lncRNA
chr1	4146044	4146514	-	NONHSAG057440.1	NONHSAG057440.1	NONHSAT151022.1	NONCODE	lncRNA	lncRNA
chr1	4175528	4175899	-	ENSG00000229280.1	EEF1DP6	ENST00000449232.1	GENCODE	processed_pseudogene	processed_pseudogene
chr1	4202221	4205816	+	NONHSAG056072.1	NONHSAG056072.1	NONHSAT148264.1	NONCODE	lncRNA	lncRNA
chr1	4203678	4205816	+	NONHSAG056072.1	NONHSAG056072.1	NONHSAT148265.1	NONCODE	lncRNA	lncRNA
chr1	4268046	4269790	.	NONHSAG058668.1	NONHSAG058668.1	NONHSAT153336.1	NONCODE	lncRNA	lncRNA
chr1	4269938	4270909	.	NONHSAG058669.1	NONHSAG058669.1	NONHSAT153337.1	NONCODE	lncRNA	lncRNA
chr1	4271799	4273015	.	NONHSAG058670.1	NONHSAG058670.1	NONHSAT153338.1	NONCODE	lncRNA	lncRNA
chr1	4279332	4309206	+	NONHSAG056073.1	NONHSAG056073.1	NONHSAT148266.1	NONCODE	lncRNA	lncRNA
chr1	4309622	4311927	+	NONHSAG056074.1	NONHSAG056074.1	NONHSAT148267.1	NONCODE	lncRNA	lncRNA
chr1	4311911	4324547	+	NONHSAG056074.1	NONHSAG056074.1	NONHSAT148268.1	NONCODE	lncRNA	lncRNA
chr1	4315413	4323308	+	lnc-AJAP1-9	lnc-AJAP1-9	lnc-AJAP1-9:2	LNCiPedia	lncRNA	lncRNA
chr1	4412027	4424689	+	ENSG00000235054.4	LINC01777	ENST00000635002.1	GENCODE	lncRNA	lncRNA
chr1	4412042	4424687	+	ENSG00000235054.4	LINC01777	ENST00000635312.2	GENCODE	lncRNA	lncRNA
chr1	4412042	4424687	+	ENSG00000235054.4	LINC01777	ENST00000669931.1	GENCODE	lncRNA	lncRNA
chr1	4412051	4424684	+	LINC01777	LINC01777	LINC01777:12	LNCiPedia	lncRNA	lncRNA
chr1	4412051	4424687	+	ENSG00000235054.4	LINC01777	ENST00000423197.2	GENCODE	lncRNA	lncRNA
chr1	4412079	4418107	+	ENSG00000235054.4	LINC01777	ENST00000665284.1	GENCODE	lncRNA	lncRNA
chr1	4412081	4416881	+	ENSG00000235054.4	LINC01777	ENST00000663417.1	GENCODE	lncRNA	lncRNA
chr1	4412089	4418106	+	ENSG00000235054.4	LINC01777	ENST00000670434.1	GENCODE	lncRNA	lncRNA
chr1	4412095	4424687	+	ENSG00000235054.4	LINC01777	ENST00000668086.1	GENCODE	lncRNA	lncRNA
chr1	4412096	4416881	+	ENSG00000235054.4	LINC01777	ENST00000633821.2	GENCODE	lncRNA	lncRNA
chr1	4412124	4424687	+	NONHSAG000207.3	NONHSAG000207.3	NONHSAT224624.1	NONCODE	lncRNA	lncRNA
chr1	4412139	4418106	+	ENSG00000235054.4	LINC01777	ENST00000671656.1	GENCODE	lncRNA	lncRNA
chr1	4412139	4424687	+	ENSG00000235054.4	LINC01777	ENST00000659315.1	GENCODE	lncRNA	lncRNA
chr1	4412161	4422877	+	NONHSAG000207.3	NONHSAG000207.3	NONHSAT224625.1	NONCODE	lncRNA	lncRNA
chr1	4412179	4424648	+	NONHSAG000207.3	NONHSAG000207.3	NONHSAT000578.2	NONCODE	lncRNA	lncRNA
chr1	4412508	4424661	+	NONHSAG000207.3	NONHSAG000207.3	NONHSAT000579.2	NONCODE	lncRNA	lncRNA
chr1	4415553	4424687	+	ENSG00000235054.4	LINC01777	ENST00000667352.1	GENCODE	lncRNA	lncRNA
chr1	4416311	4424689	+	ENSG00000235054.4	LINC01777	ENST00000635642.1	GENCODE	lncRNA	lncRNA
chr1	4422940	4424648	+	NONHSAG000207.3	NONHSAG000207.3	NONHSAT000580.2	NONCODE	lncRNA	lncRNA
chr1	4451595	4452005	+	NONHSAG056075.1	NONHSAG056075.1	NONHSAT148269.1	NONCODE	lncRNA	lncRNA
chr1	4471408	4483281	+	NONHSAG056076.1	NONHSAG056076.1	NONHSAT148270.1	NONCODE	lncRNA	lncRNA
chr1	4479131	4484375	-	ENSG00000284694.1	AL355602.1	ENST00000641472.1	GENCODE	lncRNA	lncRNA
chr1	4482870	4484275	+	NONHSAG056076.1	NONHSAG056076.1	NONHSAT148271.1	NONCODE	lncRNA	lncRNA
chr1	4484656	4485795	-	NONHSAG057441.1	NONHSAG057441.1	NONHSAT151023.1	NONCODE	lncRNA	lncRNA
chr1	4542922	4543401	-	NONHSAG057442.1	NONHSAG057442.1	NONHSAT151024.1	NONCODE	lncRNA	lncRNA
chr1	4551735	4552145	-	ENSG00000227169.2	Z98747.1	ENST00000438791.2	GENCODE	lncRNA	lncRNA
chr1	4555850	4556384	-	NONHSAG000212.2	NONHSAG000212.2	NONHSAT151025.1	NONCODE	lncRNA	lncRNA
chr1	4555851	4556384	-	NONHSAG000212.2	NONHSAG000212.2	NONHSAT000585.2	NONCODE	lncRNA	lncRNA
chr1	4555852	4556385	-	NONHSAG000212.2	NONHSAG000212.2	NONHSAT151026.1	NONCODE	lncRNA	lncRNA
chr1	4560706	4587459	+	NONHSAG056077.1	NONHSAG056077.1	NONHSAT148272.1	NONCODE	lncRNA	lncRNA
chr1	4571481	4594009	+	ENSG00000232596.3	LINC01646	ENST00000634256.1	GENCODE	lncRNA	lncRNA
chr1	4571489	4594009	+	ENSG00000232596.3	LINC01646	ENST00000667354.1	GENCODE	lncRNA	lncRNA
chr1	4571499	4594016	+	ENSG00000232596.3	LINC01646	ENST00000666685.1	GENCODE	lncRNA	lncRNA
chr1	4571504	4583708	+	ENSG00000232596.3	LINC01646	ENST00000635556.1	GENCODE	lncRNA	lncRNA
chr1	4571504	4594009	+	ENSG00000232596.3	LINC01646	ENST00000659083.1	GENCODE	lncRNA	lncRNA
chr1	4571513	4594016	+	ENSG00000232596.3	LINC01646	ENST00000659059.1	GENCODE	lncRNA	lncRNA
chr1	4571516	4585094	+	ENSG00000232596.3	LINC01646	ENST00000661628.1	GENCODE	lncRNA	lncRNA
chr1	4571527	4584213	+	NONHSAG056078.2	NONHSAG056078.2	NONHSAT000586.2	NONCODE	lncRNA	lncRNA
chr1	4571529	4593647	+	NONHSAG056078.2	NONHSAG056078.2	NONHSAT000587.2	NONCODE	lncRNA	lncRNA
chr1	4571548	4583421	+	ENSG00000232596.3	LINC01646	ENST00000420522.1	GENCODE	lncRNA	lncRNA
chr1	4571549	4593253	+	NONHSAG056078.2	NONHSAG056078.2	NONHSAT148273.1	NONCODE	lncRNA	lncRNA
chr1	4582037	4583060	-	NONHSAG057443.2	NONHSAG057443.2	NONHSAT226316.1	NONCODE	lncRNA	lncRNA
chr1	4582064	4583755	-	NONHSAG057443.2	NONHSAG057443.2	NONHSAT151027.1	NONCODE	lncRNA	lncRNA
chr1	4593947	4596963	+	NONHSAG056078.2	NONHSAG056078.2	NONHSAT148274.1	NONCODE	lncRNA	lncRNA
chr1	4596334	4596998	+	NONHSAG056078.2	NONHSAG056078.2	NONHSAT224629.1	NONCODE	lncRNA	lncRNA
chr1	4603367	4611840	+	NONHSAG056079.2	NONHSAG056079.2	NONHSAT148275.1	NONCODE	lncRNA	lncRNA
chr1	4603697	4608823	+	NONHSAG056079.2	NONHSAG056079.2	NONHSAT224630.1	NONCODE	lncRNA	lncRNA
chr1	4612185	4612961	.	NONHSAG058671.1	NONHSAG058671.1	NONHSAT153339.1	NONCODE	lncRNA	lncRNA
chr1	4627755	4628491	-	NONHSAG057444.1	NONHSAG057444.1	NONHSAT151028.1	NONCODE	lncRNA	lncRNA
chr1	4640526	4641559	.	NONHSAG058672.1	NONHSAG058672.1	NONHSAT153340.1	NONCODE	lncRNA	lncRNA
chr1	4652533	4653345	-	NONHSAG058673.2	NONHSAG058673.2	NONHSAT226317.1	NONCODE	lncRNA	lncRNA
chr1	4653173	4653599	-	NONHSAG058673.2	NONHSAG058673.2	NONHSAT151029.1	NONCODE	lncRNA	lncRNA
chr1	4653476	4654345	-	NONHSAG058673.2	NONHSAG058673.2	NONHSAT153341.1	NONCODE	lncRNA	lncRNA
chr1	4654609	4792534	+	ENSG00000196581.11	AJAP1	ENST00000378191.5	GENCODE	protein_coding	protein_coding
chr1	4654732	4777794	+	ENSG00000196581.11	AJAP1	ENST00000378190.7	GENCODE	protein_coding	protein_coding
chr1	4681566	4687023	-	NONHSAG057446.1	NONHSAG057446.1	NONHSAT151030.1	NONCODE	lncRNA	lncRNA
chr1	4689437	4691982	+	NONHSAG056080.1	NONHSAG056080.1	NONHSAT148277.1	NONCODE	lncRNA	lncRNA
chr1	4692284	4694143	-	NONHSAG057447.1	NONHSAG057447.1	NONHSAT151031.1	NONCODE	lncRNA	lncRNA
chr1	4711155	4712165	+	ENSG00000196581.11	AJAP1	ENST00000466761.1	GENCODE	protein_coding	processed_transcript
chr1	4727116	4736430	-	NONHSAG105274.1	NONHSAG105274.1	NONHSAT226318.1	NONCODE	lncRNA	lncRNA
chr1	4727116	4736430	-	NONHSAG105274.1	NONHSAG105274.1	NONHSAT226319.1	NONCODE	lncRNA	lncRNA
chr1	4730211	4733745	-	ENSG00000287586.1	Z98886.1	ENST00000658045.1	GENCODE	lncRNA	lncRNA
chr1	4730272	4734992	-	ENSG00000287586.1	Z98886.1	ENST00000661891.1	GENCODE	lncRNA	lncRNA
chr1	4734687	4736382	-	NONHSAG105274.1	NONHSAG105274.1	NONHSAT226320.1	NONCODE	lncRNA	lncRNA
chr1	4787498	4792122	+	NONHSAG000215.3	NONHSAG000215.3	NONHSAT000590.2	NONCODE	lncRNA	lncRNA
chr1	4789577	4792536	+	NONHSAG000215.3	NONHSAG000215.3	NONHSAT224631.1	NONCODE	lncRNA	lncRNA
chr1	4795241	4795728	+	NONHSAG104780.1	NONHSAG104780.1	NONHSAT224632.1	NONCODE	lncRNA	lncRNA
chr1	4795843	4802229	+	NONHSAG104781.1	NONHSAG104781.1	NONHSAT224633.1	NONCODE	lncRNA	lncRNA
chr1	4897862	4915660	+	NONHSAG056081.1	NONHSAG056081.1	NONHSAT148278.1	NONCODE	lncRNA	lncRNA
chr1	4904514	4906985	+	NONHSAG056082.1	NONHSAG056082.1	NONHSAT148279.1	NONCODE	lncRNA	lncRNA
chr1	4935517	4936716	.	NONHSAG058674.1	NONHSAG058674.1	NONHSAT153342.1	NONCODE	lncRNA	lncRNA
chr1	4957212	4957497	+	NONHSAG056083.1	NONHSAG056083.1	NONHSAT148280.1	NONCODE	lncRNA	lncRNA
chr1	4957467	4958255	+	NONHSAG056083.1	NONHSAG056083.1	NONHSAT148281.1	NONCODE	lncRNA	lncRNA
chr1	4960138	4960934	.	NONHSAG058675.1	NONHSAG058675.1	NONHSAT153343.1	NONCODE	lncRNA	lncRNA
chr1	4963954	4973298	-	ENSG00000284739.1	BX005132.1	ENST00000641254.1	GENCODE	lncRNA	lncRNA
chr1	4973381	4981568	+	ENSG00000284674.1	LINC02781	ENST00000641403.1	GENCODE	lncRNA	lncRNA
chr1	4974363	4977092	+	NONHSAG056084.1	NONHSAG056084.1	NONHSAT148282.1	NONCODE	lncRNA	lncRNA
chr1	4986319	4990759	-	NONHSAG057448.1	NONHSAG057448.1	NONHSAT151032.1	NONCODE	lncRNA	lncRNA
chr1	4997997	4998742	+	NONHSAG000217.2	NONHSAG000217.2	NONHSAT000596.2	NONCODE	lncRNA	lncRNA
chr1	4997997	5003955	+	NONHSAG000217.2	NONHSAG000217.2	NONHSAT000595.2	NONCODE	lncRNA	lncRNA
chr1	4998001	5015800	+	NONHSAG000217.2	NONHSAG000217.2	NONHSAT148283.1	NONCODE	lncRNA	lncRNA
chr1	4998002	4998726	-	NONHSAG000218.2	NONHSAG000218.2	NONHSAT000601.2	NONCODE	lncRNA	lncRNA
chr1	4998002	5003784	+	NONHSAG000217.2	NONHSAG000217.2	NONHSAT000597.2	NONCODE	lncRNA	lncRNA
chr1	4998002	5015800	+	NONHSAG000217.2	NONHSAG000217.2	NONHSAT000598.2	NONCODE	lncRNA	lncRNA
chr1	4998002	5015800	+	NONHSAG000217.2	NONHSAG000217.2	NONHSAT000600.2	NONCODE	lncRNA	lncRNA
chr1	4998002	5020838	+	NONHSAG000217.2	NONHSAG000217.2	NONHSAT000599.2	NONCODE	lncRNA	lncRNA
chr1	4998012	5020838	+	NONHSAG000217.2	NONHSAG000217.2	NONHSAT000602.2	NONCODE	lncRNA	lncRNA
chr1	4998014	5003810	+	NONHSAG000217.2	NONHSAG000217.2	NONHSAT148284.1	NONCODE	lncRNA	lncRNA
chr1	5002354	5003986	+	lnc-AJAP1-3	lnc-AJAP1-3	lnc-AJAP1-3:7	LNCiPedia	lncRNA	lncRNA
chr1	5010999	5011954	+	NONHSAG104782.1	NONHSAG104782.1	NONHSAT224634.1	NONCODE	lncRNA	lncRNA
chr1	5031650	5041893	+	NONHSAG056085.1	NONHSAG056085.1	NONHSAT148285.1	NONCODE	lncRNA	lncRNA
chr1	5031669	5033486	+	NONHSAG056085.1	NONHSAG056085.1	NONHSAT148286.1	NONCODE	lncRNA	lncRNA
chr1	5086459	5090899	-	ENSG00000231510.1	LINC02782	ENST00000443270.1	GENCODE	lncRNA	lncRNA
chr1	5100082	5105735	+	NONHSAG056086.1	NONHSAG056086.1	NONHSAT148287.1	NONCODE	lncRNA	lncRNA
chr1	5119369	5119605	-	NONHSAG058676.2	NONHSAG058676.2	NONHSAT153344.1	NONCODE	lncRNA	lncRNA
chr1	5119380	5120070	-	NONHSAG058676.2	NONHSAG058676.2	NONHSAT000604.2	NONCODE	lncRNA	lncRNA
chr1	5123498	5123740	+	NONHSAG056087.1	NONHSAG056087.1	NONHSAT148288.1	NONCODE	lncRNA	lncRNA
chr1	5155581	5162946	-	NONHSAG057449.1	NONHSAG057449.1	NONHSAT151033.1	NONCODE	lncRNA	lncRNA
chr1	5163014	5163526	.	NONHSAG058677.1	NONHSAG058677.1	NONHSAT153345.1	NONCODE	lncRNA	lncRNA
chr1	5197086	5221058	+	NONHSAG056088.1	NONHSAG056088.1	NONHSAT148289.1	NONCODE	lncRNA	lncRNA
chr1	5301928	5307394	-	ENSG00000284616.1	AL139823.1	ENST00000641871.1	GENCODE	lncRNA	lncRNA
chr1	5308357	5310958	-	NONHSAG057450.1	NONHSAG057450.1	NONHSAT151034.1	NONCODE	lncRNA	lncRNA
chr1	5361348	5361858	.	NONHSAG058678.1	NONHSAG058678.1	NONHSAT153346.1	NONCODE	lncRNA	lncRNA
chr1	5361953	5362282	.	NONHSAG058679.1	NONHSAG058679.1	NONHSAT153347.1	NONCODE	lncRNA	lncRNA
chr1	5363420	5364068	.	NONHSAG058680.1	NONHSAG058680.1	NONHSAT153348.1	NONCODE	lncRNA	lncRNA
chr1	5392758	5423079	-	NONHSAG057451.1	NONHSAG057451.1	NONHSAT151035.1	NONCODE	lncRNA	lncRNA
chr1	5417700	5419777	-	NONHSAG057451.1	NONHSAG057451.1	NONHSAT151036.1	NONCODE	lncRNA	lncRNA
chr1	5417831	5422929	-	NONHSAG057451.1	NONHSAG057451.1	NONHSAT151037.1	NONCODE	lncRNA	lncRNA
chr1	5419960	5421458	.	NONHSAG058681.1	NONHSAG058681.1	NONHSAT153349.1	NONCODE	lncRNA	lncRNA
chr1	5422622	5423421	-	NONHSAG057451.1	NONHSAG057451.1	NONHSAT151038.1	NONCODE	lncRNA	lncRNA
chr1	5426076	5434014	-	NONHSAG057452.2	NONHSAG057452.2	NONHSAT151039.1	NONCODE	lncRNA	lncRNA
chr1	5426076	5434812	-	NONHSAG057452.2	NONHSAG057452.2	NONHSAT151040.1	NONCODE	lncRNA	lncRNA
chr1	5426076	5452007	+	NONHSAG056089.1	NONHSAG056089.1	NONHSAT148290.1	NONCODE	lncRNA	lncRNA
chr1	5426084	5434014	+	NONHSAG056089.1	NONHSAG056089.1	NONHSAT148291.1	NONCODE	lncRNA	lncRNA
chr1	5426084	5434133	+	NONHSAG056089.1	NONHSAG056089.1	NONHSAT148292.1	NONCODE	lncRNA	lncRNA
chr1	5426084	5452007	+	NONHSAG056089.1	NONHSAG056089.1	NONHSAT148293.1	NONCODE	lncRNA	lncRNA
chr1	5426084	5452007	+	NONHSAG056089.1	NONHSAG056089.1	NONHSAT148294.1	NONCODE	lncRNA	lncRNA
chr1	5427199	5428664	+	NONHSAG056089.1	NONHSAG056089.1	NONHSAT148295.1	NONCODE	lncRNA	lncRNA
chr1	5427954	5431002	-	NONHSAG057452.2	NONHSAG057452.2	NONHSAT226321.1	NONCODE	lncRNA	lncRNA
chr1	5428176	5434014	-	NONHSAG057452.2	NONHSAG057452.2	NONHSAT151041.1	NONCODE	lncRNA	lncRNA
chr1	5432462	5432905	+	NONHSAG056089.1	NONHSAG056089.1	NONHSAT148296.1	NONCODE	lncRNA	lncRNA
chr1	5457479	5462782	-	NONHSAG058683.2	NONHSAG058683.2	NONHSAT153350.1	NONCODE	lncRNA	lncRNA
chr1	5457688	5470836	-	NONHSAG058683.2	NONHSAG058683.2	NONHSAT151042.1	NONCODE	lncRNA	lncRNA
chr1	5459688	5462080	-	NONHSAG058683.2	NONHSAG058683.2	NONHSAT151043.1	NONCODE	lncRNA	lncRNA
chr1	5461022	5462398	+	NONHSAG104783.1	NONHSAG104783.1	NONHSAT224635.1	NONCODE	lncRNA	lncRNA
chr1	5462758	5463986	+	NONHSAG104784.1	NONHSAG104784.1	NONHSAT224636.1	NONCODE	lncRNA	lncRNA
chr1	5463103	5464858	-	NONHSAG058683.2	NONHSAG058683.2	NONHSAT153351.1	NONCODE	lncRNA	lncRNA
chr1	5465895	5469335	+	NONHSAG056090.1	NONHSAG056090.1	NONHSAT148297.1	NONCODE	lncRNA	lncRNA
chr1	5474230	5485437	+	NONHSAG056091.1	NONHSAG056091.1	NONHSAT148298.1	NONCODE	lncRNA	lncRNA
chr1	5476875	5477777	-	NONHSAG058686.2	NONHSAG058686.2	NONHSAT153352.1	NONCODE	lncRNA	lncRNA
chr1	5477305	5479726	-	NONHSAG058686.2	NONHSAG058686.2	NONHSAT151044.1	NONCODE	lncRNA	lncRNA
chr1	5478156	5479485	-	NONHSAG058686.2	NONHSAG058686.2	NONHSAT153353.1	NONCODE	lncRNA	lncRNA
chr1	5478736	5492889	-	ENSG00000284692.2	Z98259.3	ENST00000641426.1	GENCODE	lncRNA	lncRNA
chr1	5479679	5480926	-	NONHSAG058686.2	NONHSAG058686.2	NONHSAT153354.1	NONCODE	lncRNA	lncRNA
chr1	5480787	5482028	-	ENSG00000284666.1	Z98259.2	ENST00000641583.1	GENCODE	lncRNA	lncRNA
chr1	5482087	5482729	.	NONHSAG058687.1	NONHSAG058687.1	NONHSAT153355.1	NONCODE	lncRNA	lncRNA
chr1	5484405	5484971	.	NONHSAG058688.1	NONHSAG058688.1	NONHSAT153356.1	NONCODE	lncRNA	lncRNA
chr1	5486534	5488785	.	NONHSAG058689.1	NONHSAG058689.1	NONHSAT153357.1	NONCODE	lncRNA	lncRNA
chr1	5489795	5493057	-	ENSG00000284692.2	Z98259.3	ENST00000641860.1	GENCODE	lncRNA	lncRNA
chr1	5490542	5491585	+	NONHSAG000221.2	NONHSAG000221.2	NONHSAT000605.2	NONCODE	lncRNA	lncRNA
chr1	5490829	5492804	-	ENSG00000284692.2	Z98259.3	ENST00000649109.1	GENCODE	lncRNA	lncRNA
chr1	5492978	5494674	+	ENSG00000260972.1	Z98259.1	ENST00000564261.1	GENCODE	lncRNA	lncRNA
chr1	5509955	5590882	-	NONHSAG057456.1	NONHSAG057456.1	NONHSAT151045.1	NONCODE	lncRNA	lncRNA
chr1	5554747	5554881	+	ENSG00000283356.1	Z97988.2	ENST00000637697.1	GENCODE	unprocessed_pseudogene	unprocessed_pseudogene
chr1	5561709	5668255	-	ENSG00000236948.2	AL365255.1	ENST00000637702.1	GENCODE	lncRNA	lncRNA
chr1	5561782	5563342	-	NONHSAG000224.2	NONHSAG000224.2	NONHSAT151046.1	NONCODE	lncRNA	lncRNA
chr1	5564071	5564143	+	ENSG00000264341.1	Z97988.1	ENST00000579887.1	GENCODE	miRNA	miRNA
chr1	5587368	5668295	-	ENSG00000236948.2	AL365255.1	ENST00000413887.1	GENCODE	lncRNA	lncRNA
chr1	5587369	5668296	-	NONHSAG000224.2	NONHSAG000224.2	NONHSAT151047.1	NONCODE	lncRNA	lncRNA
chr1	5670202	5670630	.	NONHSAG058690.1	NONHSAG058690.1	NONHSAT153358.1	NONCODE	lncRNA	lncRNA
chr1	5672265	5672915	.	NONHSAG058691.1	NONHSAG058691.1	NONHSAT153359.1	NONCODE	lncRNA	lncRNA
chr1	5686460	5687815	+	NONHSAG056092.1	NONHSAG056092.1	NONHSAT148299.1	NONCODE	lncRNA	lncRNA
chr1	5703226	5703658	.	NONHSAG058692.1	NONHSAG058692.1	NONHSAT153360.1	NONCODE	lncRNA	lncRNA
chr1	5767809	5771495	-	NONHSAG058693.2	NONHSAG058693.2	NONHSAT151048.1	NONCODE	lncRNA	lncRNA
chr1	5770793	5772791	-	NONHSAG058693.2	NONHSAG058693.2	NONHSAT153361.1	NONCODE	lncRNA	lncRNA
chr1	5773509	5774222	.	NONHSAG058694.1	NONHSAG058694.1	NONHSAT153362.1	NONCODE	lncRNA	lncRNA
chr1	5777208	5777611	.	NONHSAG058695.1	NONHSAG058695.1	NONHSAT153363.1	NONCODE	lncRNA	lncRNA
chr1	5834856	5837472	+	NONHSAG056093.1	NONHSAG056093.1	NONHSAT148300.1	NONCODE	lncRNA	lncRNA
chr1	5847900	5850469	+	NONHSAG000225.2	NONHSAG000225.2	NONHSAT000612.2	NONCODE	lncRNA	lncRNA
chr1	5859373	5859915	-	NONHSAG105275.1	NONHSAG105275.1	NONHSAT226322.1	NONCODE	lncRNA	lncRNA
chr1	5862672	5862741	-	ENSG00000264101.1	MIR4689	ENST00000582517.1	GENCODE	miRNA	miRNA
chr1	5862811	5867652	-	ENSG00000131697.18	NPHP4	ENST00000460696.1	GENCODE	protein_coding	retained_intron
chr1	5862811	5868375	-	ENSG00000131697.18	NPHP4	ENST00000378161.5	GENCODE	protein_coding	retained_intron
chr1	5862811	5992424	-	ENSG00000131697.18	NPHP4	ENST00000478423.6	GENCODE	protein_coding	processed_transcript
chr1	5862811	5992425	-	ENSG00000131697.18	NPHP4	ENST00000378156.9	GENCODE	protein_coding	protein_coding
chr1	5862813	5992473	-	ENSG00000131697.18	NPHP4	ENST00000489180.6	GENCODE	protein_coding	nonsense_mediated_decay
chr1	5863265	5992447	-	ENSG00000131697.18	NPHP4	ENST00000378169.7	GENCODE	protein_coding	nonsense_mediated_decay
chr1	5867082	5873841	-	ENSG00000131697.18	NPHP4	ENST00000468253.1	GENCODE	protein_coding	retained_intron
chr1	5874905	5877466	-	ENSG00000131697.18	NPHP4	ENST00000506941.1	GENCODE	protein_coding	retained_intron
chr1	5876879	5882849	-	ENSG00000131697.18	NPHP4	ENST00000470763.1	GENCODE	protein_coding	retained_intron
chr1	5879505	5992473	-	ENSG00000131697.18	NPHP4	ENST00000622020.4	GENCODE	protein_coding	protein_coding
chr1	5886495	5905324	-	ENSG00000131697.18	NPHP4	ENST00000466897.1	GENCODE	protein_coding	nonsense_mediated_decay
chr1	5990927	6090419	+	ENSG00000069424.15	KCNAB2	ENST00000655548.1	GENCODE	protein_coding	protein_coding
chr1	5991320	6090446	+	ENSG00000069424.15	KCNAB2	ENST00000378111.6	GENCODE	protein_coding	protein_coding
chr1	5992262	6101193	+	ENSG00000069424.15	KCNAB2	ENST00000378097.6	GENCODE	protein_coding	protein_coding
chr1	5992639	6101188	+	ENSG00000069424.15	KCNAB2	ENST00000666163.1	GENCODE	protein_coding	protein_coding
chr1	5992666	6101178	+	ENSG00000069424.15	KCNAB2	ENST00000671676.1	GENCODE	protein_coding	protein_coding
chr1	5992671	6082218	+	ENSG00000069424.15	KCNAB2	ENST00000658691.1	GENCODE	protein_coding	nonsense_mediated_decay
chr1	5992671	6082236	+	ENSG00000069424.15	KCNAB2	ENST00000658883.1	GENCODE	protein_coding	protein_coding
chr1	5992675	6018968	+	ENSG00000069424.15	KCNAB2	ENST00000655748.1	GENCODE	protein_coding	processed_transcript
chr1	5992685	6074791	+	ENSG00000069424.15	KCNAB2	ENST00000435937.6	GENCODE	protein_coding	retained_intron
chr1	5992693	6007660	+	ENSG00000069424.15	KCNAB2	ENST00000493807.2	GENCODE	protein_coding	processed_transcript
chr1	5992703	6089007	+	ENSG00000069424.15	KCNAB2	ENST00000445501.6	GENCODE	protein_coding	protein_coding
chr1	5992706	6073847	+	ENSG00000069424.15	KCNAB2	ENST00000478098.5	GENCODE	protein_coding	retained_intron
chr1	5992711	6089051	+	ENSG00000069424.15	KCNAB2	ENST00000668706.1	GENCODE	protein_coding	protein_coding
chr1	5992711	6101178	+	ENSG00000069424.15	KCNAB2	ENST00000653262.1	GENCODE	protein_coding	protein_coding
chr1	5992714	6095393	+	ENSG00000069424.15	KCNAB2	ENST00000389632.9	GENCODE	protein_coding	protein_coding
chr1	5992723	6018963	+	ENSG00000069424.15	KCNAB2	ENST00000657222.1	GENCODE	protein_coding	processed_transcript
chr1	5992731	6098508	+	ENSG00000069424.15	KCNAB2	ENST00000654144.1	GENCODE	protein_coding	retained_intron
chr1	5992753	6101190	+	ENSG00000069424.15	KCNAB2	ENST00000341524.6	GENCODE	protein_coding	protein_coding
chr1	5992760	6086371	+	ENSG00000069424.15	KCNAB2	ENST00000462676.3	GENCODE	protein_coding	protein_coding
chr1	6026013	6099119	+	ENSG00000069424.15	KCNAB2	ENST00000428161.6	GENCODE	protein_coding	protein_coding
chr1	6026163	6101178	+	ENSG00000069424.15	KCNAB2	ENST00000352527.6	GENCODE	protein_coding	protein_coding
chr1	6026272	6086366	+	ENSG00000069424.15	KCNAB2	ENST00000663169.1	GENCODE	protein_coding	protein_coding
chr1	6026275	6101180	+	ENSG00000069424.15	KCNAB2	ENST00000653635.1	GENCODE	protein_coding	retained_intron
chr1	6026276	6091169	+	ENSG00000069424.15	KCNAB2	ENST00000661248.1	GENCODE	protein_coding	processed_transcript
chr1	6026294	6086363	+	ENSG00000069424.15	KCNAB2	ENST00000656198.1	GENCODE	protein_coding	protein_coding
chr1	6026320	6098561	+	ENSG00000069424.15	KCNAB2	ENST00000602612.5	GENCODE	protein_coding	protein_coding
chr1	6026327	6101099	+	ENSG00000069424.15	KCNAB2	ENST00000481789.2	GENCODE	protein_coding	retained_intron
chr1	6026334	6089016	+	ENSG00000069424.15	KCNAB2	ENST00000656746.1	GENCODE	protein_coding	nonsense_mediated_decay
chr1	6026345	6086363	+	ENSG00000069424.15	KCNAB2	ENST00000666299.1	GENCODE	protein_coding	protein_coding
chr1	6026345	6101102	+	ENSG00000069424.15	KCNAB2	ENST00000665338.1	GENCODE	protein_coding	retained_intron
chr1	6026347	6082816	+	ENSG00000069424.15	KCNAB2	ENST00000652845.1	GENCODE	protein_coding	protein_coding
chr1	6026361	6072788	+	ENSG00000069424.15	KCNAB2	ENST00000655703.1	GENCODE	protein_coding	protein_coding
chr1	6027297	6101180	+	ENSG00000069424.15	KCNAB2	ENST00000669250.1	GENCODE	protein_coding	protein_coding
chr1	6034283	6101179	+	ENSG00000069424.15	KCNAB2	ENST00000164247.5	GENCODE	protein_coding	protein_coding
chr1	6034677	6098213	+	ENSG00000069424.15	KCNAB2	ENST00000668559.1	GENCODE	protein_coding	protein_coding
chr1	6034980	6098723	+	ENSG00000069424.15	KCNAB2	ENST00000378092.6	GENCODE	protein_coding	protein_coding
chr1	6035090	6086362	+	ENSG00000069424.15	KCNAB2	ENST00000472700.7	GENCODE	protein_coding	protein_coding
chr1	6035917	6041762	+	ENSG00000069424.15	KCNAB2	ENST00000459822.1	GENCODE	protein_coding	processed_transcript
chr1	6045921	6101179	+	ENSG00000069424.15	KCNAB2	ENST00000378083.7	GENCODE	protein_coding	protein_coding
chr1	6046114	6087511	+	ENSG00000069424.15	KCNAB2	ENST00000662147.1	GENCODE	protein_coding	protein_coding
chr1	6046114	6098855	+	ENSG00000069424.15	KCNAB2	ENST00000458166.6	GENCODE	protein_coding	protein_coding
chr1	6065753	6100023	+	ENSG00000069424.15	KCNAB2	ENST00000662363.1	GENCODE	protein_coding	protein_coding
chr1	6073415	6087511	+	ENSG00000069424.15	KCNAB2	ENST00000663671.1	GENCODE	protein_coding	retained_intron
chr1	6087501	6092187	+	ENSG00000069424.15	KCNAB2	ENST00000656607.1	GENCODE	protein_coding	processed_transcript
chr1	6090296	6096700	+	ENSG00000069424.15	KCNAB2	ENST00000663419.1	GENCODE	protein_coding	retained_intron
chr1	6094316	6101180	+	ENSG00000069424.15	KCNAB2	ENST00000652911.1	GENCODE	protein_coding	retained_intron
chr1	6094400	6101004	+	ENSG00000069424.15	KCNAB2	ENST00000662815.1	GENCODE	protein_coding	nonsense_mediated_decay
chr1	6094483	6101187	+	ENSG00000069424.15	KCNAB2	ENST00000671076.1	GENCODE	protein_coding	nonsense_mediated_decay
chr1	6099457	6101179	-	NONHSAG057458.1	NONHSAG057458.1	NONHSAT151049.1	NONCODE	lncRNA	lncRNA
chr1	6101787	6180321	-	ENSG00000116254.18	CHD5	ENST00000262450.8	GENCODE	protein_coding	protein_coding
chr1	6105081	6106772	-	ENSG00000116254.18	CHD5	ENST00000475121.1	GENCODE	protein_coding	protein_coding
chr1	6105081	6144104	-	ENSG00000116254.18	CHD5	ENST00000462991.5	GENCODE	protein_coding	nonsense_mediated_decay
chr1	6105083	6131739	-	ENSG00000116254.18	CHD5	ENST00000377999.5	GENCODE	protein_coding	nonsense_mediated_decay
chr1	6105091	6180023	-	ENSG00000116254.18	CHD5	ENST00000496404.1	GENCODE	protein_coding	nonsense_mediated_decay
chr1	6125534	6128542	-	ENSG00000116254.18	CHD5	ENST00000491020.1	GENCODE	protein_coding	nonsense_mediated_decay
chr1	6127384	6128503	-	NONHSAG057459.1	NONHSAG057459.1	NONHSAT151050.1	NONCODE	lncRNA	lncRNA
chr1	6159430	6197757	-	ENSG00000285629.1	AL031847.2	ENST00000484532.6	GENCODE	protein_coding	nonsense_mediated_decay
chr1	6160398	6162017	+	NONHSAG056094.1	NONHSAG056094.1	NONHSAT148301.1	NONCODE	lncRNA	lncRNA
chr1	6181207	6181991	+	NONHSAG000228.2	NONHSAG000228.2	NONHSAT000624.2	NONCODE	lncRNA	lncRNA
chr1	6185020	6199595	-	ENSG00000116251.11	RPL22	ENST00000234875.9	GENCODE	protein_coding	protein_coding
chr1	6186575	6199563	-	ENSG00000116251.11	RPL22	ENST00000480661.1	GENCODE	protein_coding	retained_intron
chr1	6186615	6200842	-	ENSG00000116251.11	RPL22	ENST00000497965.5	GENCODE	protein_coding	protein_coding
chr1	6186692	6209244	-	ENSG00000116251.11	RPL22	ENST00000471204.5	GENCODE	protein_coding	protein_coding
chr1	6186723	6199553	-	ENSG00000116251.11	RPL22	ENST00000465387.5	GENCODE	protein_coding	protein_coding
chr1	6192927	6203494	-	ENSG00000116251.11	RPL22	ENST00000462296.5	GENCODE	protein_coding	protein_coding
chr1	6192930	6209389	-	ENSG00000116251.11	RPL22	ENST00000465335.1	GENCODE	protein_coding	protein_coding
chr1	6200493	6209560	-	NONHSAG000230.2	NONHSAG000230.2	NONHSAT000626.2	NONCODE	lncRNA	lncRNA
chr1	6204840	6205780	-	ENSG00000226944.1	AL031847.1	ENST00000455744.1	GENCODE	lncRNA	lncRNA
chr1	6204841	6205781	-	NONHSAG000231.2	NONHSAG000231.2	NONHSAT151051.1	NONCODE	lncRNA	lncRNA
chr1	6204846	6206286	-	NONHSAG000231.2	NONHSAG000231.2	NONHSAT000628.2	NONCODE	lncRNA	lncRNA
chr1	6205475	6208307	+	ENSG00000158286.13	RNF207	ENST00000466994.5	GENCODE	protein_coding	retained_intron
chr1	6206119	6221299	+	ENSG00000158286.13	RNF207	ENST00000377939.5	GENCODE	protein_coding	protein_coding
chr1	6206129	6207564	+	ENSG00000158286.13	RNF207	ENST00000484435.1	GENCODE	protein_coding	retained_intron
chr1	6208618	6210900	+	ENSG00000158286.13	RNF207	ENST00000485539.5	GENCODE	protein_coding	retained_intron
chr1	6208860	6220805	+	ENSG00000158286.13	RNF207	ENST00000496676.5	GENCODE	protein_coding	retained_intron
chr1	6210902	6212053	+	ENSG00000158286.13	RNF207	ENST00000463453.1	GENCODE	protein_coding	processed_transcript
chr1	6210938	6211916	+	ENSG00000158286.13	RNF207	ENST00000496329.1	GENCODE	protein_coding	retained_intron
chr1	6211035	6212836	+	ENSG00000158286.13	RNF207	ENST00000492476.1	GENCODE	protein_coding	retained_intron
chr1	6212738	6219343	+	ENSG00000158286.13	RNF207	ENST00000483336.1	GENCODE	protein_coding	processed_transcript
chr1	6216568	6222941	+	NONHSAG000233.2	NONHSAG000233.2	NONHSAT148302.1	NONCODE	lncRNA	lncRNA
chr1	6221193	6235964	-	ENSG00000116237.16	ICMT	ENST00000343813.10	GENCODE	protein_coding	protein_coding
chr1	6221898	6223502	-	ENSG00000116237.16	ICMT	ENST00000495791.1	GENCODE	protein_coding	processed_transcript
chr1	6223491	6235972	-	ENSG00000116237.16	ICMT	ENST00000489498.5	GENCODE	protein_coding	nonsense_mediated_decay
chr1	6224599	6235972	-	ENSG00000116237.16	ICMT	ENST00000474756.1	GENCODE	protein_coding	nonsense_mediated_decay
chr1	6234692	6239408	+	ENSG00000225077.3	LINC00337	ENST00000650463.1	GENCODE	lncRNA	lncRNA
chr1	6236186	6238940	+	LINC00337	LINC00337	LINC00337:5	LNCiPedia	lncRNA	lncRNA
chr1	6236186	6240323	+	NONHSAG000235.3	NONHSAG000235.3	NONHSAT224637.1	NONCODE	lncRNA	lncRNA
chr1	6236186	6240323	+	NONHSAG000235.3	NONHSAG000235.3	NONHSAT224638.1	NONCODE	lncRNA	lncRNA
chr1	6236186	6240323	+	NONHSAG000235.3	NONHSAG000235.3	NONHSAT224639.1	NONCODE	lncRNA	lncRNA
chr1	6236186	6241657	+	NONHSAG000235.3	NONHSAG000235.3	NONHSAT224640.1	NONCODE	lncRNA	lncRNA
chr1	6236240	6238940	+	ENSG00000225077.3	LINC00337	ENST00000441724.1	GENCODE	lncRNA	lncRNA
chr1	6236240	6239442	+	LINC00337	LINC00337	LINC00337:2	LNCiPedia	lncRNA	lncRNA
chr1	6236240	6239444	+	NONHSAG000235.3	NONHSAG000235.3	NONHSAT000635.2	NONCODE	lncRNA	lncRNA
chr1	6236991	6239451	+	LINC00337	LINC00337	LINC00337:3	LNCiPedia	lncRNA	lncRNA
chr1	6237771	6239444	+	ENSG00000225077.3	LINC00337	ENST00000429480.2	GENCODE	lncRNA	lncRNA
chr1	6244179	6245578	+	ENSG00000173673.8	HES3	ENST00000377898.4	GENCODE	protein_coding	protein_coding
chr1	6247353	6261098	-	ENSG00000158292.7	GPR153	ENST00000377893.3	GENCODE	protein_coding	protein_coding
chr1	6251340	6254026	-	NONHSAG000236.2	NONHSAG000236.2	NONHSAT000638.2	NONCODE	lncRNA	lncRNA
chr1	6264269	6393361	-	ENSG00000097021.19	ACOT7	ENST00000608083.5	GENCODE	protein_coding	protein_coding
chr1	6264273	6359344	-	ENSG00000097021.19	ACOT7	ENST00000377842.7	GENCODE	protein_coding	protein_coding
chr1	6264273	6360707	-	ENSG00000097021.19	ACOT7	ENST00000377845.7	GENCODE	protein_coding	protein_coding
chr1	6264273	6385813	-	ENSG00000097021.19	ACOT7	ENST00000377855.6	GENCODE	protein_coding	protein_coding
chr1	6264273	6393361	-	ENSG00000097021.19	ACOT7	ENST00000377860.8	GENCODE	protein_coding	nonsense_mediated_decay
chr1	6264273	6393361	-	ENSG00000097021.19	ACOT7	ENST00000418124.5	GENCODE	protein_coding	nonsense_mediated_decay
chr1	6264273	6393766	-	ENSG00000097021.19	ACOT7	ENST00000545482.5	GENCODE	protein_coding	protein_coding
chr1	6264273	6394391	-	ENSG00000097021.19	ACOT7	ENST00000361521.8	GENCODE	protein_coding	protein_coding
chr1	6281130	6352249	-	ENSG00000097021.19	ACOT7	ENST00000473466.2	GENCODE	protein_coding	protein_coding
chr1	6281253	6295504	-	ENSG00000097021.19	ACOT7	ENST00000481175.1	GENCODE	protein_coding	retained_intron
chr1	6292700	6294279	-	NONHSAG057460.1	NONHSAG057460.1	NONHSAT151052.1	NONCODE	lncRNA	lncRNA
chr1	6393535	6400294	+	NONHSAG056095.2	NONHSAG056095.2	NONHSAT224641.1	NONCODE	lncRNA	lncRNA
chr1	6393544	6394396	+	NONHSAG056095.2	NONHSAG056095.2	NONHSAT148303.1	NONCODE	lncRNA	lncRNA
chr1	6393555	6394391	+	ENSG00000271746.1	AL031848.2	ENST00000607670.1	GENCODE	lncRNA	lncRNA
chr1	6393886	6394609	+	NONHSAG056095.2	NONHSAG056095.2	NONHSAT224642.1	NONCODE	lncRNA	lncRNA
chr1	6395217	6401385	-	NONHSAG000238.2	NONHSAG000238.2	NONHSAT000640.2	NONCODE	lncRNA	lncRNA
chr1	6396272	6399454	+	NONHSAG056095.2	NONHSAG056095.2	NONHSAT000641.2	NONCODE	lncRNA	lncRNA
chr1	6412418	6424670	-	ENSG00000069812.11	HES2	ENST00000377837.5	GENCODE	protein_coding	protein_coding
chr1	6412903	6424518	-	NONHSAG105276.1	NONHSAG105276.1	NONHSAT226323.1	NONCODE	lncRNA	lncRNA
chr1	6413000	6419903	-	ENSG00000069812.11	HES2	ENST00000377836.8	GENCODE	protein_coding	protein_coding
chr1	6413050	6416631	-	ENSG00000069812.11	HES2	ENST00000471190.1	GENCODE	protein_coding	processed_transcript
chr1	6415232	6419919	-	ENSG00000069812.11	HES2	ENST00000377834.8	GENCODE	protein_coding	protein_coding
chr1	6418414	6419907	-	ENSG00000069812.11	HES2	ENST00000487437.5	GENCODE	protein_coding	protein_coding
chr1	6418849	6419917	-	ENSG00000069812.11	HES2	ENST00000489730.1	GENCODE	protein_coding	protein_coding
chr1	6424776	6460944	+	ENSG00000187017.17	ESPN	ENST00000645284.1	GENCODE	protein_coding	protein_coding
chr1	6424788	6456671	+	ENSG00000187017.17	ESPN	ENST00000636330.1	GENCODE	protein_coding	protein_coding
chr1	6429834	6429896	-	ENSG00000265392.1	MIR4252	ENST00000585139.1	GENCODE	miRNA	miRNA
chr1	6437300	6440797	+	ENSG00000187017.17	ESPN	ENST00000633651.1	GENCODE	protein_coding	processed_transcript
chr1	6437568	6440822	+	ENSG00000187017.17	ESPN	ENST00000632142.1	GENCODE	protein_coding	retained_intron
chr1	6440378	6445757	+	ENSG00000187017.17	ESPN	ENST00000418286.1	GENCODE	protein_coding	protein_coding
chr1	6443034	6447006	-	ENSG00000231868.1	AL031848.1	ENST00000419034.1	GENCODE	lncRNA	lncRNA
chr1	6447331	6449056	+	ENSG00000187017.17	ESPN	ENST00000632803.1	GENCODE	protein_coding	protein_coding
chr1	6447351	6449037	+	ENSG00000187017.17	ESPN	ENST00000632593.1	GENCODE	protein_coding	protein_coding
chr1	6448043	6460398	+	ENSG00000187017.17	ESPN	ENST00000416731.5	GENCODE	protein_coding	protein_coding
chr1	6448043	6460399	+	ENSG00000187017.17	ESPN	ENST00000461727.6	GENCODE	protein_coding	protein_coding
chr1	6448467	6460052	+	ENSG00000187017.17	ESPN	ENST00000475228.6	GENCODE	protein_coding	protein_coding
chr1	6448520	6448958	+	ENSG00000187017.17	ESPN	ENST00000478323.1	GENCODE	protein_coding	protein_coding
chr1	6449055	6460926	+	ENSG00000187017.17	ESPN	ENST00000633239.1	GENCODE	protein_coding	protein_coding
[truncated: 382,197+ more rows]
