# Supplementary material for: Identification of Small Open Reading Frame-encoded Proteins in the Human Genome
Source: Genomics Proteomics Bioinformatics. 2025 Feb 7;23(1):qzaf004. doi: 10.1093/gpbjnl/qzaf004 (PMC12236067; doi:10.1093/gpbjnl/qzaf004)
Supplement: qzaf004_Supplementary_Data [file qzaf004_supplementary_data.zip › Table S1.xlsx]

## Sheet: Supplementary table 1
Table S1 List of mRNAs that were previously annotated as lncRNAs in Ensembl
Transcript ID	Chromosome	Start	End	Gene ID	Gene symbol	Gene biotype	Transcript biotype	Protein sequence	Protein length
ENST00000448587	chr19	5558167	5567953	ENSG00000223573	TINCR	Protein_coding	Protein_coding	MEGLRRGLSRWKRYHIKVHLADEALLLPLTVRPRDTLSDLRAQLVGQGVSSWKRAFYYNARRLDDHQTVRDARLQDGSVLLLVSDPR	87
ENST00000587632	chr19	5561632	5567831	ENSG00000223573	TINCR	Protein_coding	Protein_coding	RPRDTLSDLRAQLVGQGVSSWKRAFYYNARRLDDHQTVRDARLQDGSVLLLVSDPR	56
ENST00000598924	chr19	48513207	48513660	ENSG00000142235	LMTK3	Protein_coding	Protein_coding	MERSAPRVGVRASGCVCSSGRWRVGCDPETAAAWHVMYVCPCLMCRCPRWTGFQSQLCHSPACVPWGR	68
ENST00000621561	chr22	21467387	21469925	ENSG00000206140	TMEM191C	Protein_coding	Protein_coding	MCRATLGLPLPPIVIQPARRSLPPIVTPASRRLGPRGGRHLGSVSTAMAATQELLLQLQKDNRDGRQRKQELEKLMRGLEAESESLNQRLQDLSERERSLLRRRSQAAQPLQGEAREAARERAERVRRRLEEAERHKEYLEQHSRQLQEQWEELSSQLFYYGGELQSQKSTEQQLAAQLVTLQNELELAETKCALQEEKLQQDALQTAEAWAIFQEQTVVLQVRPHSDAKVPPASPPPDLGRCDGQLRGVQYSTESLMEEMARADRETRLFGGPRALAIRRCVLGALQVLLTLPLLFLGLSLLWTVLLDPGAVSAWLWSLTSETTLRRLRYTLSPLLELRANGLLPT	347
ENST00000536718	chr22	21467387	21469935	ENSG00000206140	TMEM191C	Protein_coding	Protein_coding	MEAAEELDAWQSGRELCDGQLRGVQYSTESLMEEMARADRETRLFGGPRALAIRRCVLGALQVLLTLPLLFLGLSLLWTVLLDPGAVSAWLWSLTSETTLRRLRYTLSPLLELRANGLLPT	121
ENST00000576476	chr6	44216962	44218098	ENSG00000262179	MYMX	Protein_coding	Protein_coding	MPTPLLPLLLRLLLSCLLLPAARLARQYLLPLLRRLARRLGSQDMREALLGCLLFILSQRHSPDAGEASRVDRLERRERLGPQK	84
ENST00000419795	chrX	72807425	72808210	ENSG00000225396	FAM236D	Protein_coding	Protein_coding	MIFTPFLPPADLSVFQNVKGPQKDPEELVAVSDTAEDPSSGTGLPREPALLRGSWRSRFQRALACFIKCFRGGYRALGI	79
ENST00000495684	chr1	222815064	222994906	ENSG00000154309	DISP1	Protein_coding	Protein_coding	MCTMFIVVCALVGVLVPELPDFSDPLLGFEPRGTAIGQRLVTWNNMVKNTGYKATLANYPFKYADEQAKSHRDDRWSDDHYEREKREVDWNFHKDSFFCDVPSDRYSRV	109
ENST00000616779	chr3	109148253	109149662	ENSG00000241224	C3orf85	Protein_coding	Protein_coding	XALGAPFLLEDPANQFLRLKRHVNLQDYWDPDHSSDVWVNTLAKQDLIIIRHEDCIKS	58
ENST00000593799	chr3	109148253	109150126	ENSG00000241224	C3orf85	Protein_coding	Protein_coding	XALGAPFLLEDPANQFLRLKRHVNLQDYWDPDHSSDVLVKHGLL	44
ENST00000619765	chr3	109148253	109150364	ENSG00000241224	C3orf85	Protein_coding	Protein_coding	XALGAPFLLEDPANQFLRLKRHVNLQDYWDPDHSSDVWVNTLAKQEYLYDNQNN	54
ENST00000447535	chr21	42916803	42925630	ENSG00000233056	ERVH48-1	Protein_coding	Protein_coding	MACIYPTTFYTSLPTKSLNMGISLTTILILSVAVLLSTAAPPSCRECYQSLHYRGEMQQYFTYHTHIERSCYGNLIEECVESGKSYYKVKNLGVCGSRNGAICPRGKQWLCFTKIGQWGVNTQVLEDIKREQIIAKAKASKPTTPPENRPRHFHSFIQKL	160
ENST00000453227	chr7	99598279	99610762	ENSG00000244219	TMEM225B	Protein_coding	Protein_coding	MLTLEDKDMKGFSWAIVPALTSLGYLIILVVSIFPFWVRLTNEESHEVFFSGLFENCFNAKCWKPRPLSIYIILGRVFLLSAVFLAFVTTFIMMPFASEFFPRTWKQNFVLACISFFTGACAFLALVLHALEIKALRMKLGPLQFSVLWPYYVLGFGIFLFIVAGTICLIQEMVCPCWHLLSTSQSMEEDHGSLYLDNLESLGGEPSSVQKETQVTAETVI	221
ENST00000458472	chrX	146814106	146814744	ENSG00000224440	CXorf51A	Protein_coding	Protein_coding	MAKVTSEPQKPNEDVDEQTPSTSSTKGRKKGKTPRQRRSRSGVKGLKTTRKAKRPLRGSSSQKAGETNTPAGKPKKARGPILRGRYHRLKEKMKKEEADKEQSETSVL	108
ENST00000427476	chr19	48469208	48482313	ENSG00000105443	CYTH2	Protein_coding	Protein_coding	MEDGVYEPPDLTPEERMELENIRRRKQELLVEIQRLREELSEAMSEVEGLEANEGSKTLQRNRKMAMGRKKFNMDPKKGIQFLVENELLQNTPEEIARFLYKGEGLNKTAIGDYLGEREELNLAVLHAFVDLHEFTDLNLVQALRQFLWSFRLPGEAQKIDRMMEAFAQRYCLCNPGVFQSTDTCYVLSFAVIMLNTSLHNPNVRDKPGLERFVAMNRGINEGGDLPEELLRNLYDSIRNEPFKIPEDDGNDLTHTFFNPDREGWLLKLAGGRVKTWKRRWFILTDNCLYYFEYTTDKEPRGIIPLENLSIREVDDPRKPNCFELYIPNNKGQLIKACKTEADGRVVEGNHMVYRISAPTQEEKDEWIKSIQAAVSVDPFYEMLAARKKRISVKKKQEQP	400
ENST00000576178	chr10	47918662	47923524	ENSG00000264717	NPY4R2	Protein_coding	Protein_coding	MNTSHLLALLLPKSPQGENRSKPLGTPYNFSEHCQDSVDVMVFIVTSYSIETVVGVLGNLCLMCVTVRQKEKANVTNLLIANLAFSDFLMCLLCQPLTAVYTIMDYWIFGETLCKMSAFIQCMSVTVSILSLVLVALERHQLIINPTGWKPSISQAYLGIVLIWVIACVLSLPFLANSILENVFHKNHSKALEFLADKVVCTESWPLAHHRTIYTTFLLLFQYCLPLGFILVCYARIYRRLQRQGRVFHKGTYSLRAGHMKQVNVVLVVMVVAFAVLWLPLHVFNSLEDWHHEAIPICHGNLIFLVCHLLAMASTCVNPFIYGFLNTNFKKEIKALVLTCQQSAPLEESEHLPLSTVHTEVSKGSLRLSGRSNPI	375
ENST00000613306	chr10	47918739	47923524	ENSG00000264717	NPY4R2	Protein_coding	Protein_coding	MNTSHLLALLLPKSPQGENRSKPLGTPYNFSEHCQDSVDVMVFIVTSYSIETVVGVLGNLCLMCVTVRQKEKANVTNLLIANLAFSDFLMCLLCQPLTAVYTIMDYWIFGETLCKMSAFIQCMSVTVSILSLVLVALERHQLIINPTGWKPSISQAYLGIVLIWVIACVLSLPFLANSILENVFHKNHSKALEFLADKVVCTESWPLAHHRTIYTTFLLLFQYCLPLGFILVCYARIYRRLQRQGRVFHKGTYSLRAGHMKQVNVVLVVMVVAFAVLWLPLHVFNSLEDWHHEAIPICHGNLIFLVCHLLAMASTCVNPFIYGFLNTNFKKEIKALVLTCQQSAPLEESEHLPLSTVHTEVSKGSLRLSGRSNPI	375
ENST00000581851	chr17	10794908	10804099	ENSG00000263429	TMEM238L	Protein_coding	Protein_coding	MLLGSLWGRCHPGRCALFLILALLLDAVGLVLLLLGILAPLSSWDFFIYTGALILALSLLLWIIWYSLNIEVSPEKLDL	79
ENST00000463337	chr20	64038132	64039962	ENSG00000196421	C20orf204	Protein_coding	Protein_coding	XKNLTRPGSSGRRGRPRASCGAQKRSRRPKMRPARRRGGRRQLLLRALDAVATCWEKLFALRAPASRDS	69
ENST00000443874	chr7	12504399	12528928	ENSG00000226690	-	Protein_coding	Protein_coding	MYQPGLPNFETTYEKDPFGLKFKSQHLSTVHGYQLPKD	38
ENST00000593662	chrX	72938163	72938958	ENSG00000275520	FAM236A	Protein_coding	Protein_coding	MIFTPFLPPADLNVKGLQNDPEEWVAVSDATEDPSGGTGLPREPALLRGSWRSRFQRALACFTKCFRGGYRALGI	75
ENST00000504119	chr14	95876392	95925562	ENSG00000250366	TUNAR	Protein_coding	Protein_coding	MVITSENDEDRGGQEKESKEESVLAMLGIIGTILNLIVIIFVYIYTTL	48
ENST00000503525	chr14	95876772	95925571	ENSG00000250366	TUNAR	Protein_coding	Protein_coding	MVITSENDEDRGGQEKESKEESVLAMLGIIGTILNLIVIIFVYIYTTL	48
ENST00000554321	chr14	95876819	95923055	ENSG00000250366	TUNAR	Protein_coding	Protein_coding	MVITSENDEDRGGQEKESKEESVLAMLGIIGTILNLIVIIFVYIYTTL	48
ENST00000611641	chr13	63746741	63748176	ENSG00000237378	-	Protein_coding	Protein_coding	MCCNYYGNSCGYGSSYGCGYGSGYGYGYGSSYGCGYGTGYSCGYGCGYGSGYGCGYGSSYGCGYGTGYSCGYGSGYSCGYGSGSGCGYGTGFGCGYGCGYGTGYGCGCGSGSGYCGYRPFCFRRCYSSC	129
ENST00000414416	chr2	110211529	110245420	ENSG00000175701	MTLN	Protein_coding	Protein_coding	MLANDVRHQQEMWGFRKVEGGVVQSLGKSSVEGETDGTISEFREIQRLAAFASFLSHAPPLNARRLLTPPPRRRPRCTPAAAMADVSERTLQLSVLVAFASGVLLGWQANRLRRRYLDWRKRRLQDKLAATQKKLDLA	138
ENST00000426713	chr2	110211530	110212823	ENSG00000175701	MTLN	Protein_coding	Protein_coding	MADVSERTLQLSVLVAFASGVLLGWQANRLRRRYLDWRKRRLQDKLAATQKKLDLA	56
ENST00000569275	chrX	111511645	111522399	ENSG00000260802	SERTM2	Protein_coding	Protein_coding	MEAHFKYHGNLTGRAHFPTLATEVDTSSDKYSNLYMYVGLFLSLLAILLILLFTMLLRLKHVISPINSDSTESVPQFTDVEMQSRIPTP	89
ENST00000608034	chr20	18567447	18569155	ENSG00000232388	SMIM26	Protein_coding	Protein_coding	MYRNEFTAWYRRMSVVYGIGTWSVLGSLLYYSRTMAKSSGLTLSPRLECSGMISAHHNLRLRAQVILLPQPPE	73
ENST00000536543	chr1	42787990	42800827	ENSG00000274386	TMEM269	Protein_coding	Protein_coding	MGEGPHTPCILGHGASGDHDQSHSQINEVSWKDVTSALSLANMVLGLFSIIFSFSRKCHYASRMLLVSFLLDMAVRAMTSHINICSKLGAELNDFAVFTTFGLASALLLGVDGLLSGILAIIYVSAASFHLCFYSPGVPSTYKGLPCPYASCILASTSLLTKGNRFILCCMASLMILFMMDQSYYPYDKILESENWKKLVYIGGVIMLFFSPLSLSAFYCLMWSLSYIFFPDALWGKAACLSPQH	245
ENST00000454551	chrX	135252792	135253583	ENSG00000238210	ETDA	Protein_coding	Protein_coding	MDKEVPKGSPREPALNIKKSDKSFKRKKPTENVLIFLINRQLGRHRSDIDLSRWVWMLS	59
ENST00000533004	chr8	143734140	143746337	ENSG00000203499	IQANK1	Protein_coding	Protein_coding	MDSKKGRPKAAAGKWQTLHPGPKTRAAAGKPGENRPPQRKAGWQAREPASAESPQAPTDGVSLCCQAGVHWGLAHCYLRLPGSGNSPASAS	91
ENST00000426364	chrX	135118955	135119746	ENSG00000224107	ETDB	Protein_coding	Protein_coding	MDKEVPKGSPREPALNIKKSDKSFKRKKPTENVLIFLINRQLGRHRSDIDLSRWVWMLS	59
ENST00000423661	chrX	135118955	135120526	ENSG00000224107	ETDB	Protein_coding	Protein_coding	MDKEVPKGSPREPALNIKKSDKSFKRKKPTENVLIFLINRQLGRHRSDIDLSRWVWMLS	59
ENST00000515485	chr4	164754064	164801454	ENSG00000248771	SMIM31	Protein_coding	Protein_coding	MELPYTNLEMAFILLAFVIFSLFTLASIYTTPDDSNEEEEHEKKGREKKRKKSEKKKNCSEEEHRIEAVEL	71
ENST00000507311	chr4	164754131	164803795	ENSG00000248771	SMIM31	Protein_coding	Protein_coding	MELPYTNLEMAFILLAFVIFSLFTLASIYTTPDDSNEEEEHEKKGREKKRKKSEKKKNCSEEEHRIEAVEL	71
ENST00000427361	chr19	58305374	58315202	ENSG00000142396	ERVK3-1	Protein_coding	Protein_coding	MSQRNLNAKTEQGPTGVTMTSNPITWGQIKKTTQEAEKLLERQGQAKTPDSMFLAMLAVVSCASIGSGEPPTGN	74
ENST00000610038	chr19	58305375	58314781	ENSG00000142396	ERVK3-1	Protein_coding	Protein_coding	MLVFLQEMDKPCGCPPGVCDHGTGDRRDPWYSTVGLLPPVRAMSQRNLNAKTEQGPTGVTMTSNPITWGQIKKTTQEAEKLLERQGQAKTPDSMFLAMLAVVSCASIGSGEPPTGN	116
ENST00000608070	chr19	58305377	58312386	ENSG00000142396	ERVK3-1	Protein_coding	Protein_coding	MLVFLQEMDKPCGCPPGVCDHGTGDRRDPWYSTVGLLPPVRAMSQRNLNAKTEQGPTGVTMTSNPITWGQIKKTTQEAE	79
ENST00000609864	chr19	58305377	58312462	ENSG00000142396	ERVK3-1	Protein_coding	Protein_coding	MDKPCGCPPGVCDHGTGDRRDPWYSTVGLLPPVRAMSQRNLNAKTEQGPTGVTMTSNPITWGQIKKTTQEAEKLLERQGQAKTPDSMFLAMLAVVSCA	98
ENST00000608004	chr19	58306088	58312314	ENSG00000142396	ERVK3-1	Protein_coding	Protein_coding	MLPLFIFLISDLTHNFLGPLSLDPSRTTLATARGKEEMDKPCGCPPGVCDHGTGDRRDPWYSTVGLLPPVRAMSQRNLNAKTEQG	85
ENST00000430431	chr10	59736995	59753396	ENSG00000227877	MRLN	Protein_coding	Protein_coding	MTGKNWILISTTTPKSLEDEIVGRLLKILFVIFVDLISIIYVVITS	46
ENST00000594536	chr10	59736995	59753445	ENSG00000227877	MRLN	Protein_coding	Protein_coding	MTGKNWILISTTTPKSLEDEIVGRLLKILFVIFVDLISIIYVVITS	46
ENST00000502517	chr17	50762851	50767557	ENSG00000167117	ANKRD40CL	Protein_coding	Protein_coding	MAEPEQDIGEKPAVRIQNPKENDFIEIELKRQELSYQNLLNVSCCELGIKPERVEKIRKLPNTLLRKVRVKSF	73
ENST00000585867	chr16	5239815	5600151	ENSG00000078328	RBFOX1	Protein_coding	Protein_coding	MASPSGSSEATGKPRGRDGRPRREEDDVPPEEKRLRLGLEGGSAQPEDCEDGKDAPRPGREETGTQTGGDGRGDLLCLPYSLVEGQDYKSENSTLLPGAKNSLQDSVSRSILLNRLDFETTFASFSASLVSVINHREWFLPETDLAGELTGFEGNKFSRALAQFLSLGPYSQPLVHGVRAVFCPLKKTRPTWWTDPGHSGW	201
ENST00000427937	chr8	141514638	141518737	ENSG00000226490	C8orf90	Protein_coding	Protein_coding	MASSCPGTPSPAGLPPPSVATPGPAAPPEPAFPDIYGGDAQLWEAHFRGIGRAYRALGKQDDFAIRVLTENFTLPFPFAWPPGSDPACGPLFYDPRDRADFDFLLRGPGASPPALLRPLHATAQAAMRKRRLERLALSCARARGPGPASSCCCPAPPPPSRSPRPALPATAPPGWPRPRRCPESEQNK	188
ENST00000440767	chr1	23010834	23019100	ENSG00000227868	TEX46	Protein_coding	Protein_coding	XSAGTIGAVAAWLMSYKPALFGFLFLLLLLSNWLVKYEHKLTLPEPQQEEEKPKTSENDSKNSKAVNTKEVNRTHACFALQDEILQRLLFSEMKMKVLENQMFIIWNKMNHHGRSSRHRNFPMKKHRMRRHESICPTLSDCTSSSPS	147
ENST00000622840	chr1	23010835	23014094	ENSG00000227868	TEX46	Protein_coding	Protein_coding	RSLHGILASAGTIGAVAAWLMSYKPALFGFLFLLLLLSNWLVKYEHKLTLPEPQQDEILQRLLFSEMKMKVLENQMFIIWNKMNHHGRSSRHRNFPMKKHRMRRHESICPTLSDCTSSSPS	121
ENST00000553764	chr14	96039362	96086807	ENSG00000227051	C14orf132	Protein_coding	Protein_coding	MDQPNSFPVCRCHLEFFQLPMMGGAFMDSPNEDFSTEYSLFNSSANVHAAANGQGQPEDPPRSSNDAVLLWIAIIATLGNIVVVGVVYAFTF	92
ENST00000556728	chr14	96039372	96093887	ENSG00000227051	C14orf132	Protein_coding	Protein_coding	MDLSFMAAQLPMMGGAFMDSPNEDFSTEYSLFNSSANVHAAANGQGQPEDPPRSSNDAVLLWIAIIATLGNIVVVGVVYAFTF	83
ENST00000553782	chr14	96039384	96086809	ENSG00000227051	C14orf132	Protein_coding	Protein_coding	MDLSFMAAQNKDKSRISPSVCDPREDPELAPGKGCVWPGRLPMMGGAFMDSPNEDFSTEYSLFNSSANVHAAANGQGQPEDPPRSSNDAVLLWIAIIATLGNIVVVGVVYAFTF	114
ENST00000441359	chr7	113116861	113118560	ENSG00000214194	SMIM30	Protein_coding	Protein_coding	MTSVSTQLSLVLMSLLLVLPVVEAVEAGDAIALLLGVVLSITGICACLGVYARKRNGQM	59
ENST00000452112	chr2	241893989	241899138	ENSG00000216921	FAM240C	Protein_coding	Protein_coding	MSKSLTLKNPGRVAYDSGGIKMFWEKKIEHHARHLQNEDIRVRRSALNKLRVGWAEQLEGRNKMLQGPGRCPDRVPEATESLHTKDKKAA	90
ENST00000401641	chr2	241894037	241902551	ENSG00000216921	FAM240C	Protein_coding	Protein_coding	MSKSLTLKNPGRVAYDSGGIKMFWEKKIEHHARHLQNEDIRVRRSALNKLRVGWAEQLEGRNKMLQGPGRCPDRVPEATESLHTKDKKAA	90
ENST00000413518	chr19	58305377	58316812	ENSG00000142396	ERVK3-1	Protein_coding	Protein_coding	MDKPCGCPPGVCDHGTGDRRDPWYSTVGLLPPVRAMSQRNLNAKTEQGPTGVTMTSNPITWGQIKKTTQEAEKLLERQGQAKTPDSMFLAMLAVVSCASIGSGEPPTGN	109
ENST00000450035	chr2	126898915	126902097	ENSG00000237524	TEX51	Protein_coding	Protein_coding	MLPLLIICLLPAIEGKNCLRCWPELSALIDYDLQILWVTPGPPTELSQNRDHLEEETAKFFTQVHQAIKTLRDDKTVLLEEIYTHKNLFTERLNKISDGLKEKDIQSTLKVTSCADCRTHFLSCNDPTFCPARNRRTSLWAVSLSSALLLAIAGDVSFTGKGRRRQ	166
ENST00000436605	chr2	126899219	126902097	ENSG00000237524	TEX51	Protein_coding	Protein_coding	RDHLEEETAKFFTQVHQAIKTLRDDKTVLLEEIYTHKNLFTERLNKISDGLKEKACNESCARNRRTSLWAVSLSSALLLAIAGAGTGQPACLPEVNRGRSYHRHKVHSSLGPGDPIPPYPPSWVLGPQSSEA	132
ENST00000625129	chr10	102449837	102451543	ENSG00000120055	C10orf95	Protein_coding	Protein_coding	MYVYSWPPPKQGVWPPPPQLLTCTYLAAPLLLPPVQAHSFRSRPGSLHAGEWAAPREYHRFYGPAAPPEAAPPWWACPPAYATTLRRPCAAAGISGLSLQAPAAVAESWAPWPEGGSLQTELRWGRVERARGPPLQLPDFVRRELRRAYGTYPRADVRVTQRRGQFLLQATPRVLEPDHRVEWRVRRRPDSGDSSPAREAAERGRPRKSKGLS	213
ENST00000628444	chr15	21579912	21653276	ENSG00000280709	LINC02203	Protein_coding	Protein_coding	MKIANNTVVTEFILLGLTQSQDIQLLVFVLILIFYLIILPGNFLIIFTIRSDPGLTAPLYLFLGNLAFLDASYSFIVAPRMLVDFLSEKKVISYRGCITQLFFLHFLGGGEGLLLVVMAFDRYIAICRPLHCSTVMNPRACYAMMLALWLGGFVHSIIQVVLILRLPFCGPNQLDNFFCDVRQVIKLACTDMFVVELLMVFNSGLMTLLCFLGLLASYAVILCHVRRAASEGKNKAMSTCTTRVIIILLMFGPAIFIYICPFRALPADKMVSLFHTVIFPLMNPMIYTLRNQEVKTSMKRLLSRHVVCQVDFIIRN	316
ENST00000627246	chr13	51813347	51845175	ENSG00000281106	TMEM272	Protein_coding	Protein_coding	MPGGLEKTCHQCISKIASNGVSPVVRLHQDEAAAVQGRGD	40
ENST00000626362	chr13	51816736	51845150	ENSG00000281106	TMEM272	Protein_coding	Protein_coding	MPGGLEKTCHQCISKIASNACFVVVLCAFLALPLSMTFIGVSPVVRLHQDEAAAVQGRGD	60
ENST00000628562	chr10	59736692	59738573	ENSG00000227877	MRLN	Protein_coding	Protein_coding	MTGKNWILISTTTPKSLEDEIVGRLLKILFVIFVDLISIIYVVITS	46
ENST00000624688	chr3	127193131	127198185	ENSG00000214324	C3orf56	Protein_coding	Protein_coding	MGTGASEKQAEQKVRRAFEASEEAHGTLAASTPWVAMGSAYGSCTCLGAQPVTDLALWPVIYSCMGFSPQAYPAFWAYPWVLYGGYLWMGYPPPAALVPSVWLYWRGASSFDPLIGSPYLAALAPNLFPFPMKFPPTYSLASPTLGGATSSHCPQVGCWTPASSAPRAAVEGPSRGAPYLKTCKAPPSEWASRFGIWAPLPCCSSELRPLPPSPIEDSQLDPGCSRSSSRSPCRARRRLFEC	242
ENST00000635031	chr4	6674075	6676047	ENSG00000170846	-	Protein_coding	Protein_coding	MRPVDADEAREPREEPGSPLSPAPRAGRENLASLERERARAHWRARRKLLEIQSLLDAIKSEVEAEERGARAPAPRPRAEAEERVARLCAEAERKAAEAARMGRRIVELHQRIAGCECC	119
ENST00000647733	chr10	62374192	62672011	ENSG00000285837	-	Protein_coding	Protein_coding	MQQKAFEESRYPWQESFENVAVCLPLRCPRCGDHTRFRSLSSLRAHLEFSHSYEERTLLTKCSLFPSLKDTDLVTSSELLKPGKLQSSGNVVKQKPSYVNLYSISHEHSKDRKPFEVVAERPVSYVQTYTAMDLHADSLDGTRSGPGLPTSDTKASFEAHVREKFNRMVEAVDRTIEKRIDKLTKELAQKTAELLEVRAAFVQLTQKKQEVQRRERALNRQVDVAVEMIAVLRQRLTESEEELLRKEEEVVTFNHFLEAAAEKEVQGKARLQDFIENLLQRVELAEKQLEYYQSQQASGFVRDLSGHVSWKGAGEARLVCQNDLELEIFGHINHHLSGLKDSHCLVFLQAPPVPWIILASFLWILGNPWTSSTATAGFSQIWVLFPFCGGTFHHNEKDV…	462
ENST00000644773	chr22	30969265	30979395	ENSG00000253352	TUG1	Protein_coding	Protein_coding	MARPPPLPGLVGRRNGRAVDRAIGWRLFLLLWHPALGAQARPPRRAPGGRWRSRRVFLLVRRTRAAAYAFAIRRGVVRVVGGGGQLLRPAPGEAAAAAAAGFGAAGEAGVAGAGLEAWRHPSGPARTQLGGQEGAGGWLVVGFLLCLFLLMPP	153
